# Supplementary material for: A Conserved Carbon Starvation Response Underlies Bud Dormancy in Woody and Herbaceous Species
Source: Front Plant Sci. 2017 May 23;8:788. doi: 10.3389/fpls.2017.00788 (PMC5440562; doi:10.3389/fpls.2017.00788)
Supplement: Supplementary file 2 [file Data_Sheet_1.xlsx]

## Sheet: Bud dormancy genes
Dataset S1: Gene lists and mapman bins of Bud dormancy GRNs
Bud Dormancy Genes from González-Grandío and Cubas (2014)
Genes upregulated in latent buds in Tatematsu et al. (2005), González-Grandío et al. (2013) and Reddy et al. (2013)
GRN	AGI	Alias	Full name	Mapman bin	Mapman annotation
I	At5g43450	ACC oxidase like	1-aminocyclopropane-1-carboxylate oxidase homolog 10 [Source:UniProtKB/Swiss-Prot;Acc:Q9LSW6]	17.5.1	hormone metabolism.ethylene.synthesis-degradation
I	At3g06590	bHLH148	Transcription factor bHLH148 [Source:UniProtKB/Swiss-Prot;Acc:Q9C8Z9]	27.3.6	RNA.regulation of transcription.bHLH,Basic Helix-Loop-Helix family
I	At4g16780	HAT4	Homeobox-leucine zipper protein HAT4 [Source:UniProtKB/Swiss-Prot;Acc:Q05466]	27.3.22	RNA.regulation of transcription.HB,Homeobox transcription factor family
I	At5g25390	SHN3	Ethylene-responsive transcription factor SHINE 3 [Source:UniProtKB/Swiss-Prot;Acc:Q3E958]	27.3.3	RNA.regulation of transcription.AP2/EREBP, APETALA2/Ethylene-responsive element binding protein family
I	At5g02760	---	Probable protein phosphatase 2C 67 [Source:UniProtKB/Swiss-Prot;Acc:Q501F9]	29.4	protein.postranslational modification
I	At1g03010		BTB/POZ domain-containing protein At1g03010 [Source:UniProtKB/Swiss-Prot;Acc:Q9SA69] Phototropic-responsive NPH3 family protein	30.11	signalling.light
I	At1g11210	---	Protein of unknown function (DUF761) [Source:TAIR;Acc:AT1G11210]	35.2	not assigned.unknown
I	At1g22890	---	unknown protein; FUNCTIONS IN: molecular_function unknown; INVOLVED IN: biological_process unknown; LOCATED IN: endomembrane system; EXPRESSED IN: 19 plant structures; EXPRESSED DURING: 11 growth stages; Has 17 Blast hits to 17 proteins in 2 species /.../ae - 0; Bacteria - 0; Metazoa - 0; Fungi - 0; Plants - 17; Viruses - 0; Other Eukaryotes - 0 (source: NCBI BLink). [Source:TAIR;Acc:AT1G22890]	35.2	not assigned.unknown
I	At1g29395	COR413IM1	Cold-regulated 413 inner membrane protein 1, chloroplastic [Source:UniProtKB/Swiss-Prot;Acc:Q94AL8]	35.1	not assigned.no ontology
I	At1g49750	---	Leucine-rich repeat (LRR) family protein [Source:TAIR;Acc:AT1G49750]	35.1	not assigned.no ontology
I	At2g15830	---	unknown protein; FUNCTIONS IN: molecular_function unknown; INVOLVED IN: biological_process unknown; LOCATED IN: endomembrane system; EXPRESSED IN: 16 plant structures; EXPRESSED DURING: 10 growth stages; BEST Arabidopsis thaliana protein match is: u /.../ protein (TAIR:AT4G33960.1); Has 18 Blast hits to 18 proteins in 4 species: Archae - 0; Bacteria - 0; Metazoa - 0; Fungi - 0; Plants - 18; Virus…	35.2	not assigned.unknown
I	At5g22270	SIED1	SALT-INDUCED AND EIN3/EIL1-DEPENDENT 1	35.2	not assigned.unknown
I	At5g57760	---	unknown protein; Has 5 Blast hits to 5 proteins in 2 species: Archae - 0; Bacteria - 0; Metazoa - 0; Fungi - 0; Plants - 5; Viruses - 0; Other Eukaryotes - 0 (source: NCBI BLink). [Source:TAIR;Acc:AT5G57760]	35.2	not assigned.unknown
I	At5g62280	---	Protein of unknown function (DUF1442) [Source:TAIR;Acc:AT5G62280]	35.2	not assigned.unknown
II	At1g76490	HMG1	hydroxy methylglutaryl CoA reductase 1 [Source:TAIR;Acc:AT1G76490]	16.1.2.3	secondary metabolism.isoprenoids.mevalonate pathway.HMG-CoA reductase
II	At3g14440	NCED3	9-cis-epoxycarotenoid dioxygenase NCED3, chloroplastic [Source:UniProtKB/Swiss-Prot;Acc:Q9LRR7]	17.1.1.1.10	hormone metabolism.abscisic acid.synthesis-degradation.synthesis.9-cis-epoxycarotenoid dioxygenase
II	At4g26080	ABI1	Protein phosphatase 2C 56 [Source:UniProtKB/Swiss-Prot;Acc:P49597]	17.1.2	hormone metabolism.abscisic acid.signal transduction
II	At4g34000	ABF3	ABSCISIC ACID-INSENSITIVE 5-like protein 6 [Source:UniProtKB/Swiss-Prot;Acc:Q9M7Q3]	17.1.2	hormone metabolism.abscisic acid.signal transduction
II	At1g08570	ACHT4	Thioredoxin-like 1-1, chloroplastic [Source:UniProtKB/Swiss-Prot;Acc:O64654]	21.1	redox.thioredoxin
II	At1g28960	NUDT15	Nudix hydrolase 15, mitochondrial [Source:UniProtKB/Swiss-Prot;Acc:Q8GYB1]	23.3.3	nucleotide metabolism.salvage.NUDIX hydrolases
II	At2g18550	HB21	Homeobox-leucine zipper protein ATHB-21 [Source:UniProtKB/Swiss-Prot;Acc:Q9ZU70]	27.3.22	RNA.regulation of transcription.HB,Homeobox transcription factor family
II	At5g66700	HB53	Homeobox-leucine zipper protein ATHB-53 [Source:UniProtKB/Swiss-Prot;Acc:Q9LVR0]	27.3.22	RNA.regulation of transcription.HB,Homeobox transcription factor family
II	At1g21760	SKIP32	F-box protein 7 [Source:UniProtKB/Swiss-Prot;Acc:Q9XI00]	29.5.11.4.3.2	protein.degradation.ubiquitin.E3.SCF.FBOX
II	At1g21780	---	BTB/POZ domain-containing protein At1g21780 [Source:UniProtKB/Swiss-Prot;Acc:Q9XHZ8]	29.5.11.4.5.2	protein.degradation.ubiquitin.E3.BTB/POZ Cullin3.BTB/POZ
II	At5g01520	AIRP2	ABA INSENSITIVE RING PROTEIN 2, RING/U-box superfamily protein [Source:TAIR;Acc:AT5G01520]	29.5.11.4.2	protein.degradation.ubiquitin.E3.RING
II	At4g27410	NAC072	NAC domain-containing protein 72 [Source:UniProtKB/Swiss-Prot;Acc:Q93VY3]	33.99	development.unspecified
II	At1g15330	PV42A	SNF1-related protein kinase regulatory subunit gamma-like PV42a [Source:UniProtKB/Swiss-Prot;Acc:Q9XI37]	35.1	not assigned.no ontology
II	At1g69260	AFP1	Ninja-family protein AFP1 [Source:UniProtKB/Swiss-Prot;Acc:Q9LQ98]	35.2	not assigned.unknown
II	At1g73480	MAGL4	Monoacylglycerol lipase, alpha/beta-Hydrolases superfamily protein [Source:TAIR;Acc:AT1G73480]	35.1	not assigned.no ontology
II	At3g03870	---	unknown protein; BEST Arabidopsis thaliana protein match is: unknown protein (TAIR:AT5G18130.1); Has 47 Blast hits to 47 proteins in 13 species: Archae - 0; Bacteria - 0; Metazoa - 2; Fungi - 0; Plants - 45; Viruses - 0; Other Eukaryotes - 0 (source /.../ BLink). [Source:TAIR;Acc:AT3G03870]	35.2	not assigned.unknown
II	At3g17520	LEA	Late embryogenesis abundant protein (LEA) family protein [Source:TAIR;Acc:AT3G17520]	35.1.22	not assigned.no ontology.late embryogenesis abundant domain-containing protein
II	At3g29575	AFP3	Ninja-family protein AFP3 [Source:UniProtKB/Swiss-Prot;Acc:Q94F39]	35.2	not assigned.unknown
II	At4g38060	CCI2	CLAVATA COMPLEX INTERACTOR 2	35.2	not assigned.unknown
II	At5g18130	---	unknown protein; BEST Arabidopsis thaliana protein match is: unknown protein (TAIR:AT3G03870.1); Has 35333 Blast hits to 34131 proteins in 2444 species: Archae - 798; Bacteria - 22429; Metazoa - 974; Fungi - 991; Plants - 531; Viruses - 0; Other Euk /.../s - 9610 (source: NCBI BLink). [Source:TAIR;Acc:AT5G18130]	35.2	not assigned.unknown
III	At1g04310	ERS2	Ethylene response sensor 2 [Source:UniProtKB/Swiss-Prot;Acc:P93825]	17.5.2	hormone metabolism.ethylene.signal transduction
III	At4g27260	GH3.5	Indole-3-acetic acid-amido synthetase GH3.5 [Source:UniProtKB/Swiss-Prot;Acc:O81829]	17.2.3	hormone metabolism.auxin.induced-regulated-responsive-activated
III	At1g25560	TEM1	AP2/ERF and B3 domain-containing transcription repressor TEM1 [Source:UniProtKB/Swiss-Prot;Acc:Q9C6M5]	27.3.3	RNA.regulation of transcription.AP2/EREBP, APETALA2/Ethylene-responsive element binding protein family
III	At5g25350	EBF2	EIN3-binding F-box protein 2 [Source:UniProtKB/Swiss-Prot;Acc:Q708Y0]	29.5.11.4.3.2	protein.degradation.ubiquitin.E3.SCF.FBOX
III	At5g64260	EXL2	Protein EXORDIUM-like 2 [Source:UniProtKB/Swiss-Prot;Acc:Q9FE06]	30.1	signalling.in sugar and nutrient physiology
III	At1g52890	NAC019	NAC domain-containing protein 19 [Source:UniProtKB/Swiss-Prot;Acc:Q9C932]	33.99	development.unspecified
III	At1g69490	NAP/NAC029	NAC transcription factor 29 [Source:UniProtKB/Swiss-Prot;Acc:O49255]	33.99	development.unspecified
III	At4g02380	SAG21	senescence-associated gene 21 [Source:TAIR;Acc:AT4G02380]	33.2	development.late embryogenesis abundant
III	At5g39610	NAC6/ORE1	NAC domain containing protein 6 [Source:TAIR;Acc:AT5G39610]	33.99	development.unspecified
III	At2g28400	---	Protein of unknown function, DUF584 [Source:TAIR;Acc:AT2G28400]	35.2	not assigned.unknown
III	At2g44080	ARL	ARGOS-like protein [Source:UniProtKB/Swiss-Prot;Acc:Q8RXL7]	35.2	not assigned.unknown
III	At5g57910	---	unknown protein; BEST Arabidopsis thaliana protein match is: unknown protein (TAIR:AT4G30630.1); Has 30201 Blast hits to 17322 proteins in 780 species: Archae - 12; Bacteria - 1396; Metazoa - 17338; Fungi - 3422; Plants - 5037; Viruses - 0; Other Eu /.../es - 2996 (source: NCBI BLink). [Source:TAIR;Acc:AT5G57910]	35.2	not assigned.unknown
III	At5g58650	PSY1	PLANT PEPTIDE CONTAINING SULFATED TYROSINE 1 [Source:UniProtKB/Swiss-Prot;Acc:Q941C7]	35.2	not assigned.unknown
IV	At3g47340	ASN1/DIN6	Asparagine synthetase [glutamine-hydrolyzing] 1 [Source:UniProtKB/Swiss-Prot;Acc:P49078]	13.1.3.1.1	amino acid metabolism.synthesis.aspartate family.asparagine.asparagine synthetase
IV	At5g54080	HGO	Homogentisate 1,2-dioxygenase [Source:UniProtKB/Swiss-Prot;Acc:Q9ZRA2]	13.2.6.2	amino acid metabolism.degradation.aromatic aa.tyrosine
IV	At4g27450	---	Aluminium induced protein with YGL and LRDR motifs [Source:TAIR;Acc:AT4G27450]	17.2.3	hormone metabolism.auxin.induced-regulated-responsive-activated
IV	At5g27320	GID1C	Gibberellin receptor GID1C [Source:UniProtKB/Swiss-Prot;Acc:Q940G6]	17.6.2	hormone metabolism.gibberelin.signal transduction
IV	At3g01520	---	Universal stress protein A-like protein [Source:UniProtKB/Swiss-Prot;Acc:Q8LGG8]	20.2.99	stress.abiotic.unspecified
IV	At4g13830	ATJ20	Chaperone protein dnaJ 20, chloroplastic [Source:UniProtKB/Swiss-Prot;Acc:Q9SDN0]	20.2.1	stress.abiotic.heat
IV	At4g28240	---	Wound-responsive family protein [Source:TAIR;Acc:AT4G28240]	20.2.4	stress.abiotic.touch/wounding
IV	At4g36040	ATJ11	Chaperone protein dnaJ 11, chloroplastic [Source:UniProtKB/Swiss-Prot;Acc:Q9FYB5]	20.2.1	stress.abiotic.heat
IV	At1g21000	---	PLATZ transcription factor family protein [Source:TAIR;Acc:AT1G21000]	27.3.99	RNA.regulation of transcription.unclassified
IV	At1g32700	---	PLATZ transcription factor family protein [Source:TAIR;Acc:AT1G32700]	27.3.99	RNA.regulation of transcription.unclassified
IV	At2g40970	MYBC1	Homeodomain-like superfamily protein [Source:TAIR;Acc:AT2G40970]	27.3.20	RNA.regulation of transcription.G2-like transcription factor family, GARP
IV	At4g29190	---	Zinc finger CCCH domain-containing protein 49 [Source:UniProtKB/Swiss-Prot;Acc:Q9M0G2]	27.3.12	RNA.regulation of transcription.C3H zinc finger family
IV	At2g18050	HIS1-3	histone H1-3 [Source:TAIR;Acc:AT2G18050]	28.1.3.1	DNA.synthesis/chromatin structure.histone.H1
IV	At5g63190	---	MA3 domain-containing protein [Source:TAIR;Acc:AT5G63190]	28.99	DNA.unspecified
IV	At1g26800	---	RING/U-box superfamily protein [Source:TAIR;Acc:AT1G26800]	29.5.11.4.2	protein.degradation.ubiquitin.E3.RING
IV	At1g80440	KMD1	KISS ME DEADLY 1. F-box/kelch-repeat protein At1g80440 [Source:UniProtKB/Swiss-Prot;Acc:Q9M8L2]	29.5.11.4.3.2	protein.degradation.ubiquitin.E3.SCF.FBOX
IV	At4g11360	RHA1B	E3 ubiquitin-protein ligase RHA1B [Source:UniProtKB/Swiss-Prot;Acc:Q9SUS5]	29.5.11.4.2	protein.degradation.ubiquitin.E3.RING
IV	At5g21170	KINB1	SNF1-related protein kinase regulatory subunit beta-1 [Source:UniProtKB/Swiss-Prot;Acc:Q84VQ1]	29.4	protein.postranslational modification
IV	At1g10210	MPK1	Mitogen-activated protein kinase 1 [Source:UniProtKB/Swiss-Prot;Acc:Q39021]	30.6	signalling.MAP kinases
IV	At2g36900	MEMB11	Membrin-11 [Source:UniProtKB/Swiss-Prot;Acc:Q9SJL6]	31.4	cell.vesicle transport
IV	At1g28330	DRM1/DYL1	dormancy-associated protein-like 1 [Source:TAIR;Acc:AT1G28330]	33.99	development.unspecified
IV	At1g56220	---	Dormancy/auxin associated family protein [Source:TAIR;Acc:AT1G56220]	33.99	development.unspecified
IV	At1g03610	---	Protein of unknown function (DUF789) [Source:TAIR;Acc:AT1G03610]	35.2	not assigned.unknown
IV	At1g21680	---	DPP6 N-terminal domain-like protein [Source:TAIR;Acc:AT1G21680]	35.1	not assigned.no ontology
IV	At3g10020	---	unknown protein; FUNCTIONS IN: molecular_function unknown; INVOLVED IN: response to oxidative stress, anaerobic respiration; LOCATED IN: cellular_component unknown; EXPRESSED IN: 23 plant structures; EXPRESSED DURING: 13 growth stages; Has 47 Blast /.../o 47 proteins in 12 species: Archae - 0; Bacteria - 0; Metazoa - 1; Fungi - 0; Plants - 46; Viruses - 0; Other Eukaryotes - 0 (source: NCBI BLink…	35.2	not assigned.unknown
IV	At4g05070	---	Wound-responsive family protein [Source:TAIR;Acc:AT4G05070]	35.2	not assigned.unknown
IV	At4g05150	---	Octicosapeptide/Phox/Bem1p family protein [Source:TAIR;Acc:AT4G05150]	35.1	not assigned.no ontology
IV	At5g16110	---	unknown protein; FUNCTIONS IN: molecular_function unknown; INVOLVED IN: biological_process unknown; LOCATED IN: chloroplast; EXPRESSED IN: 24 plant structures; EXPRESSED DURING: 15 growth stages; BEST Arabidopsis thaliana protein match is: unknown p /.../ (TAIR:AT3G02555.1); Has 133 Blast hits to 133 proteins in 18 species: Archae - 0; Bacteria - 0; Metazoa - 0; Fungi - 0; Plants - 133; Viruses -…	35.2	not assigned.unknown
IV	At5g19860	---	Protein of unknown function, DUF538 [Source:TAIR;Acc:AT5G19860]	35.2	not assigned.unknown
IV	At5g57340	---	unknown protein; Has 35333 Blast hits to 34131 proteins in 2444 species: Archae - 798; Bacteria - 22429; Metazoa - 974; Fungi - 991; Plants - 531; Viruses - 0; Other Eukaryotes - 9610 (source: NCBI BLink). [Source:TAIR;Acc:AT5G57340]	35.2	not assigned.unknown
IV	At5g64180	---	unknown protein; Has 1807 Blast hits to 1807 proteins in 277 species: Archae - 0; Bacteria - 0; Metazoa - 736; Fungi - 347; Plants - 385; Viruses - 0; Other Eukaryotes - 339 (source: NCBI BLink). [Source:TAIR;Acc:AT5G64180]	35.2	not assigned.unknown

## Sheet: GRN I
	Bud Dormancy Genes from González-Grandío and Cubas (2014)
	Coregulated genes (according to Coex-search) induced (fold change ≥1.2) in dormant buds in at least one of the three experiments
	Coregulated genes (according to Coex-search) but not induced in dormant buds in any experiment
GRN I: auxins, gibberellins and ethylene (297 genes)
AGI	Alias	Full name	Mapman bin	Mapman annotation
At5g43450	ACC oxidase-like	1-aminocyclopropane-1-carboxylate oxidase homolog 10 [Source:UniProtKB/Swiss-Prot;Acc:Q9LSW6]	17.5.1	Hormone metabolism. Ethylene. Synthesis-degradation
At5g25390	SHN3	Ethylene-responsive transcription factor SHINE 3 [Source:UniProtKB/Swiss-Prot;Acc:Q3E958]	27.3.3	RNA.regulation of transcription.AP2/EREBP, APETALA2/Ethylene-responsive element binding protein family
At3g06590	BHLH148	Transcription factor bHLH148 [Source:UniProtKB/Swiss-Prot;Acc:Q9C8Z9]	27.3.6	RNA.regulation of transcription.bHLH,Basic Helix-Loop-Helix family
At4g16780	HAT4	Homeobox-leucine zipper protein HAT4 [Source:UniProtKB/Swiss-Prot;Acc:Q05466]	27.3.22	RNA.regulation of transcription.HB,Homeobox transcription factor family
At5g02760	---	Probable protein phosphatase 2C 67 [Source:UniProtKB/Swiss-Prot;Acc:Q501F9]	29.4	protein.postranslational modification
At1g03010	---	BTB/POZ domain-containing protein At1g03010 [Source:UniProtKB/Swiss-Prot;Acc:Q9SA69]	30.11	signalling.light
At1g29395	COR413IM1	Cold-regulated 413 inner membrane protein 1, chloroplastic [Source:UniProtKB/Swiss-Prot;Acc:Q94AL8]	35.1	not assigned.no ontology
At1g49750	---	Leucine-rich repeat (LRR) family protein [Source:TAIR;Acc:AT1G49750]	35.1	not assigned.no ontology
At1g11210	---	Protein of unknown function (DUF761) [Source:TAIR;Acc:AT1G11210]	35.2	not assigned.unknown																					SI
At1g22890	---	unknown protein; FUNCTIONS IN: molecular_function unknown; INVOLVED IN: biological_process unknown; LOCATED IN: endomembrane system; EXPRESSED IN: 19 plant structures; EXPRESSED DURING: 11 growth stages; Has 17 Blast hits to 17 proteins in 2 species /.../ae - 0; Bacteria - 0; Metazoa - 0; Fungi - 0; Plants - 17; Viruses - 0; Other Eukaryotes - 0 (source: NCBI BLink). [Source:TAIR;Acc:AT1G22890]	35.2	not assigned.unknown
At2g15830	---	unknown protein; FUNCTIONS IN: molecular_function unknown; INVOLVED IN: biological_process unknown; LOCATED IN: endomembrane system; EXPRESSED IN: 16 plant structures; EXPRESSED DURING: 10 growth stages; BEST Arabidopsis thaliana protein match is: u /.../ protein (TAIR:AT4G33960.1); Has 18 Blast hits to 18 proteins in 4 species: Archae - 0; Bacteria - 0; Metazoa - 0; Fungi - 0; Plants - 18; Virus…	35.2	not assigned.unknown
At5g22270	---	unknown protein; BEST Arabidopsis thaliana protein match is: unknown protein (TAIR:AT3G11600.1); Has 136 Blast hits to 136 proteins in 15 species: Archae - 0; Bacteria - 0; Metazoa - 0; Fungi - 0; Plants - 136; Viruses - 0; Other Eukaryotes - 0 (sou /.../CBI BLink). [Source:TAIR;Acc:AT5G22270]	35.2	not assigned.unknown
At5g57760	---	unknown protein; Has 5 Blast hits to 5 proteins in 2 species: Archae - 0; Bacteria - 0; Metazoa - 0; Fungi - 0; Plants - 5; Viruses - 0; Other Eukaryotes - 0 (source: NCBI BLink). [Source:TAIR;Acc:AT5G57760]	35.2	not assigned.unknown
At5g62280	---	Protein of unknown function (DUF1442) [Source:TAIR;Acc:AT5G62280]	35.2	not assigned.unknown
At2g20260	PSAE2	Photosystem I reaction center subunit IV B, chloroplastic [Source:UniProtKB/Swiss-Prot;Acc:Q9S714]	1.1.2.2	PS.lightreaction.photosystem I.PSI polypeptide subunits
At3g15840	PIFI	post-illumination chlorophyll fluorescence increase [Source:TAIR;Acc:AT3G15840]	1.1.40	PS.lightreaction.cyclic electron flow-chlororespiration
At1g13700	PGL1	Probable 6-phosphogluconolactonase 1 [Source:UniProtKB/Swiss-Prot;Acc:Q9LMX8]	7.1.2	OPP.oxidative PP.6-phosphogluconolactonase
At1g58180	BCA6	Beta carbonic anhydrase 6, mitochondrial [Source:UniProtKB/Swiss-Prot;Acc:Q9C6F5]	8.3	TCA / org transformation.carbonic anhydrases
At5g14740	BCA2	Beta carbonic anhydrase 2, chloroplastic [Source:UniProtKB/Swiss-Prot;Acc:P42737]	8.3	TCA / org transformation.carbonic anhydrases
At3g52840	BGAL2	Beta-galactosidase 2 [Source:UniProtKB/Swiss-Prot;Acc:Q9LFA6]	10.6.2	cell wall.degradation.mannan-xylose-arabinose-fucose
At5g23870	PAE9	Pectin acetylesterase 9 [Source:UniProtKB/Swiss-Prot;Acc:B9DFR3]	10.8.2	cell wall.pectin*esterases.acetyl esterase
At2g28630	KCS12	3-ketoacyl-CoA synthase 12 [Source:UniProtKB/Swiss-Prot;Acc:Q9SIB2]	11.1.10	lipid metabolism.FA synthesis and FA elongation.beta ketoacyl CoA synthase
At5g18640	---	alpha/beta-Hydrolases superfamily protein [Source:TAIR;Acc:AT5G18640]	11.9.2	lipid metabolism.lipid degradation.lipases
At2g39400	---	alpha/beta-Hydrolases superfamily protein [Source:TAIR;Acc:AT2G39400]	11.9.2.2	lipid metabolism.lipid degradation.lipases.acylglycerol lipase
At5g19140	ATAILP1	Aluminium induced protein with YGL and LRDR motifs [Source:TAIR;Acc:AT5G19140]	15	metal handling
At3g15353	MT3	metallothionein 3 [Source:TAIR;Acc:AT3G15353]	15.2	metal handling.binding, chelation and storage
At2g37330	ALS3	Protein ALUMINUM SENSITIVE 3 [Source:UniProtKB/Swiss-Prot;Acc:Q9ZUT3]	15.3	metal handling.regulation
At5g01210	---	HXXXD-type acyl-transferase family protein [Source:TAIR;Acc:AT5G01210]	16.2	secondary metabolism.phenylpropanoids
At5g04490	VTE5	Phytol kinase 1, chloroplastic [Source:UniProtKB/Swiss-Prot;Acc:Q9LZ76]	16.1.3	secondary metabolism.isoprenoids.tocopherol biosynthesis
At1g78970	LUP1	Lupeol synthase 1 [Source:UniProtKB/Swiss-Prot;Acc:Q9C5M3]	16.1.5	secondary metabolism.isoprenoids.terpenoids
At4g37980	CAD7	Cinnamyl alcohol dehydrogenase 7 [Source:UniProtKB/Swiss-Prot;Acc:Q02971]	16.2.1.10	secondary metabolism.phenylpropanoids.lignin biosynthesis.CAD
At2g44490	BGLU26	Beta-glucosidase 26, peroxisomal [Source:UniProtKB/Swiss-Prot;Acc:O64883]	16.5.1.3.1	secondary metabolism.sulfur-containing.glucosinolates.degradation.myrosinase
At2g39980	---	HXXXD-type acyl-transferase family protein [Source:TAIR;Acc:AT2G39980]	16.8.1	secondary metabolism.flavonoids.anthocyanins
At1g29450	SAUR64	Auxin-responsive protein SAUR64 [Source:UniProtKB/Swiss-Prot;Acc:Q0V7Z5]	17.2.3	hormone metabolism.auxin.induced-regulated-responsive-activated
At1g29460	SAUR65	Auxin-responsive protein SAUR65 [Source:UniProtKB/Swiss-Prot;Acc:Q0WPR6]	17.2.3	hormone metabolism.auxin.induced-regulated-responsive-activated
At1g29500	SAUR66	Auxin-responsive protein SAUR66 [Source:UniProtKB/Swiss-Prot;Acc:Q9C7Q1]	17.2.3	hormone metabolism.auxin.induced-regulated-responsive-activated
At1g29510	SAUR67	Auxin-responsive protein SAUR67 [Source:UniProtKB/Swiss-Prot;Acc:F4I1I4]	17.2.3	hormone metabolism.auxin.induced-regulated-responsive-activated
At1g56150	SAUR71	Auxin-responsive protein SAUR71 [Source:UniProtKB/Swiss-Prot;Acc:Q9SGU2]	17.2.3	hormone metabolism.auxin.induced-regulated-responsive-activated
At2g21200	---	SAUR-like auxin-responsive protein family [Source:TAIR;Acc:AT2G21200]	17.2.3	hormone metabolism.auxin.induced-regulated-responsive-activated
At2g33830	DRM2	Dormancy/auxin associated family protein [Source:TAIR;Acc:AT2G33830]	17.2.3	hormone metabolism.auxin.induced-regulated-responsive-activated
At3g15450	---	Aluminium induced protein with YGL and LRDR motifs [Source:TAIR;Acc:AT3G15450]	17.2.3	hormone metabolism.auxin.induced-regulated-responsive-activated
At3g53250	---	SAUR-like auxin-responsive protein family [Source:TAIR;Acc:AT3G53250]	17.2.3	hormone metabolism.auxin.induced-regulated-responsive-activated
At4g27260	GH3.5	Indole-3-acetic acid-amido synthetase GH3.5 [Source:UniProtKB/Swiss-Prot;Acc:O81829]	17.2.3	hormone metabolism.auxin.induced-regulated-responsive-activated
At4g34770	---	SAUR-like auxin-responsive protein family [Source:TAIR;Acc:AT4G34770]	17.2.3	hormone metabolism.auxin.induced-regulated-responsive-activated
At4g36110	---	SAUR-like auxin-responsive protein family [Source:TAIR;Acc:AT4G36110]	17.2.3	hormone metabolism.auxin.induced-regulated-responsive-activated
At5g18060	SAUR23	Auxin-responsive protein SAUR23 [Source:UniProtKB/Swiss-Prot;Acc:Q9FJF6]	17.2.3	hormone metabolism.auxin.induced-regulated-responsive-activated
At5g05690	CYP90A1	Cytochrome P450 90A1 [Source:UniProtKB/Swiss-Prot;Acc:Q42569]	17.3.1.1.3	hormone metabolism.brassinosteroid.synthesis-degradation.BRs.CPD
At3g61460	BRH1	brassinosteroid-responsive RING-H2 [Source:TAIR;Acc:AT3G61460]	17.3.3	hormone metabolism.brassinosteroid.induced-regulated-responsive-activated
At5g43440	ACC9	1-aminocyclopropane-1-carboxylate oxidase homolog 9 [Source:UniProtKB/Swiss-Prot;Acc:Q9LSW7]	17.5.1	hormone metabolism.ethylene.synthesis-degradation
At1g05010	EFE/ACO4	1-aminocyclopropane-1-carboxylate oxidase 4 [Source:UniProtKB/Swiss-Prot;Acc:Q06588]	17.5.1.2	hormone metabolism.ethylene.synthesis-degradation.1-aminocyclopropane-1-carboxylate oxidase
At1g06160	AP2ERF59/ORA59	Ethylene-responsive transcription factor ERF094 [Source:UniProtKB/Swiss-Prot;Acc:Q9LND1]	17.5.2	hormone metabolism.ethylene.signal transduction
At5g44210	ERF9	Ethylene-responsive transcription factor 9 [Source:UniProtKB/Swiss-Prot;Acc:Q9FE67]	17.5.2	hormone metabolism.ethylene.signal transduction
At5g47220	ERF2	Ethylene-responsive transcription factor 2 [Source:UniProtKB/Swiss-Prot;Acc:O80338]	17.5.2	hormone metabolism.ethylene.signal transduction
At5g61590	ERF107/DEWAX	Ethylene-responsive transcription factor ERF107. Decrease wax biosynthesis [Source:UniProtKB/Swiss-Prot;Acc:Q9FKG2]	17.5.2	hormone metabolism.ethylene.signal transduction
At3g11930	---	Adenine nucleotide alpha hydrolases-like superfamily protein [Source:TAIR;Acc:AT3G11930]	17.5.3	hormone metabolism.ethylene.induced-regulated-responsive-activated
At3g62550	---	Adenine nucleotide alpha hydrolases-like superfamily protein [Source:TAIR;Acc:AT3G62550]	17.5.3	hormone metabolism.ethylene.induced-regulated-responsive-activated
At5g27320	GID1C	Gibberellin receptor GID1C [Source:UniProtKB/Swiss-Prot;Acc:Q940G6]	17.6.2	hormone metabolism.gibberelin.signal transduction
At1g74670	GASA6	Gibberellin-regulated protein 6 [Source:UniProtKB/Swiss-Prot;Acc:Q6NMQ7]	17.6.3	hormone metabolism.gibberelin.induced-regulated-responsive-activated
At5g14920	GASA14	Gibberellin-regulated protein 14 [Source:UniProtKB/Swiss-Prot;Acc:Q9LFR3]	17.6.3	hormone metabolism.gibberelin.induced-regulated-responsive-activated
At4g39640	GGT1	Gamma-glutamyltranspeptidase 1 [Source:UniProtKB/Swiss-Prot;Acc:Q8VYW6]	20.2	stress.abiotic
At1g54130	RSH3	Probable GTP diphosphokinase RSH3, chloroplastic [Source:UniProtKB/Swiss-Prot;Acc:Q9SYH1]	20.1.5	stress.biotic.regulation of transcription
At1g80920	ATJ8	Chaperone protein dnaJ 8, chloroplastic [Source:UniProtKB/Swiss-Prot;Acc:Q9SAG8]	20.2.1	stress.abiotic.heat
At2g17880	---	Chaperone DnaJ-domain superfamily protein [Source:TAIR;Acc:AT2G17880]	20.2.1	stress.abiotic.heat
At4g13830	ATJ20	Chaperone protein dnaJ 20, chloroplastic [Source:UniProtKB/Swiss-Prot;Acc:Q9SDN0]	20.2.1	stress.abiotic.heat
At4g36040	ATJ11	Chaperone protein dnaJ 11, chloroplastic [Source:UniProtKB/Swiss-Prot;Acc:Q9FYB5]	20.2.1	stress.abiotic.heat
At2g41430	ERD15	Protein EARLY RESPONSIVE TO DEHYDRATION 15 [Source:UniProtKB/Swiss-Prot;Acc:Q39096]	20.2.3	stress.abiotic.drought/salt
At4g28240	---	Wound-responsive family protein [Source:TAIR;Acc:AT4G28240]	20.2.4	stress.abiotic.touch/wounding
At1g23130	---	Polyketide cyclase/dehydrase and lipid transport superfamily protein [Source:TAIR;Acc:AT1G23130]	20.2.99	stress.abiotic.unspecified
At1g76180	ERD14	Dehydrin ERD14 [Source:UniProtKB/Swiss-Prot;Acc:P42763]	20.2.99	stress.abiotic.unspecified
At3g01520	---	Universal stress protein A-like protein [Source:UniProtKB/Swiss-Prot;Acc:Q8LGG8]	20.2.99	stress.abiotic.unspecified
At1g11530	CXXS1	Thioredoxin-like protein CXXS1 [Source:UniProtKB/Swiss-Prot;Acc:Q8LDI5]	21.1	redox.thioredoxin
At2g15570	GAT1	Thioredoxin M3, chloroplastic [Source:UniProtKB/Swiss-Prot;Acc:Q9SEU7]	21.1	redox.thioredoxin
At5g06690	WCRKC1	Thioredoxin-like 3-1, chloroplastic [Source:UniProtKB/Swiss-Prot;Acc:Q9FG36]	21.1	redox.thioredoxin
At3g62950	GRXC11	Glutaredoxin-C11 [Source:UniProtKB/Swiss-Prot;Acc:Q9LYC6]	21.4	redox.glutaredoxins
At5g18600	GRXS2	Monothiol glutaredoxin-S2 [Source:UniProtKB/Swiss-Prot;Acc:Q8L8Z8]	21.4	redox.glutaredoxins
At5g57040	---	Lactoylglutathione lyase / glyoxalase I family protein [Source:TAIR;Acc:AT5G57040]	24.2	Biodegradation of Xenobiotics.lactoylglutathione lyase
At5g14780	FDH1	Formate dehydrogenase, mitochondrial [Source:UniProtKB/Swiss-Prot;Acc:Q9S7E4]	25.1	C1-metabolism.formate dehydrogenase
At3g26200	CYP71B22	Cytochrome P450 71B22 [Source:UniProtKB/Swiss-Prot;Acc:Q9LTM1]	26.1	misc.cytochrome P450
At3g26280	CYP71B4	Cytochrome P450 71B4 [Source:UniProtKB/Swiss-Prot;Acc:O65786]	26.1	misc.cytochrome P450
At1g64710	---	GroES-like zinc-binding dehydrogenase family protein [Source:TAIR;Acc:AT1G64710]	26.11	misc.alcohol dehydrogenases
At4g19840	PP2A1	Protein PHLOEM PROTEIN 2-LIKE A1 [Source:UniProtKB/Swiss-Prot;Acc:O81865]	26.16	misc.myrosinases-lectin-jacalin
At1g14890	---	Plant invertase/pectin methylesterase inhibitor superfamily protein [Source:TAIR;Acc:AT1G14890]	26.18	misc.invertase/pectin methylesterase inhibitor family protein
At1g03520	---	Core-2/I-branching beta-1,6-N-acetylglucosaminyltransferase family protein [Source:TAIR;Acc:AT1G03520]	26.2	misc.UDP glucosyl and glucoronyl transferases
At5g18210	---	NAD(P)-binding Rossmann-fold superfamily protein [Source:TAIR;Acc:AT5G18210]	26.22	misc.short chain dehydrogenase/reductase (SDR)
At2g39000	---	Acyl-CoA N-acyltransferases (NAT) superfamily protein [Source:TAIR;Acc:AT2G39000]	26.24	misc.GCN5-related N-acetyltransferase
At1g29670	---	GDSL esterase/lipase At1g29670 [Source:UniProtKB/Swiss-Prot;Acc:Q9C7N4]	26.28	misc.GDSL-motif lipase
At2g32860	BGLU33	Beta-glucosidase 33 [Source:UniProtKB/Swiss-Prot;Acc:O48779]	26.3	misc.gluco-, galacto- and mannosidases
At1g21130	---	O-methyltransferase family protein [Source:TAIR;Acc:AT1G21130]	26.6	misc.O-methyl transferases
At1g08980	AMI1	Amidase 1 [Source:UniProtKB/Swiss-Prot;Acc:Q9FR37]	26.8	misc.nitrilases, *nitrile lyases, berberine bridge enzymes, reticuline oxidases, troponine reductases
At2g29310	---	Tropinone reductase homolog At2g29310 [Source:UniProtKB/Swiss-Prot;Acc:Q9ZW14]	26.8	misc.nitrilases, *nitrile lyases, berberine bridge enzymes, reticuline oxidases, troponine reductases
At5g56140	---	KH domain-containing protein At5g56140 [Source:UniProtKB/Swiss-Prot;Acc:Q9FKT4]	27.4	RNA.RNA binding
At2g02080	IDD4	Protein indeterminate-domain 4, chloroplastic [Source:UniProtKB/Swiss-Prot;Acc:Q8GYC1]	27.3.11	RNA.regulation of transcription.C2H2 zinc finger family
At3g45260	IDD9	Protein indeterminate-domain 9 [Source:UniProtKB/Swiss-Prot;Acc:Q944L3]	27.3.11	RNA.regulation of transcription.C2H2 zinc finger family
At5g57520	ZFP2	Zinc finger protein 2 [Source:UniProtKB/Swiss-Prot;Acc:Q39261]	27.3.11	RNA.regulation of transcription.C2H2 zinc finger family
At4g29190	---	Zinc finger CCCH domain-containing protein 49 [Source:UniProtKB/Swiss-Prot;Acc:Q9M0G2]	27.3.12	RNA.regulation of transcription.C3H zinc finger family
At5g44260	TZF5	Zinc finger CCCH domain-containing protein 61 [Source:UniProtKB/Swiss-Prot;Acc:Q9FKW2]	27.3.12	RNA.regulation of transcription.C3H zinc finger family
At2g27050	EIL1	ETHYLENE INSENSITIVE 3-like 1 protein [Source:UniProtKB/Swiss-Prot;Acc:Q9SLH0]	27.3.19	RNA.regulation of transcription.EIN3-like(EIL) transcription factor family
At3g12730	---	Homeodomain-like superfamily protein [Source:TAIR;Acc:AT3G12730]	27.3.20	RNA.regulation of transcription.G2-like transcription factor family, GARP
At5g05090	---	Homeodomain-like superfamily protein [Source:TAIR;Acc:AT5G05090]	27.3.20	RNA.regulation of transcription.G2-like transcription factor family, GARP
At2g23760	BLH4	BEL1-like homeodomain protein 4 [Source:UniProtKB/Swiss-Prot;Acc:Q94KL5]	27.3.22	RNA.regulation of transcription.HB,Homeobox transcription factor family
At5g47370	HAT2	Homeobox-leucine zipper protein HAT2 [Source:UniProtKB/Swiss-Prot;Acc:P46601]	27.3.22	RNA.regulation of transcription.HB,Homeobox transcription factor family
At2g45660	SOC1	MADS-box protein SOC1 [Source:UniProtKB/Swiss-Prot;Acc:O64645]	27.3.24	RNA.regulation of transcription.MADS box transcription factor family
At1g74650	ATY13/MYB31	myb domain protein 31 [Source:TAIR;Acc:AT1G74650]	27.3.25	RNA.regulation of transcription.MYB domain transcription factor family
At4g09460	MYB6	Transcription repressor MYB6 [Source:UniProtKB/Swiss-Prot;Acc:Q38851]	27.3.25	RNA.regulation of transcription.MYB domain transcription factor family
At1g71030	ATMYBL2	MYB-like 2 [Source:TAIR;Acc:AT1G71030]	27.3.26	RNA.regulation of transcription.MYB-related transcription factor family
At5g08520	MYBS2	Duplicated homeodomain-like superfamily protein [Source:TAIR;Acc:AT5G08520]	27.3.26	RNA.regulation of transcription.MYB-related transcription factor family
At1g13260	RAV1	AP2/ERF and B3 domain-containing transcription factor RAV1 [Source:UniProtKB/Swiss-Prot;Acc:Q9ZWM9]	27.3.3	RNA.regulation of transcription.AP2/EREBP, APETALA2/Ethylene-responsive element binding protein family
At1g25560	TEM1	AP2/ERF and B3 domain-containing transcription repressor TEM1 [Source:UniProtKB/Swiss-Prot;Acc:Q9C6M5]	27.3.3	RNA.regulation of transcription.AP2/EREBP, APETALA2/Ethylene-responsive element binding protein family
At1g53170	ERF8	Ethylene-responsive transcription factor 8 [Source:UniProtKB/Swiss-Prot;Acc:Q9MAI5]	27.3.3	RNA.regulation of transcription.AP2/EREBP, APETALA2/Ethylene-responsive element binding protein family
At1g68840	RAV2	AP2/ERF and B3 domain-containing transcription repressor RAV2 [Source:UniProtKB/Swiss-Prot;Acc:P82280]	27.3.3	RNA.regulation of transcription.AP2/EREBP, APETALA2/Ethylene-responsive element binding protein family
At1g79700	WRI4	AP2-like ethylene-responsive transcription factor At1g79700 [Source:UniProtKB/Swiss-Prot;Acc:A0JPZ8]	27.3.3	RNA.regulation of transcription.AP2/EREBP, APETALA2/Ethylene-responsive element binding protein family
At3g16770	RAP2-3	Ethylene-responsive transcription factor RAP2-3 [Source:UniProtKB/Swiss-Prot;Acc:P42736]	27.3.3	RNA.regulation of transcription.AP2/EREBP, APETALA2/Ethylene-responsive element binding protein family
At3g04730	IAA16	Auxin-responsive protein IAA16 [Source:UniProtKB/Swiss-Prot;Acc:O24407]	27.3.40	RNA.regulation of transcription.Aux/IAA family
At3g23030	IAA2	Auxin-responsive protein IAA2 [Source:UniProtKB/Swiss-Prot;Acc:P49678]	27.3.40	RNA.regulation of transcription.Aux/IAA family
At3g23050	IAA7	Auxin-responsive protein IAA7 [Source:UniProtKB/Swiss-Prot;Acc:Q38825]	27.3.40	RNA.regulation of transcription.Aux/IAA family
At4g14560	IAA1	Auxin-responsive protein IAA1 [Source:UniProtKB/Swiss-Prot;Acc:P49677]	27.3.40	RNA.regulation of transcription.Aux/IAA family
At4g32280	IAA29	Auxin-responsive protein IAA29 [Source:UniProtKB/Swiss-Prot;Acc:Q93WC4]	27.3.40	RNA.regulation of transcription.Aux/IAA family
At5g43700	IAA4	Auxin-responsive protein IAA4 [Source:UniProtKB/Swiss-Prot;Acc:P33077]	27.3.40	RNA.regulation of transcription.Aux/IAA family
At1g05805	BHLH128	Transcription factor bHLH128 [Source:UniProtKB/Swiss-Prot;Acc:Q8H102]	27.3.6	RNA.regulation of transcription.bHLH,Basic Helix-Loop-Helix family
At1g18400	BEE1	Transcription factor BEE 1 [Source:UniProtKB/Swiss-Prot;Acc:Q8GZ13]	27.3.6	RNA.regulation of transcription.bHLH,Basic Helix-Loop-Helix family
At1g73830	BEE3	Transcription factor BEE 3 [Source:UniProtKB/Swiss-Prot;Acc:Q8GWK7]	27.3.6	RNA.regulation of transcription.bHLH,Basic Helix-Loop-Helix family
At2g18300	HBI1	Transcription factor HBI1 [Source:UniProtKB/Swiss-Prot;Acc:Q9ZPW3]	27.3.6	RNA.regulation of transcription.bHLH,Basic Helix-Loop-Helix family
At3g17100	BHLH147	Transcription factor bHLH147 [Source:UniProtKB/Swiss-Prot;Acc:Q9LSN7]	27.3.6	RNA.regulation of transcription.bHLH,Basic Helix-Loop-Helix family
At4g36540	BEE2	Transcription factor BEE 2 [Source:UniProtKB/Swiss-Prot;Acc:Q93VJ4]	27.3.6	RNA.regulation of transcription.bHLH,Basic Helix-Loop-Helix family
At5g15160	PRE2	Transcription factor PRE2 [Source:UniProtKB/Swiss-Prot;Acc:Q9LXG5]	27.3.6	RNA.regulation of transcription.bHLH,Basic Helix-Loop-Helix family
At5g65910	---	BSD domain-containing protein [Source:TAIR;Acc:AT5G65910]	27.3.65	RNA.regulation of transcription.Polycomb Group (PcG)
At3g61260	---	Uncharacterized protein At3g61260 [Source:UniProtKB/Swiss-Prot;Acc:Q9M2D8]	27.3.67	RNA.regulation of transcription.putative transcription regulator
At1g68520	COL6	Zinc finger protein CONSTANS-LIKE 6 [Source:UniProtKB/Swiss-Prot;Acc:Q8LG76]	27.3.7	RNA.regulation of transcription.C2C2(Zn) CO-like, Constans-like zinc finger family
At3g21270	DOF3.1	Dof zinc finger protein DOF3.1 [Source:UniProtKB/Swiss-Prot;Acc:Q94AR6]	27.3.8	RNA.regulation of transcription.C2C2(Zn) DOF zinc finger family
At5g60850	DOF5.4	Dof zinc finger protein DOF5.4 [Source:UniProtKB/Swiss-Prot;Acc:Q8LDR0]	27.3.8	RNA.regulation of transcription.C2C2(Zn) DOF zinc finger family
At2g18350	ZHD6	Zinc-finger homeodomain protein 6 [Source:UniProtKB/Swiss-Prot;Acc:Q9ZPW7]	27.3.80	RNA.regulation of transcription.zf-HD
At3g60530	GATA4	GATA transcription factor 4 [Source:UniProtKB/Swiss-Prot;Acc:O49743]	27.3.9	RNA.regulation of transcription.C2C2(Zn) GATA transcription factor family
At1g32540	LOL1	Protein LOL1 [Source:UniProtKB/Swiss-Prot;Acc:Q93ZB1]	27.3.99	RNA.regulation of transcription.unclassified
At1g32700	---	PLATZ transcription factor family protein [Source:TAIR;Acc:AT1G32700]	27.3.99	RNA.regulation of transcription.unclassified
At2g36320	SAP4	Zinc finger A20 and AN1 domain-containing stress-associated protein 4 [Source:UniProtKB/Swiss-Prot;Acc:Q9SJM6]	27.3.99	RNA.regulation of transcription.unclassified
At2g43060	IBH1	Transcription factor IBH1 [Source:UniProtKB/Swiss-Prot;Acc:Q9SKX1]	27.3.99	RNA.regulation of transcription.unclassified
At5g27280	---	Zim17-type zinc finger protein [Source:TAIR;Acc:AT5G27280]	27.3.99	RNA.regulation of transcription.unclassified
At2g31800	---	Integrin-linked protein kinase family [Source:TAIR;Acc:AT2G31800]	29.4	protein.postranslational modification
At3g01490	---	Protein kinase superfamily protein [Source:TAIR;Acc:AT3G01490]	29.4	protein.postranslational modification
At3g16800	---	Probable protein phosphatase 2C 41 [Source:UniProtKB/Swiss-Prot;Acc:Q9LRZ4]	29.4	protein.postranslational modification
At1g01230	---	ORMDL family protein [Source:TAIR;Acc:AT1G01230]	29.6	protein.folding
At5g24490	---	30S ribosomal protein, putative [Source:TAIR;Acc:AT5G24490]	29.2.1.1.1.1.530	protein.synthesis.ribosomal protein.prokaryotic.chloroplast.30S subunit.S30A
At1g66890	---	FUNCTIONS IN: molecular_function unknown; INVOLVED IN: biological_process unknown; LOCATED IN: chloroplast; EXPRESSED IN: 22 plant structures; EXPRESSED DURING: 13 growth stages; BEST Arabidopsis thaliana protein match is: 50S ribosomal protein-rela /.../AIR:AT5G16200.1); Has 36 Blast hits to 36 proteins in 7 species: Archae - 0; Bacteria - 0; Metazoa - 0; Fungi - 0; Plants - 36; Viruses - 0; Oth…	29.2.1.1.3.2.99	protein.synthesis.ribosomal protein.prokaryotic.unknown organellar.50S subunit.unknown
At5g13720	---	Uncharacterised protein family (UPF0114) [Source:TAIR;Acc:AT5G13720]	29.2.1.99.99	protein.synthesis.ribosomal protein.unknown.unknown
At4g30690	---	Translation initiation factor 3 protein [Source:TAIR;Acc:AT4G30690]	29.2.3	protein.synthesis.initiation
At2g47060	---	Probable receptor-like protein kinase At2g47060 [Source:UniProtKB/Swiss-Prot;Acc:O80719]	29.4.1.58	protein.postranslational modification.kinase.receptor like cytoplasmatic kinase VIII
At1g63800	UBC5	Ubiquitin-conjugating enzyme E2 5 [Source:UniProtKB/Swiss-Prot;Acc:P42749]	29.5.11.3	protein.degradation.ubiquitin.E2
At4g36410	UBC17	Probable ubiquitin-conjugating enzyme E2 17 [Source:UniProtKB/Swiss-Prot;Acc:O23239]	29.5.11.3	protein.degradation.ubiquitin.E2
At5g41700	UBC8	Ubiquitin-conjugating enzyme E2 8 [Source:UniProtKB/Swiss-Prot;Acc:P35131]	29.5.11.3	protein.degradation.ubiquitin.E2
At1g49210	ATL76	E3 ubiquitin-protein ligase ATL76 [Source:UniProtKB/Swiss-Prot;Acc:Q6NML0]	29.5.11.4.2	protein.degradation.ubiquitin.E3.RING
At1g76410	ATL8	RING-H2 finger protein ATL8 [Source:UniProtKB/Swiss-Prot;Acc:Q8LC69]	29.5.11.4.2	protein.degradation.ubiquitin.E3.RING
At2g15580	---	RING/U-box superfamily protein [Source:TAIR;Acc:AT2G15580]	29.5.11.4.2	protein.degradation.ubiquitin.E3.RING
At2g17450	ATL44	RING-H2 finger protein ATL44 [Source:UniProtKB/Swiss-Prot;Acc:O22755]	29.5.11.4.2	protein.degradation.ubiquitin.E3.RING
At3g47160	---	RING/U-box superfamily protein [Source:TAIR;Acc:AT3G47160]	29.5.11.4.2	protein.degradation.ubiquitin.E3.RING
At4g03510	RMA1	E3 ubiquitin-protein ligase RMA1 [Source:UniProtKB/Swiss-Prot;Acc:O64425]	29.5.11.4.2	protein.degradation.ubiquitin.E3.RING
At4g11360	RHA1B	E3 ubiquitin-protein ligase RHA1B [Source:UniProtKB/Swiss-Prot;Acc:Q9SUS5]	29.5.11.4.2	protein.degradation.ubiquitin.E3.RING
At1g51550	---	F-box/kelch-repeat protein At1g51550 [Source:UniProtKB/Swiss-Prot;Acc:Q9C8K7]	29.5.11.4.3.2	protein.degradation.ubiquitin.E3.SCF.FBOX
At1g80440	KMD1	KISS ME DEADLY 1. F-box/kelch-repeat protein At1g80440 [Source:UniProtKB/Swiss-Prot;Acc:Q9M8L2]	29.5.11.4.3.2	protein.degradation.ubiquitin.E3.SCF.FBOX
At2g44130	KMD3	KISS ME DEADLY 3. F-box/kelch-repeat protein At2g44130 [Source:UniProtKB/Swiss-Prot;Acc:O80582]	29.5.11.4.3.2	protein.degradation.ubiquitin.E3.SCF.FBOX
At3g59940	SKIP20/KMD4	KISS ME DEADLY 4. F-box/kelch-repeat protein SKIP20 [Source:UniProtKB/Swiss-Prot;Acc:Q9M1Y1]	29.5.11.4.3.2	protein.degradation.ubiquitin.E3.SCF.FBOX
At5g25350	EBF2	EIN3-binding F-box protein 2 [Source:UniProtKB/Swiss-Prot;Acc:Q708Y0]	29.5.11.4.3.2	protein.degradation.ubiquitin.E3.SCF.FBOX
At2g45170	ATG8E	Autophagy-related protein 8e [Source:UniProtKB/Swiss-Prot;Acc:Q8S926]	29.5.2	protein.degradation.autophagy
At4g16520	ATG8F	Autophagy-related protein 8f [Source:UniProtKB/Swiss-Prot;Acc:Q8VYK7]	29.5.2	protein.degradation.autophagy
At2g40880	CYS3	Cysteine proteinase inhibitor 3 [Source:UniProtKB/Swiss-Prot;Acc:Q41906]	29.5.3	protein.degradation.cysteine protease
At2g22980	SCPL13	Serine carboxypeptidase-like 13 [Source:UniProtKB/Swiss-Prot;Acc:Q8H780]	29.5.5	protein.degradation.serine protease
At1g02340	HFR1	Transcription factor HFR1 [Source:UniProtKB/Swiss-Prot;Acc:Q9FE22]	30.11	signalling.light
At1g09530	PIF3	Transcription factor PIF3 [Source:UniProtKB/Swiss-Prot;Acc:O80536]	30.11	signalling.light
At1g14280	PKS2	Protein PHYTOCHROME KINASE SUBSTRATE 2 [Source:UniProtKB/Swiss-Prot;Acc:Q9M9T4]	30.11	signalling.light
At2g43010	PIF4	Transcription factor PIF4 [Source:UniProtKB/Swiss-Prot;Acc:Q8W2F3]	30.11	signalling.light
At3g26740	CCL	CCR-like [Source:TAIR;Acc:AT3G26740]	30.11	signalling.light
At5g04190	PKS4	Protein PHYTOCHROME KINASE SUBSTRATE 4 [Source:UniProtKB/Swiss-Prot;Acc:Q9FYE2]	30.11	signalling.light
At5g48150	PAT1	Scarecrow-like transcription factor PAT1 [Source:UniProtKB/Swiss-Prot;Acc:Q9LDL7]	30.11	signalling.light
At2g46600	KIC	Calcium-binding protein KIC [Source:UniProtKB/Swiss-Prot;Acc:Q9ZPX9]	30.3	signalling.calcium
At4g20260	PCAP1	Plasma membrane-associated cation-binding protein 1 [Source:UniProtKB/Swiss-Prot;Acc:Q96262]	30.4	signalling.phosphinositides
At1g22740	RABG3B	Ras-related protein RABG3b [Source:UniProtKB/Swiss-Prot;Acc:O04157]	30.5	signalling.G-proteins
At3g63420	GG1	Guanine nucleotide-binding protein subunit gamma 1 [Source:UniProtKB/Swiss-Prot;Acc:Q9FDX9]	30.5	signalling.G-proteins
At4g26070	MKK1	Mitogen-activated protein kinase kinase 1 [Source:UniProtKB/Swiss-Prot;Acc:Q94A06]	30.6	signalling.MAP kinases
At3g16570	RALF23	Rapid alkalinization factor 23 [Source:UniProtKB/Swiss-Prot;Acc:Q9LUS7]	30.8	signalling.misc
At5g46330	FLS2	LRR receptor-like serine/threonine-protein kinase FLS2 [Source:UniProtKB/Swiss-Prot;Acc:Q9FL28]	30.2.12	signalling.receptor kinases.leucine rich repeat XII
At2g18280	TULP2	Tubby-like F-box protein 2 [Source:UniProtKB/Swiss-Prot;Acc:Q8GVE5]	31.1	cell.organisation
At4g34970	ADF9	Actin-depolymerizing factor 9 [Source:UniProtKB/Swiss-Prot;Acc:O49606]	31.1	cell.organisation
At1g17700	PRA1F1	PRA1 family protein F1 [Source:UniProtKB/Swiss-Prot;Acc:Q9FZ63]	31.4	cell.vesicle transport
At2g33810	SPL3	Squamosa promoter-binding-like protein 3 [Source:UniProtKB/Swiss-Prot;Acc:P93015]	33.3	development.squamosa promoter binding like (SPL)
At1g28330	DYL1	dormancy-associated protein-like 1 [Source:TAIR;Acc:AT1G28330]	33.99	development.unspecified
At1g56220	---	Dormancy/auxin associated family protein [Source:TAIR;Acc:AT1G56220]	33.99	development.unspecified
At1g69490	NAP/NAC029	NAC transcription factor 29 [Source:UniProtKB/Swiss-Prot;Acc:O49255]	33.99	development.unspecified
At1g74940	---	Protein of unknown function (DUF581) [Source:TAIR;Acc:AT1G74940]	33.99	development.unspecified
At3g48740	SWEET11	Bidirectional sugar transporter SWEET11 [Source:UniProtKB/Swiss-Prot;Acc:Q9SMM5]	33.99	development.unspecified
At5g23660	SWEET12	Bidirectional sugar transporter SWEET12 [Source:UniProtKB/Swiss-Prot;Acc:O82587]	33.99	development.unspecified
At3g61210	---	S-adenosyl-L-methionine-dependent methyltransferases superfamily protein [Source:TAIR;Acc:AT3G61210]	33.99	development.unspecified
At4g35770	STR15	Rhodanese-like domain-containing protein 15, chloroplastic [Source:UniProtKB/Swiss-Prot;Acc:Q38853]	33.99	development.unspecified
At5g39610	ATNAC2	NAC domain containing protein 6 [Source:TAIR;Acc:AT5G39610]	33.99	development.unspecified
At5g41920	SCL23	Scarecrow-like protein 23 [Source:UniProtKB/Swiss-Prot;Acc:Q9FHZ1]	33.99	development.unspecified
At5g66040	STR16	Thiosulfate sulfurtransferase 16, chloroplastic [Source:UniProtKB/Swiss-Prot;Acc:Q39129]	33.99	development.unspecified
At1g11260	STP1	Sugar transport protein 1 [Source:UniProtKB/Swiss-Prot;Acc:P23586]	34.2	transport.sugars
At1g77210	STP14	Sugar transport protein 14 [Source:UniProtKB/Swiss-Prot;Acc:Q8GW61]	34.2	transport.sugars
At5g61520	STP3	Sugar transport protein 3 [Source:UniProtKB/Swiss-Prot;Acc:Q8L7R8]	34.2	transport.sugars
At1g22710	SUC2/SUT1	Sucrose transport protein SUC2 [Source:UniProtKB/Swiss-Prot;Acc:Q39231]	34.2.1	transport.sugars.sucrose
At1g19770	PUP14	Probable purine permease 14 [Source:UniProtKB/Swiss-Prot;Acc:Q9FXH5]	34.1	transport.nucleotides
At1g52190	NPF1.2	Protein NRT1/ PTR FAMILY 1.2 [Source:UniProtKB/Swiss-Prot;Acc:Q9M817]	34.13	transport.peptides and oligopeptides
At5g64410	OPT4	Oligopeptide transporter 4 [Source:UniProtKB/Swiss-Prot;Acc:Q9FME8]	34.13	transport.peptides and oligopeptides
At2g40420	---	Transmembrane amino acid transporter family protein [Source:TAIR;Acc:AT2G40420]	34.3	transport.amino acids
At3g19553	---	Probable polyamine transporter At3g19553 [Source:UniProtKB/Swiss-Prot;Acc:Q9LH39]	34.3	transport.amino acids
At5g09220	AAP2	Amino acid permease 2 [Source:UniProtKB/Swiss-Prot;Acc:Q38967]	34.3	transport.amino acids
At3g62650	---	unknown protein; BEST Arabidopsis thaliana protein match is: unknown protein (TAIR:AT2G47485.1); Has 35333 Blast hits to 34131 proteins in 2444 species: Archae - 798; Bacteria - 22429; Metazoa - 974; Fungi - 991; Plants - 531; Viruses - 0; Other Euk /.../s - 9610 (source: NCBI BLink). [Source:TAIR;Acc:AT3G62650]	34.9	transport.metabolite transporters at the mitochondrial membrane
At1g72150	PATL1	Patellin-1 [Source:UniProtKB/Swiss-Prot;Acc:Q56WK6]	34.99	transport.misc
At3g53800	Fes1B	Fes1B [Source:TAIR;Acc:AT3G53800]	35.1.3	not assigned.no ontology.armadillo/beta-catenin repeat family protein
At1g23050	---	hydroxyproline-rich glycoprotein family protein [Source:TAIR;Acc:AT1G23050]	35.1.41	not assigned.no ontology.hydroxyproline rich proteins
At1g78460	---	SOUL heme-binding family protein [Source:TAIR;Acc:AT1G78460]	35.1	not assigned.no ontology
At2g04690	---	Pyridoxamine 5'-phosphate oxidase family protein [Source:TAIR;Acc:AT2G04690]	35.1	not assigned.no ontology
At3g50830	COR413PM2	Cold-regulated 413 plasma membrane protein 2 [Source:UniProtKB/Swiss-Prot;Acc:Q9SVL6]	35.1	not assigned.no ontology
At4g00780	---	TRAF-like family protein [Source:TAIR;Acc:AT4G00780]	35.1	not assigned.no ontology
At4g05150	---	Octicosapeptide/Phox/Bem1p family protein [Source:TAIR;Acc:AT4G05150]	35.1	not assigned.no ontology
At4g14020	---	Rapid alkalinization factor (RALF) family protein [Source:TAIR;Acc:AT4G14020]	35.1	not assigned.no ontology
At5g02600	NAKR1	Heavy metal transport/detoxification superfamily protein [Source:TAIR;Acc:AT5G02600]	35.1	not assigned.no ontology
At5g25280	---	serine-rich protein-related [Source:TAIR;Acc:AT5G25280]	35.1	not assigned.no ontology
At1g01240	---	unknown protein; INVOLVED IN: N-terminal protein myristoylation; EXPRESSED IN: 17 plant structures; EXPRESSED DURING: 11 growth stages; BEST Arabidopsis thaliana protein match is: unknown protein (TAIR:AT2G46550.1); Has 95 Blast hits to 78 proteins /.../species: Archae - 0; Bacteria - 2; Metazoa - 11; Fungi - 0; Plants - 80; Viruses - 0; Other Eukaryotes - 2 (source: NCBI BLink). [Source:TAIR;Acc…	35.2	not assigned.unknown
At1g21830	---	unknown protein; CONTAINS InterPro DOMAIN/s: Protein of unknown function DUF740 (InterPro:IPR008004); BEST Arabidopsis thaliana protein match is: unknown protein (TAIR:AT1G44608.1); Has 49 Blast hits to 49 proteins in 12 species: Archae - 0; Bacteri /.../ Metazoa - 0; Fungi - 0; Plants - 49; Viruses - 0; Other Eukaryotes - 0 (source: NCBI BLink). [Source:TAIR;Acc:AT1G21830]	35.2	not assigned.unknown
At1g25275	---	unknown protein; FUNCTIONS IN: molecular_function unknown; INVOLVED IN: response to karrikin; LOCATED IN: endomembrane system; EXPRESSED IN: 23 plant structures; EXPRESSED DURING: 13 growth stages; Has 18 Blast hits to 18 proteins in 4 species: Arch /.../; Bacteria - 0; Metazoa - 0; Fungi - 0; Plants - 18; Viruses - 0; Other Eukaryotes - 0 (source: NCBI BLink). [Source:TAIR;Acc:AT1G25275]	35.2	not assigned.unknown
At1g26920	---	unknown protein; BEST Arabidopsis thaliana protein match is: unknown protein (TAIR:AT1G69760.1); Has 47 Blast hits to 47 proteins in 13 species: Archae - 0; Bacteria - 0; Metazoa - 0; Fungi - 7; Plants - 34; Viruses - 0; Other Eukaryotes - 6 (source /.../ BLink). [Source:TAIR;Acc:AT1G26920]	35.2	not assigned.unknown
At1g28070	---	unknown protein; BEST Arabidopsis thaliana protein match is: unknown protein (TAIR:AT2G33510.1); Has 85 Blast hits to 77 proteins in 15 species: Archae - 0; Bacteria - 0; Metazoa - 0; Fungi - 0; Plants - 85; Viruses - 0; Other Eukaryotes - 0 (source /.../ BLink). [Source:TAIR;Acc:AT1G28070]	35.2	not assigned.unknown
At1g28260	SMG7L	Protein SMG7L [Source:UniProtKB/Swiss-Prot;Acc:Q9FZ99]	35.2	not assigned.unknown
At1g36940	---	unknown protein; Has 21 Blast hits to 21 proteins in 8 species: Archae - 0; Bacteria - 0; Metazoa - 0; Fungi - 0; Plants - 21; Viruses - 0; Other Eukaryotes - 0 (source: NCBI BLink). [Source:TAIR;Acc:AT1G36940]	35.2	not assigned.unknown
At1g49470	---	Family of unknown function (DUF716) [Source:TAIR;Acc:AT1G49470]	35.2	not assigned.unknown
At1g49500	---	unknown protein; FUNCTIONS IN: molecular_function unknown; INVOLVED IN: biological_process unknown; LOCATED IN: endomembrane system; EXPRESSED IN: 19 plant structures; EXPRESSED DURING: 10 growth stages; BEST Arabidopsis thaliana protein match is: u /.../ protein (TAIR:AT3G19030.1); Has 24 Blast hits to 24 proteins in 2 species: Archae - 0; Bacteria - 0; Metazoa - 0; Fungi - 0; Plants - 24; Virus…	35.2	not assigned.unknown
At1g53400	---	Ubiquitin domain-containing protein [Source:TAIR;Acc:AT1G53400]	35.2	not assigned.unknown
At1g60010	---	unknown protein; FUNCTIONS IN: molecular_function unknown; INVOLVED IN: N-terminal protein myristoylation; LOCATED IN: cellular_component unknown; EXPRESSED IN: 22 plant structures; EXPRESSED DURING: 13 growth stages; BEST Arabidopsis thaliana prote /.../ch is: unknown protein (TAIR:AT1G10530.1); Has 185 Blast hits to 185 proteins in 18 species: Archae - 0; Bacteria - 0; Metazoa - 0; Fungi - 3; P…	35.2	not assigned.unknown
At1g64360	---	unknown protein; Has 6 Blast hits to 6 proteins in 2 species: Archae - 0; Bacteria - 0; Metazoa - 0; Fungi - 0; Plants - 6; Viruses - 0; Other Eukaryotes - 0 (source: NCBI BLink). [Source:TAIR;Acc:AT1G64360]	35.2	not assigned.unknown
At1g67050	---	unknown protein; BEST Arabidopsis thaliana protein match is: unknown protein (TAIR:AT5G38320.1); Has 617 Blast hits to 318 proteins in 80 species: Archae - 0; Bacteria - 16; Metazoa - 141; Fungi - 62; Plants - 128; Viruses - 2; Other Eukaryotes - 26 /.../rce: NCBI BLink). [Source:TAIR;Acc:AT1G67050]	35.2	not assigned.unknown
At1g67860	---	unknown protein; BEST Arabidopsis thaliana protein match is: unknown protein (TAIR:AT1G67865.1); Has 13 Blast hits to 13 proteins in 2 species: Archae - 0; Bacteria - 0; Metazoa - 0; Fungi - 0; Plants - 13; Viruses - 0; Other Eukaryotes - 0 (source: /.../BLink). [Source:TAIR;Acc:AT1G67860]	35.2	not assigned.unknown
At1g67865	---	unknown protein; BEST Arabidopsis thaliana protein match is: unknown protein (TAIR:AT1G67860.1); Has 13 Blast hits to 13 proteins in 2 species: Archae - 0; Bacteria - 0; Metazoa - 0; Fungi - 0; Plants - 13; Viruses - 0; Other Eukaryotes - 0 (source: /.../BLink). [Source:TAIR;Acc:AT1G67865]	35.2	not assigned.unknown
At1g71970	---	unknown protein; FUNCTIONS IN: molecular_function unknown; INVOLVED IN: biological_process unknown; LOCATED IN: chloroplast; EXPRESSED IN: 22 plant structures; EXPRESSED DURING: 13 growth stages; BEST Arabidopsis thaliana protein match is: unknown p /.../ (TAIR:AT1G22680.1); Has 58 Blast hits to 58 proteins in 13 species: Archae - 0; Bacteria - 0; Metazoa - 4; Fungi - 0; Plants - 49; Viruses - 0;…	35.2	not assigned.unknown
At1g76020	---	Thioredoxin superfamily protein [Source:TAIR;Acc:AT1G76020]	35.2	not assigned.unknown
At1g80180	---	unknown protein; FUNCTIONS IN: molecular_function unknown; INVOLVED IN: biological_process unknown; LOCATED IN: plasma membrane; EXPRESSED IN: 21 plant structures; EXPRESSED DURING: 10 growth stages; BEST Arabidopsis thaliana protein match is: unkno /.../tein (TAIR:AT1G15400.3); Has 30201 Blast hits to 17322 proteins in 780 species: Archae - 12; Bacteria - 1396; Metazoa - 17338; Fungi - 3422; Pla…	35.2	not assigned.unknown
At2g01400	---	unknown protein; Has 19 Blast hits to 19 proteins in 6 species: Archae - 0; Bacteria - 0; Metazoa - 0; Fungi - 0; Plants - 19; Viruses - 0; Other Eukaryotes - 0 (source: NCBI BLink). [Source:TAIR;Acc:AT2G01400]	35.2	not assigned.unknown
At2g03310	---	unknown protein; Has 17 Blast hits to 17 proteins in 6 species: Archae - 0; Bacteria - 0; Metazoa - 0; Fungi - 0; Plants - 17; Viruses - 0; Other Eukaryotes - 0 (source: NCBI BLink). [Source:TAIR;Acc:AT2G03310]	35.2	not assigned.unknown
At2g15890	MEE14/CBP1	maternal effect embryo arrest 14 [Source:TAIR;Acc:AT2G15890]	35.2	not assigned.unknown
At2g15960	---	unknown protein; Has 14 Blast hits to 14 proteins in 5 species: Archae - 0; Bacteria - 0; Metazoa - 0; Fungi - 0; Plants - 14; Viruses - 0; Other Eukaryotes - 0 (source: NCBI BLink). [Source:TAIR;Acc:AT2G15960]	35.2	not assigned.unknown
At2g20740	TOM2AH3	Tetraspanin-19 [Source:UniProtKB/Swiss-Prot;Acc:Q940P5]	35.2	not assigned.unknown
At2g20920	---	Protein of unknown function (DUF3353) [Source:TAIR;Acc:AT2G20920]	35.2	not assigned.unknown
At2g25200	---	Plant protein of unknown function (DUF868) [Source:TAIR;Acc:AT2G25200]	35.2	not assigned.unknown
At2g26070	RTE1	Protein REVERSION-TO-ETHYLENE SENSITIVITY1 [Source:UniProtKB/Swiss-Prot;Acc:F4ITL6]	35.2	not assigned.unknown
At2g27830	---	unknown protein; BEST Arabidopsis thaliana protein match is: unknown protein (TAIR:AT4G22758.1); Has 131 Blast hits to 131 proteins in 17 species: Archae - 0; Bacteria - 0; Metazoa - 0; Fungi - 0; Plants - 131; Viruses - 0; Other Eukaryotes - 0 (sou /.../CBI BLink). [Source:TAIR;Acc:AT2G27830]	35.2	not assigned.unknown
At2g30930	---	unknown protein; FUNCTIONS IN: molecular_function unknown; INVOLVED IN: biological_process unknown; LOCATED IN: chloroplast, plasma membrane, membrane; EXPRESSED IN: 24 plant structures; EXPRESSED DURING: 14 growth stages; BEST Arabidopsis thaliana /.../n match is: unknown protein (TAIR:AT1G06540.1); Has 194 Blast hits to 176 proteins in 78 species: Archae - 0; Bacteria - 101; Metazoa - 15; Fungi…	35.2	not assigned.unknown
At2g36470	---	Plant protein of unknown function (DUF868) [Source:TAIR;Acc:AT2G36470]	35.2	not assigned.unknown
At2g40530	---	unknown protein; FUNCTIONS IN: molecular_function unknown; INVOLVED IN: biological_process unknown; LOCATED IN: endomembrane system; EXPRESSED IN: leaf apex, inflorescence meristem, petal, flower; EXPRESSED DURING: 4 anthesis, petal differentiation /.../pansion stage; Has 5 Blast hits to 5 proteins in 2 species: Archae - 0; Bacteria - 0; Metazoa - 0; Fungi - 0; Plants - 5; Viruses - 0; Other Euka…	35.2	not assigned.unknown
At2g42040	---	CONTAINS InterPro DOMAIN/s: WRC (InterPro:IPR014977); Has 219 Blast hits to 219 proteins in 19 species: Archae - 0; Bacteria - 0; Metazoa - 3; Fungi - 0; Plants - 215; Viruses - 0; Other Eukaryotes - 1 (source: NCBI BLink). [Source:TAIR;Acc:AT2G42040]	35.2	not assigned.unknown
At2g44080	ARL	ARGOS-like protein [Source:UniProtKB/Swiss-Prot;Acc:Q8RXL7]	35.2	not assigned.unknown
At2g46220	---	Uncharacterized conserved protein (DUF2358) [Source:TAIR;Acc:AT2G46220]	35.2	not assigned.unknown
At2g46550	---	unknown protein; BEST Arabidopsis thaliana protein match is: unknown protein (TAIR:AT1G01240.3); Has 72 Blast hits to 68 proteins in 13 species: Archae - 0; Bacteria - 0; Metazoa - 1; Fungi - 0; Plants - 71; Viruses - 0; Other Eukaryotes - 0 (source /.../ BLink). [Source:TAIR;Acc:AT2G46550]	35.2	not assigned.unknown
At2g46640	---	unknown protein; Has 19 Blast hits to 19 proteins in 7 species: Archae - 0; Bacteria - 0; Metazoa - 0; Fungi - 0; Plants - 17; Viruses - 0; Other Eukaryotes - 2 (source: NCBI BLink). [Source:TAIR;Acc:AT2G46640]	35.2	not assigned.unknown
At3g03020	---	unknown protein; FUNCTIONS IN: molecular_function unknown; INVOLVED IN: biological_process unknown; LOCATED IN: chloroplast; EXPRESSED IN: 21 plant structures; EXPRESSED DURING: 13 growth stages; Has 5 Blast hits to 5 proteins in 1 species: Archae - /.../cteria - 0; Metazoa - 0; Fungi - 0; Plants - 5; Viruses - 0; Other Eukaryotes - 0 (source: NCBI BLink). [Source:TAIR;Acc:AT3G03020]	35.2	not assigned.unknown
At3g03150	---	unknown protein; FUNCTIONS IN: molecular_function unknown; INVOLVED IN: biological_process unknown; LOCATED IN: mitochondrion; EXPRESSED IN: 22 plant structures; EXPRESSED DURING: 13 growth stages; BEST Arabidopsis thaliana protein match is: unknown /.../in (TAIR:AT5G17165.1); Has 39 Blast hits to 39 proteins in 11 species: Archae - 0; Bacteria - 0; Metazoa - 0; Fungi - 0; Plants - 39; Viruses - …	35.2	not assigned.unknown
At3g03870	---	unknown protein; BEST Arabidopsis thaliana protein match is: unknown protein (TAIR:AT5G18130.1); Has 47 Blast hits to 47 proteins in 13 species: Archae - 0; Bacteria - 0; Metazoa - 2; Fungi - 0; Plants - 45; Viruses - 0; Other Eukaryotes - 0 (source /.../ BLink). [Source:TAIR;Acc:AT3G03870]	35.2	not assigned.unknown
At3g10120	---	unknown protein; BEST Arabidopsis thaliana protein match is: unknown protein (TAIR:AT5G03890.1); Has 57 Blast hits to 57 proteins in 10 species: Archae - 0; Bacteria - 0; Metazoa - 0; Fungi - 0; Plants - 57; Viruses - 0; Other Eukaryotes - 0 (source /.../ BLink). [Source:TAIR;Acc:AT3G10120]	35.2	not assigned.unknown
At3g15630	---	unknown protein; FUNCTIONS IN: molecular_function unknown; INVOLVED IN: biological_process unknown; LOCATED IN: chloroplast; EXPRESSED IN: 24 plant structures; EXPRESSED DURING: 15 growth stages; BEST Arabidopsis thaliana protein match is: unknown p /.../ (TAIR:AT1G52720.1); Has 61 Blast hits to 61 proteins in 13 species: Archae - 0; Bacteria - 0; Metazoa - 0; Fungi - 0; Plants - 61; Viruses - 0;…	35.2	not assigned.unknown
At3g47510	---	unknown protein; FUNCTIONS IN: molecular_function unknown; INVOLVED IN: biological_process unknown; LOCATED IN: endomembrane system; EXPRESSED IN: 19 plant structures; EXPRESSED DURING: 11 growth stages; Has 15 Blast hits to 15 proteins in 7 species /.../ae - 0; Bacteria - 0; Metazoa - 0; Fungi - 0; Plants - 15; Viruses - 0; Other Eukaryotes - 0 (source: NCBI BLink). [Source:TAIR;Acc:AT3G47510]	35.2	not assigned.unknown
At3g51400	---	Arabidopsis protein of unknown function (DUF241) [Source:TAIR;Acc:AT3G51400]	35.2	not assigned.unknown
At3g52070	---	unknown protein; FUNCTIONS IN: molecular_function unknown; INVOLVED IN: biological_process unknown; LOCATED IN: chloroplast; EXPRESSED IN: 22 plant structures; EXPRESSED DURING: 13 growth stages; Has 23 Blast hits to 23 proteins in 10 species: Archa /.../ Bacteria - 0; Metazoa - 0; Fungi - 0; Plants - 23; Viruses - 0; Other Eukaryotes - 0 (source: NCBI BLink). [Source:TAIR;Acc:AT3G52070]	35.2	not assigned.unknown
At3g60520	---	unknown protein; BEST Arabidopsis thaliana protein match is: unknown protein (TAIR:AT1G02070.1); Has 107 Blast hits to 107 proteins in 14 species: Archae - 0; Bacteria - 0; Metazoa - 0; Fungi - 0; Plants - 107; Viruses - 0; Other Eukaryotes - 0 (sou /.../CBI BLink). [Source:TAIR;Acc:AT3G60520]	35.2	not assigned.unknown
At3g60590	---	unknown protein; BEST Arabidopsis thaliana protein match is: unknown protein (TAIR:AT1G48460.1); Has 35333 Blast hits to 34131 proteins in 2444 species: Archae - 798; Bacteria - 22429; Metazoa - 974; Fungi - 991; Plants - 531; Viruses - 0; Other Euk /.../s - 9610 (source: NCBI BLink). [Source:TAIR;Acc:AT3G60590]	35.2	not assigned.unknown
At4g04330	---	Chaperonin-like RbcX protein [Source:TAIR;Acc:AT4G04330]	35.2	not assigned.unknown
At4g04630	---	Protein of unknown function, DUF584 [Source:TAIR;Acc:AT4G04630]	35.2	not assigned.unknown
At4g05070	---	Wound-responsive family protein [Source:TAIR;Acc:AT4G05070]	35.2	not assigned.unknown
At4g08330	---	Uncharacterized protein At4g08330, chloroplastic [Source:UniProtKB/Swiss-Prot;Acc:Q9STN5]	35.2	not assigned.unknown
At4g09890	---	Protein of unknown function (DUF3511) [Source:TAIR;Acc:AT4G09890]	35.2	not assigned.unknown
At4g10910	---	unknown protein; Has 30201 Blast hits to 17322 proteins in 780 species: Archae - 12; Bacteria - 1396; Metazoa - 17338; Fungi - 3422; Plants - 5037; Viruses - 0; Other Eukaryotes - 2996 (source: NCBI BLink). [Source:TAIR;Acc:AT4G10910]	35.2	not assigned.unknown
At4g14270	CID2	Polyadenylate-binding protein-interacting protein 2 [Source:UniProtKB/Swiss-Prot;Acc:Q94AR4]	35.2	not assigned.unknown
At4g16515	RGF6	Root meristem growth factor 6 [Source:UniProtKB/Swiss-Prot;Acc:Q93VK8]	35.2	not assigned.unknown
At4g23870	---	unknown protein; BEST Arabidopsis thaliana protein match is: unknown protein (TAIR:AT4G11020.1); Has 12 Blast hits to 12 proteins in 4 species: Archae - 0; Bacteria - 0; Metazoa - 0; Fungi - 0; Plants - 12; Viruses - 0; Other Eukaryotes - 0 (source: /.../BLink). [Source:TAIR;Acc:AT4G23870]	35.2	not assigned.unknown
At4g31560	HCF153	high chlorophyll fluorescence 153 [Source:TAIR;Acc:AT4G31560]	35.2	not assigned.unknown
At4g32340	---	Tetratricopeptide repeat (TPR)-like superfamily protein [Source:TAIR;Acc:AT4G32340]	35.2	not assigned.unknown
At4g37300	MEE59	maternal effect embryo arrest 59 [Source:TAIR;Acc:AT4G37300]	35.2	not assigned.unknown
At5g01750	---	Protein LURP-one-related 15 [Source:UniProtKB/Swiss-Prot;Acc:Q9LZX1]	35.2	not assigned.unknown
At5g02160	---	unknown protein; FUNCTIONS IN: molecular_function unknown; INVOLVED IN: biological_process unknown; LOCATED IN: chloroplast thylakoid membrane; EXPRESSED IN: 23 plant structures; EXPRESSED DURING: 13 growth stages; Has 121 Blast hits to 121 proteins /.../ species: Archae - 0; Bacteria - 0; Metazoa - 0; Fungi - 0; Plants - 121; Viruses - 0; Other Eukaryotes - 0 (source: NCBI BLink). [Source:TAIR;A…	35.2	not assigned.unknown
At5g03050	---	unknown protein; Has 33 Blast hits to 33 proteins in 10 species: Archae - 0; Bacteria - 0; Metazoa - 0; Fungi - 0; Plants - 33; Viruses - 0; Other Eukaryotes - 0 (source: NCBI BLink). [Source:TAIR;Acc:AT5G03050]	35.2	not assigned.unknown
At5g11070	---	unknown protein; Has 1807 Blast hits to 1807 proteins in 277 species: Archae - 0; Bacteria - 0; Metazoa - 736; Fungi - 347; Plants - 385; Viruses - 0; Other Eukaryotes - 339 (source: NCBI BLink). [Source:TAIR;Acc:AT5G11070]	35.2	not assigned.unknown
At5g11840	---	Protein of unknown function (DUF1230) [Source:TAIR;Acc:AT5G11840]	35.2	not assigned.unknown
At5g12050	---	unknown protein; BEST Arabidopsis thaliana protein match is: unknown protein (TAIR:AT3G13980.1); Has 1807 Blast hits to 1807 proteins in 277 species: Archae - 0; Bacteria - 0; Metazoa - 736; Fungi - 347; Plants - 385; Viruses - 0; Other Eukaryotes - /.../source: NCBI BLink). [Source:TAIR;Acc:AT5G12050]	35.2	not assigned.unknown
At5g12170	CLT3	CRT (chloroquine-resistance transporter)-like transporter 3 [Source:TAIR;Acc:AT5G12170]	35.2	not assigned.unknown
At5g14410	---	unknown protein; Has 23 Blast hits to 23 proteins in 9 species: Archae - 0; Bacteria - 0; Metazoa - 0; Fungi - 0; Plants - 23; Viruses - 0; Other Eukaryotes - 0 (source: NCBI BLink). [Source:TAIR;Acc:AT5G14410]	35.2	not assigned.unknown
At5g22310	---	unknown protein; BEST Arabidopsis thaliana protein match is: unknown protein (TAIR:AT3G11590.1); Has 30201 Blast hits to 17322 proteins in 780 species: Archae - 12; Bacteria - 1396; Metazoa - 17338; Fungi - 3422; Plants - 5037; Viruses - 0; Other Eu /.../es - 2996 (source: NCBI BLink). [Source:TAIR;Acc:AT5G22310]	35.2	not assigned.unknown
At5g24570	---	unknown protein; Has 30201 Blast hits to 17322 proteins in 780 species: Archae - 12; Bacteria - 1396; Metazoa - 17338; Fungi - 3422; Plants - 5037; Viruses - 0; Other Eukaryotes - 2996 (source: NCBI BLink). [Source:TAIR;Acc:AT5G24570]	35.2	not assigned.unknown
At5g25210	---	unknown protein; BEST Arabidopsis thaliana protein match is: unknown protein (TAIR:AT4G32030.1); Has 30201 Blast hits to 17322 proteins in 780 species: Archae - 12; Bacteria - 1396; Metazoa - 17338; Fungi - 3422; Plants - 5037; Viruses - 0; Other Eu /.../es - 2996 (source: NCBI BLink). [Source:TAIR;Acc:AT5G25210]	35.2	not assigned.unknown
At5g25840	---	Protein of unknown function (DUF1677) [Source:TAIR;Acc:AT5G25840]	35.2	not assigned.unknown
At5g40450	---	unknown protein; FUNCTIONS IN: molecular_function unknown; INVOLVED IN: biological_process unknown; LOCATED IN: chloroplast, plasma membrane; EXPRESSED IN: 24 plant structures; EXPRESSED DURING: 13 growth stages; Has 30201 Blast hits to 17322 protei /.../780 species: Archae - 12; Bacteria - 1396; Metazoa - 17338; Fungi - 3422; Plants - 5037; Viruses - 0; Other Eukaryotes - 2996 (source: NCBI BLin…	35.2	not assigned.unknown
At5g42680	---	Protein of unknown function, DUF617 [Source:TAIR;Acc:AT5G42680]	35.2	not assigned.unknown
At5g44250	---	Protein of unknown function DUF829, transmembrane 53 [Source:TAIR;Acc:AT5G44250]	35.2	not assigned.unknown
At5g44580	---	unknown protein; FUNCTIONS IN: molecular_function unknown; INVOLVED IN: biological_process unknown; LOCATED IN: endomembrane system; EXPRESSED IN: 18 plant structures; EXPRESSED DURING: 12 growth stages; BEST Arabidopsis thaliana protein match is: u /.../ protein (TAIR:AT5G44582.1); Has 30201 Blast hits to 17322 proteins in 780 species: Archae - 12; Bacteria - 1396; Metazoa - 17338; Fungi - 3422;…	35.2	not assigned.unknown
At5g50335	---	unknown protein; Has 30201 Blast hits to 17322 proteins in 780 species: Archae - 12; Bacteria - 1396; Metazoa - 17338; Fungi - 3422; Plants - 5037; Viruses - 0; Other Eukaryotes - 2996 (source: NCBI BLink). [Source:TAIR;Acc:AT5G50335]	35.2	not assigned.unknown
At5g57340	---	unknown protein; Has 35333 Blast hits to 34131 proteins in 2444 species: Archae - 798; Bacteria - 22429; Metazoa - 974; Fungi - 991; Plants - 531; Viruses - 0; Other Eukaryotes - 9610 (source: NCBI BLink). [Source:TAIR;Acc:AT5G57340]	35.2	not assigned.unknown
At5g57780	---	EXPRESSED IN: 18 plant structures; EXPRESSED DURING: 12 growth stages; BEST Arabidopsis thaliana protein match is: sequence-specific DNA binding transcription factors (TAIR:AT4G30410.1); Has 123 Blast hits to 123 proteins in 11 species: Archae - 0; /.../ia - 0; Metazoa - 0; Fungi - 0; Plants - 123; Viruses - 0; Other Eukaryotes - 0 (source: NCBI BLink). [Source:TAIR;Acc:AT5G57780]	35.2	not assigned.unknown
At5g58570	---	unknown protein; Has 30201 Blast hits to 17322 proteins in 780 species: Archae - 12; Bacteria - 1396; Metazoa - 17338; Fungi - 3422; Plants - 5037; Viruses - 0; Other Eukaryotes - 2996 (source: NCBI BLink). [Source:TAIR;Acc:AT5G58570]	35.2	not assigned.unknown
At5g59080	---	unknown protein; FUNCTIONS IN: molecular_function unknown; INVOLVED IN: response to oxidative stress; LOCATED IN: chloroplast; EXPRESSED IN: 18 plant structures; EXPRESSED DURING: 9 growth stages; BEST Arabidopsis thaliana protein match is: unknown /.../n (TAIR:AT3G46880.1); Has 1807 Blast hits to 1807 proteins in 277 species: Archae - 0; Bacteria - 0; Metazoa - 736; Fungi - 347; Plants - 385; Vi…	35.2	not assigned.unknown
At5g60680	---	Protein of unknown function, DUF584 [Source:TAIR;Acc:AT5G60680]	35.2	not assigned.unknown
At5g64770	RGF9	Root meristem growth factor 9 [Source:UniProtKB/Swiss-Prot;Acc:Q9FGF6]	35.2	not assigned.unknown
At5g64880	---	unknown protein; Has 30201 Blast hits to 17322 proteins in 780 species: Archae - 12; Bacteria - 1396; Metazoa - 17338; Fungi - 3422; Plants - 5037; Viruses - 0; Other Eukaryotes - 2996 (source: NCBI BLink). [Source:TAIR;Acc:AT5G64880]	35.2	not assigned.unknown
At2g37030	---	SAUR-like auxin-responsive protein family [Source:TAIR;Acc:AT2G37030]	17.2.3	hormone metabolism.auxin.induced-regulated-responsive-activated
At3g57800	BHLH60	Transcription factor bHLH60 [Source:UniProtKB/Swiss-Prot;Acc:Q3EAI1]	27.3.6	RNA.regulation of transcription.bHLH,Basic Helix-Loop-Helix family
At3g50700	IDD2	Protein indeterminate-domain 2 [Source:UniProtKB/Swiss-Prot;Acc:Q9SCQ6]	27.3.11	RNA.regulation of transcription.C2H2 zinc finger family
At2g16740	UBC29	Ubiquitin-conjugating enzyme E2 29 [Source:UniProtKB/Swiss-Prot;Acc:Q9SLE4]	29.5.11.3	protein.degradation.ubiquitin.E2
At5g02200	FHL	far-red-elongated hypocotyl1-like [Source:TAIR;Acc:AT5G02200]	30.11	signalling.light
At3g11780	---	MD-2-related lipid recognition domain-containing protein / ML domain-containing protein [Source:TAIR;Acc:AT3G11780]	35.1	not assigned.no ontology
At1g60870	MEE9	maternal effect embryo arrest 9 [Source:TAIR;Acc:AT1G60870]	35.2	not assigned.unknown
At3g15440	---	BEST Arabidopsis thaliana protein match is: RING/U-box superfamily protein (TAIR:AT3G15740.1); Has 12 Blast hits to 12 proteins in 2 species: Archae - 0; Bacteria - 0; Metazoa - 0; Fungi - 0; Plants - 12; Viruses - 0; Other Eukaryotes - 0 (source: N /.../ink). [Source:TAIR;Acc:AT3G15440]	35.2	not assigned.unknown
At4g16000	---	unknown protein; BEST Arabidopsis thaliana protein match is: unknown protein (TAIR:AT4G15990.1); Has 30201 Blast hits to 17322 proteins in 780 species: Archae - 12; Bacteria - 1396; Metazoa - 17338; Fungi - 3422; Plants - 5037; Viruses - 0; Other Eu /.../es - 2996 (source: NCBI BLink). [Source:TAIR;Acc:AT4G16000]	35.2	not assigned.unknown
At5g65610	---	unknown protein; Has 1807 Blast hits to 1807 proteins in 277 species: Archae - 0; Bacteria - 0; Metazoa - 736; Fungi - 347; Plants - 385; Viruses - 0; Other Eukaryotes - 339 (source: NCBI BLink). [Source:TAIR;Acc:AT5G65610]	35.2	not assigned.unknown

## Sheet: GRN II
	Bud Dormancy Genes from González-Grandío and Cubas (2014)
	Coregulated genes (according to Coex-search) induced (fold change ≥1.2) in dormant buds in at least one experiment
	Coregulated genes (according to Coex-search) non Induced in dormant buds in any experiment
GRN II: ABA (283 genes)
AGI	Alias	Full name	Mapman bin	Mapman annotation
At1g76490	HMG1	hydroxy methylglutaryl CoA reductase 1 [Source:TAIR;Acc:AT1G76490]	16.1.2.3	secondary metabolism.isoprenoids.mevalonate pathway.HMG-CoA reductase
At4g26080	ABI1	Protein phosphatase 2C 56 [Source:UniProtKB/Swiss-Prot;Acc:P49597]	17.1.2	hormone metabolism.abscisic acid.signal transduction
At4g34000	ABF3	ABSCISIC ACID-INSENSITIVE 5-like protein 6 [Source:UniProtKB/Swiss-Prot;Acc:Q9M7Q3]	17.1.2	hormone metabolism.abscisic acid.signal transduction
At3g14440	NCED3	9-cis-epoxycarotenoid dioxygenase NCED3, chloroplastic [Source:UniProtKB/Swiss-Prot;Acc:Q9LRR7]	17.1.1.1.10	hormone metabolism.abscisic acid.synthesis-degradation.synthesis.9-cis-epoxycarotenoid dioxygenase
At1g08570	ACHT4	Thioredoxin-like 1-1, chloroplastic [Source:UniProtKB/Swiss-Prot;Acc:O64654]	21.1	redox.thioredoxin
At1g28960	NUDT15	Nudix hydrolase 15, mitochondrial [Source:UniProtKB/Swiss-Prot;Acc:Q8GYB1]	23.3.3	nucleotide metabolism.salvage.NUDIX hydrolases
At2g18550	HB21	Homeobox-leucine zipper protein ATHB-21 [Source:UniProtKB/Swiss-Prot;Acc:Q9ZU70]	27.3.22	RNA.regulation of transcription.HB,Homeobox transcription factor family
At5g66700	HB53	Homeobox-leucine zipper protein ATHB-53 [Source:UniProtKB/Swiss-Prot;Acc:Q9LVR0]	27.3.22	RNA.regulation of transcription.HB,Homeobox transcription factor family
At1g21780	---	BTB/POZ domain-containing protein At1g21780 [Source:UniProtKB/Swiss-Prot;Acc:Q9XHZ8]	29.5.11.4.5.2	protein.degradation.ubiquitin.E3.BTB/POZ Cullin3.BTB/POZ
At5g01520	---	RING/U-box superfamily protein [Source:TAIR;Acc:AT5G01520]	29.5.11.4.2	protein.degradation.ubiquitin.E3.RING
At1g21760	SKIP32	F-box protein 7 [Source:UniProtKB/Swiss-Prot;Acc:Q9XI00]	29.5.11.4.3.2	protein.degradation.ubiquitin.E3.SCF.FBOX
At4g27410	NAC072/RD26	NAC domain-containing protein 72 [Source:UniProtKB/Swiss-Prot;Acc:Q93VY3]	33.99	development.unspecified
At1g15330	PV42A	SNF1-related protein kinase regulatory subunit gamma-like PV42a [Source:UniProtKB/Swiss-Prot;Acc:Q9XI37]	35.1	not assigned.no ontology
At1g73480	---	alpha/beta-Hydrolases superfamily protein [Source:TAIR;Acc:AT1G73480]	35.1	not assigned.no ontology
At3g17520	LEA	Late embryogenesis abundant protein (LEA) family protein [Source:TAIR;Acc:AT3G17520]	35.1.22	not assigned.no ontology.late embryogenesis abundant domain-containing protein
At1g69260	AFP1	Ninja-family protein AFP1 [Source:UniProtKB/Swiss-Prot;Acc:Q9LQ98]	35.2	not assigned.unknown
At3g03870	---	unknown protein; BEST Arabidopsis thaliana protein match is: unknown protein (TAIR:AT5G18130.1); Has 47 Blast hits to 47 proteins in 13 species: Archae - 0; Bacteria - 0; Metazoa - 2; Fungi - 0; Plants - 45; Viruses - 0; Other Eukaryotes - 0 (source /.../ BLink). [Source:TAIR;Acc:AT3G03870]	35.2	not assigned.unknown
At3g29575	AFP3	Ninja-family protein AFP3 [Source:UniProtKB/Swiss-Prot;Acc:Q94F39]	35.2	not assigned.unknown
At4g38060	---	unknown protein; BEST Arabidopsis thaliana protein match is: unknown protein (TAIR:AT5G65480.1); Has 35333 Blast hits to 34131 proteins in 2444 species: Archae - 798; Bacteria - 22429; Metazoa - 974; Fungi - 991; Plants - 531; Viruses - 0; Other Euk /.../s - 9610 (source: NCBI BLink). [Source:TAIR;Acc:AT4G38060]	35.2	not assigned.unknown
At5g18130	---	unknown protein; BEST Arabidopsis thaliana protein match is: unknown protein (TAIR:AT3G03870.1); Has 35333 Blast hits to 34131 proteins in 2444 species: Archae - 798; Bacteria - 22429; Metazoa - 974; Fungi - 991; Plants - 531; Viruses - 0; Other Euk /.../s - 9610 (source: NCBI BLink). [Source:TAIR;Acc:AT5G18130]	35.2	not assigned.unknown
At3g23920	BAM1	Beta-amylase 1, chloroplastic [Source:UniProtKB/Swiss-Prot;Acc:Q9LIR6]	2.2.2.1.2	major CHO metabolism.degradation.starch.starch cleavage.beta amylase
At5g55700	BAM4	Inactive beta-amylase 4, chloroplastic [Source:UniProtKB/Swiss-Prot;Acc:Q9FM68]	2.2.2.1.2	major CHO metabolism.degradation.starch.starch cleavage.beta amylase
At4g02280	SUS3	Sucrose synthase 3 [Source:UniProtKB/Swiss-Prot;Acc:Q9M111]	2.2.1.5	major CHO metabolism.degradation.sucrose.Susy
At1g56600	GOLS2	Galactinol synthase 2 [Source:UniProtKB/Swiss-Prot;Acc:Q9FXB2]	3.1.1.1	minor CHO metabolism.raffinose family.galactinol synthases.known
At2g47180	GOLS1	Galactinol synthase 1 [Source:UniProtKB/Swiss-Prot;Acc:O22893]	3.1.1.1	minor CHO metabolism.raffinose family.galactinol synthases.known
At1g60140	TPS10	Probable alpha,alpha-trehalose-phosphate synthase [UDP-forming] 10 [Source:UniProtKB/Swiss-Prot;Acc:O80738]	3.2.3	minor CHO metabolism.trehalose.potential TPS/TPP
At1g68020	TPS6	Alpha,alpha-trehalose-phosphate synthase [UDP-forming] 6 [Source:UniProtKB/Swiss-Prot;Acc:Q94AH8]	3.2.3	minor CHO metabolism.trehalose.potential TPS/TPP
At2g18700	TPS11	Probable alpha,alpha-trehalose-phosphate synthase [UDP-forming] 11 [Source:UniProtKB/Swiss-Prot;Acc:Q9ZV48]	3.2.3	minor CHO metabolism.trehalose.potential TPS/TPP
At1g54100	ALDH7B4	Aldehyde dehydrogenase family 7 member B4 [Source:UniProtKB/Swiss-Prot;Acc:Q9SYG7]	5.1	fermentation.aldehyde dehydrogenase
At2g42790	CSY3	Citrate synthase 3, peroxisomal [Source:UniProtKB/Swiss-Prot;Acc:Q9SJH7]	6.1	gluconeogenesis / glyoxylate cycle.citrate synthase
At3g48530	KING1	SNF1-related protein kinase regulatory subunit gamma-1 [Source:UniProtKB/Swiss-Prot;Acc:Q8LBB2]	10.5	cell wall.cell wall proteins
At4g28300	---	Protein of unknown function (DUF1421) [Source:TAIR;Acc:AT4G28300]	10.5.4	cell wall.cell wall proteins.HRGP
At3g03310	LCAT3	Phospholipase A(1) LCAT3 [Source:UniProtKB/Swiss-Prot;Acc:Q93V61]	11.8.10	lipid metabolism.'exotics' (steroids, squalene etc).phosphatidylcholinesterol O-acyltransferase
At4g19860	LCAT4	Lecithin-cholesterol acyltransferase-like 4 [Source:UniProtKB/Swiss-Prot;Acc:Q71N54]	11.8.10	lipid metabolism.'exotics' (steroids, squalene etc).phosphatidylcholinesterol O-acyltransferase
At4g27780	ACBP2	Acyl-CoA-binding domain-containing protein 2 [Source:UniProtKB/Swiss-Prot;Acc:Q9STP8]	11.1.13	lipid metabolism.FA synthesis and FA elongation.acyl-CoA binding protein
At1g73920	---	alpha/beta-Hydrolases superfamily protein [Source:TAIR;Acc:AT1G73920]	11.9.2	lipid metabolism.lipid degradation.lipases
At1g18460	---	alpha/beta-Hydrolases superfamily protein [Source:TAIR;Acc:AT1G18460]	11.9.2.1	lipid metabolism.lipid degradation.lipases.triacylglycerol lipase
At1g68620	CXE6	Probable carboxylesterase 6 [Source:UniProtKB/Swiss-Prot;Acc:Q9SX25]	11.9.3.2	lipid metabolism.lipid degradation.lysophospholipases.carboxylesterase
At5g53970	---	Probable aminotransferase TAT2 [Source:UniProtKB/Swiss-Prot;Acc:Q9FN30]	13.2.6.2	amino acid metabolism.degradation.aromatic aa.tyrosine
At5g54080	HGO	Homogentisate 1,2-dioxygenase [Source:UniProtKB/Swiss-Prot;Acc:Q9ZRA2]	13.2.6.2	amino acid metabolism.degradation.aromatic aa.tyrosine
At4g33150	LKR/SDH	lysine-ketoglutarate reductase/saccharopine dehydrogenase bifunctional enzyme [Source:TAIR;Acc:AT4G33150]	13.2.3.5	amino acid metabolism.degradation.aspartate family.lysine
At1g64660	MGL	Methionine gamma-lyase [Source:UniProtKB/Swiss-Prot;Acc:Q9SGU9]	13.2.3.4.1	amino acid metabolism.degradation.aspartate family.methionine.methionine gamma-lyase
At3g45300	IVD	Isovaleryl-CoA dehydrogenase, mitochondrial [Source:UniProtKB/Swiss-Prot;Acc:Q9SWG0]	13.2.4.4	amino acid metabolism.degradation.branched chain group.leucine
At2g38400	AGT3	Alanine--glyoxylate aminotransferase 2 homolog 2, mitochondrial [Source:UniProtKB/Swiss-Prot;Acc:Q94AL9]	13.1.1.3.11	amino acid metabolism.synthesis.central amino acid metabolism.alanine.alanine-glyoxylate aminotransferase
At1g06570	PDS1	phytoene desaturation 1 [Source:TAIR;Acc:AT1G06570]	16.1.3.1	secondary metabolism.isoprenoids.tocopherol biosynthesis.hydroxyphenylpyruvate dioxygenase
At5g48180	NSP5	Nitrile-specifier protein 5 [Source:UniProtKB/Swiss-Prot;Acc:Q93XW5]	16.5.1.3.2	secondary metabolism.sulfur-containing.glucosinolates.degradation.nitrilespecifier protein
At1g62570	FMOGS-OX4	Flavin-containing monooxygenase FMO GS-OX4 [Source:UniProtKB/Swiss-Prot;Acc:Q93Y23]	16.5.1.1.1.10	secondary metabolism.sulfur-containing.glucosinolates.synthesis.aliphatic.flavin-containing monooxygenase
At2g47770	TSPO	Translocator protein homolog [Source:UniProtKB/Swiss-Prot;Acc:O82245]	17.1.3	hormone metabolism.abscisic acid.induced-regulated-responsive-activated
At5g59220	HAI1	Probable protein phosphatase 2C 78 [Source:UniProtKB/Swiss-Prot;Acc:Q9FIF5]	17.1.3	hormone metabolism.abscisic acid.induced-regulated-responsive-activated
At3g19290	ABF4	ABSCISIC ACID-INSENSITIVE 5-like protein 7 [Source:UniProtKB/Swiss-Prot;Acc:Q9M7Q2]	17.1.2	hormone metabolism.abscisic acid.signal transduction
At5g57050	ABI2	Protein phosphatase 2C 77 [Source:UniProtKB/Swiss-Prot;Acc:O04719]	17.1.2	hormone metabolism.abscisic acid.signal transduction
At4g27260	GH3.5	Indole-3-acetic acid-amido synthetase GH3.5 [Source:UniProtKB/Swiss-Prot;Acc:O81829]	17.2.3	hormone metabolism.auxin.induced-regulated-responsive-activated
At5g27320	GID1C	Gibberellin receptor GID1C [Source:UniProtKB/Swiss-Prot;Acc:Q940G6]	17.6.2	hormone metabolism.gibberelin.signal transduction
At3g01100	HYP1	CSC1-like protein HYP1 [Source:UniProtKB/Swiss-Prot;Acc:Q8GUH7]	20.2.3	stress.abiotic.drought/salt
At3g06760	DI19-4	Protein DEHYDRATION-INDUCED 19 homolog 4 [Source:UniProtKB/Swiss-Prot;Acc:Q8VXU6]	20.2.3	stress.abiotic.drought/salt
At1g20440	COR47	Dehydrin COR47 [Source:UniProtKB/Swiss-Prot;Acc:P31168]	20.2.99	stress.abiotic.unspecified
At3g50980	XERO1	Dehydrin Xero 1 [Source:UniProtKB/Swiss-Prot;Acc:P25863]	20.2.99	stress.abiotic.unspecified
At5g66400	RAB18	Dehydrin Rab18 [Source:UniProtKB/Swiss-Prot;Acc:P30185]	20.2.99	stress.abiotic.unspecified
At5g64930	CPR5	Protein CPR-5 [Source:UniProtKB/Swiss-Prot;Acc:Q9LV85]	20.1	stress.biotic
At1g54130	RSH3	Probable GTP diphosphokinase RSH3, chloroplastic [Source:UniProtKB/Swiss-Prot;Acc:Q9SYH1]	20.1.5	stress.biotic.regulation of transcription
At3g14050	RSH2	Probable GTP diphosphokinase RSH2, chloroplastic [Source:UniProtKB/Swiss-Prot;Acc:Q9LVJ3]	20.1.5	stress.biotic.regulation of transcription
At1g53580	GLY3	Persulfide dioxygenase ETHE1 homolog, mitochondrial [Source:UniProtKB/Swiss-Prot;Acc:Q9C8L4]	24.1	Biodegradation of Xenobiotics.hydroxyacylglutathione hydrolase
At2g31350	GLX2-5	Hydroxyacylglutathione hydrolase 2, mitochondrial [Source:UniProtKB/Swiss-Prot;Acc:Q9SID3]	24.1	Biodegradation of Xenobiotics.hydroxyacylglutathione hydrolase
At1g80160	---	Lactoylglutathione lyase / glyoxalase I family protein [Source:TAIR;Acc:AT1G80160]	24.2	Biodegradation of Xenobiotics.lactoylglutathione lyase
At5g46410	SSP4	SCP1-like small phosphatase 4 [Source:TAIR;Acc:AT5G46410]	26.13	misc.acid and other phosphatases
At3g03470	CYP89A9	Cytochrome P450 89A9 [Source:UniProtKB/Swiss-Prot;Acc:Q9SRQ1]	26.1	misc.cytochrome P450
At1g47960	C/VIF1	Cell wall / vacuolar inhibitor of fructosidase 1 [Source:UniProtKB/Swiss-Prot;Acc:F4HWQ8]	26.18	misc.invertase/pectin methylesterase inhibitor family protein
At5g64250	---	Aldolase-type TIM barrel family protein [Source:TAIR;Acc:AT5G64250]	26.1	misc.misc2
At2g01490	PAHX	Phytanoyl-CoA dioxygenase [Source:UniProtKB/Swiss-Prot;Acc:Q9ZVF6]	26.14	misc.oxygenases
At3g04000	---	NAD(P)-binding Rossmann-fold superfamily protein [Source:TAIR;Acc:AT3G04000]	26.22	misc.short chain dehydrogenase/reductase (SDR)
At1g22370	UGT85A5	UDP-glycosyltransferase 85A5 [Source:UniProtKB/Swiss-Prot;Acc:Q9LMF0]	26.2	misc.UDP glucosyl and glucoronyl transferases
At5g03490	UGT89A2	UDP-glycosyltransferase 89A2 [Source:UniProtKB/Swiss-Prot;Acc:Q9LZD8]	26.2	misc.UDP glucosyl and glucoronyl transferases
At2g36080	ABS2/NGAL1	B3 domain-containing protein At2g36080 [Source:UniProtKB/Swiss-Prot;Acc:Q8GYJ2]	27.3.1	RNA.regulation of transcription.ABI3/VP1-related B3-domain-containing transcription factor family
At1g22190	WIND2/RAP2.4	Ethylene-responsive transcription factor RAP2-13 [Source:UniProtKB/Swiss-Prot;Acc:Q9LM15]	27.3.3	RNA.regulation of transcription.AP2/EREBP, APETALA2/Ethylene-responsive element binding protein family
At1g22985	ERF069/CRF7	Ethylene-responsive transcription factor ERF069. Citokinin response factor 7 [Source:UniProtKB/Swiss-Prot;Acc:Q8W4I5]	27.3.3	RNA.regulation of transcription.AP2/EREBP, APETALA2/Ethylene-responsive element binding protein family
At1g46768	RAP2-1	Ethylene-responsive transcription factor RAP2-1 [Source:UniProtKB/Swiss-Prot;Acc:Q8LC30]	27.3.3	RNA.regulation of transcription.AP2/EREBP, APETALA2/Ethylene-responsive element binding protein family
At4g36900	RAP2-10/DEAR4	Ethylene-responsive transcription factor RAP2-10. DREB AND EAR MOTIF PROTEIN 4 [Source:UniProtKB/Swiss-Prot;Acc:Q9SW63]	27.3.3	RNA.regulation of transcription.AP2/EREBP, APETALA2/Ethylene-responsive element binding protein family
At5g05410	DREB2A	Dehydration-responsive element-binding protein 2A [Source:UniProtKB/Swiss-Prot;Acc:O82132]	27.3.3	RNA.regulation of transcription.AP2/EREBP, APETALA2/Ethylene-responsive element binding protein family
At5g13330	ERF113/RAP2.6L	Ethylene-responsive transcription factor ERF113 [Source:UniProtKB/Swiss-Prot;Acc:Q9LYU3]	27.3.3	RNA.regulation of transcription.AP2/EREBP, APETALA2/Ethylene-responsive element binding protein family
At4g16110	ARR2	Two-component response regulator ARR2 [Source:UniProtKB/Swiss-Prot;Acc:Q9ZWJ9]	27.3.5	RNA.regulation of transcription.ARR
At2g24260	BHLH66	Transcription factor bHLH66 [Source:UniProtKB/Swiss-Prot;Acc:Q9ZUG9]	27.3.6	RNA.regulation of transcription.bHLH,Basic Helix-Loop-Helix family
At2g46270	GBF3	G-box-binding factor 3 [Source:UniProtKB/Swiss-Prot;Acc:P42776]	27.3.35	RNA.regulation of transcription.bZIP transcription factor family
At4g01120	GBF2	G-box-binding factor 2 [Source:UniProtKB/Swiss-Prot;Acc:P42775]	27.3.35	RNA.regulation of transcription.bZIP transcription factor family
At5g39660	CDF2	Cyclic dof factor 2 [Source:UniProtKB/Swiss-Prot;Acc:Q93ZL5]	27.3.8	RNA.regulation of transcription.C2C2(Zn) DOF zinc finger family
At5g60850	DOF5.4	Dof zinc finger protein DOF5.4 [Source:UniProtKB/Swiss-Prot;Acc:Q8LDR0]	27.3.8	RNA.regulation of transcription.C2C2(Zn) DOF zinc finger family
At1g55110	IDD7	Protein indeterminate-domain 7 [Source:UniProtKB/Swiss-Prot;Acc:Q8H1F5]	27.3.11	RNA.regulation of transcription.C2H2 zinc finger family
At3g19580	AZF2	Zinc finger protein AZF2 [Source:UniProtKB/Swiss-Prot;Acc:Q9SSW2]	27.3.11	RNA.regulation of transcription.C2H2 zinc finger family
At5g04340	ZAT6	Zinc finger protein ZAT6 [Source:UniProtKB/Swiss-Prot;Acc:O22533]	27.3.11	RNA.regulation of transcription.C2H2 zinc finger family
At2g19810	TZF2	Zinc finger CCCH domain-containing protein 20 [Source:UniProtKB/Swiss-Prot;Acc:O82199]	27.3.12	RNA.regulation of transcription.C3H zinc finger family
At4g29190	---	Zinc finger CCCH domain-containing protein 49 [Source:UniProtKB/Swiss-Prot;Acc:Q9M0G2]	27.3.12	RNA.regulation of transcription.C3H zinc finger family
At1g30500	NFYA7	Nuclear transcription factor Y subunit A-7 [Source:UniProtKB/Swiss-Prot;Acc:Q84JP1]	27.3.14	RNA.regulation of transcription.CCAAT box binding factor family, HAP2
At5g12840	NFYA1	Nuclear transcription factor Y subunit A-1 [Source:UniProtKB/Swiss-Prot;Acc:Q9LXV5]	27.3.14	RNA.regulation of transcription.CCAAT box binding factor family, HAP2
At4g37180	---	Homeodomain-like superfamily protein [Source:TAIR;Acc:AT4G37180]	27.3.20	RNA.regulation of transcription.G2-like transcription factor family, GARP
At2g46680	HB7	Homeobox-leucine zipper protein ATHB-7 [Source:UniProtKB/Swiss-Prot;Acc:P46897]	27.3.22	RNA.regulation of transcription.HB,Homeobox transcription factor family
At3g61890	HB12	Homeobox-leucine zipper protein ATHB-12 [Source:UniProtKB/Swiss-Prot;Acc:Q9M276]	27.3.22	RNA.regulation of transcription.HB,Homeobox transcription factor family
At4g36740	HB40	Homeobox-leucine zipper protein ATHB-40 [Source:UniProtKB/Swiss-Prot;Acc:O23208]	27.3.22	RNA.regulation of transcription.HB,Homeobox transcription factor family
At3g24520	HSFC1	Heat stress transcription factor C-1 [Source:UniProtKB/Swiss-Prot;Acc:Q9LV52]	27.3.23	RNA.regulation of transcription.HSF,Heat-shock transcription factor family
At5g62020	HSFB2A	Heat stress transcription factor B-2a [Source:UniProtKB/Swiss-Prot;Acc:Q9SCW4]	27.3.23	RNA.regulation of transcription.HSF,Heat-shock transcription factor family
At1g22640	MYB3	Transcription factor MYB3 [Source:UniProtKB/Swiss-Prot;Acc:Q9S9K9]	27.3.25	RNA.regulation of transcription.MYB domain transcription factor family
At1g48000	MYB112	myb domain protein 112 [Source:TAIR;Acc:AT1G48000]	27.3.25	RNA.regulation of transcription.MYB domain transcription factor family
At4g01280	RVE5	Protein REVEILLE 5 [Source:UniProtKB/Swiss-Prot;Acc:C0SVG5]	27.3.26	RNA.regulation of transcription.MYB-related transcription factor family
At5g04760	---	Duplicated homeodomain-like superfamily protein [Source:TAIR;Acc:AT5G04760]	27.3.26	RNA.regulation of transcription.MYB-related transcription factor family
At5g52660	RVE6	Protein REVEILLE 6 [Source:UniProtKB/Swiss-Prot;Acc:Q8H0W3]	27.3.26	RNA.regulation of transcription.MYB-related transcription factor family
At3g04070	ANAC047	NAC domain containing protein 47 [Source:TAIR;Acc:AT3G04070]	27.3.27	RNA.regulation of transcription.NAC domain transcription factor family
At3g15500	NAC055/NAC3	NAC domain-containing protein 55 [Source:UniProtKB/Swiss-Prot;Acc:Q9LDY8]	27.3.27	RNA.regulation of transcription.NAC domain transcription factor family
At3g57540	---	Remorin family protein [Source:TAIR;Acc:AT3G57540]	27.3.67	RNA.regulation of transcription.putative transcription regulator
At1g21000	---	PLATZ transcription factor family protein [Source:TAIR;Acc:AT1G21000]	27.3.99	RNA.regulation of transcription.unclassified
At1g76590	---	PLATZ transcription factor family protein [Source:TAIR;Acc:AT1G76590]	27.3.99	RNA.regulation of transcription.unclassified
At3g43230	---	RING/FYVE/PHD-type zinc finger family protein [Source:TAIR;Acc:AT3G43230]	27.3.99	RNA.regulation of transcription.unclassified
At1g13960	WRKY4	Probable WRKY transcription factor 4 [Source:UniProtKB/Swiss-Prot;Acc:Q9XI90]	27.3.32	RNA.regulation of transcription.WRKY domain transcription factor family
At1g20880	---	RNA-binding (RRM/RBD/RNP motifs) family protein [Source:TAIR;Acc:AT1G20880]	27.4	RNA.RNA binding
At1g29400	ML5	Protein MEI2-like 5 [Source:UniProtKB/Swiss-Prot;Acc:Q8VWF5]	27.4	RNA.RNA binding
At2g42890	ML2	Protein MEI2-like 2 [Source:UniProtKB/Swiss-Prot;Acc:Q9SJG8]	27.4	RNA.RNA binding
At2g18050	HIS1-3	histone H1-3 [Source:TAIR;Acc:AT2G18050]	28.1.3.1	DNA.synthesis/chromatin structure.histone.H1
At5g63190	---	MA3 domain-containing protein [Source:TAIR;Acc:AT5G63190]	28.99	DNA.unspecified
At1g01650	SPPL4	Signal peptide peptidase-like 4 [Source:UniProtKB/Swiss-Prot;Acc:Q0WMJ8]	29.5	protein.degradation
At1g54710	ATG18H	Autophagy-related protein 18h [Source:UniProtKB/Swiss-Prot;Acc:Q8H1Q5]	29.5.2	protein.degradation.autophagy
At3g06420	ATG8H	Autophagy-related protein 8h [Source:UniProtKB/Swiss-Prot;Acc:Q8S925]	29.5.2	protein.degradation.autophagy
At5g54730	ATG18F	Autophagy-related protein 18f [Source:UniProtKB/Swiss-Prot;Acc:Q9FH32]	29.5.2	protein.degradation.autophagy
At5g04250	---	Cysteine proteinases superfamily protein [Source:TAIR;Acc:AT5G04250]	29.5.3	protein.degradation.cysteine protease
At5g05110	CYS7	Cysteine proteinase inhibitor 7 [Source:UniProtKB/Swiss-Prot;Acc:Q8LC76]	29.5.3	protein.degradation.cysteine protease
At3g17000	UBC32	Ubiquitin-conjugating enzyme E2 32 [Source:UniProtKB/Swiss-Prot;Acc:Q9LSP7]	29.5.11.3	protein.degradation.ubiquitin.E2
At5g02880	UPL4	E3 ubiquitin-protein ligase UPL4 [Source:UniProtKB/Swiss-Prot;Acc:Q9LYZ7]	29.5.11.4.1	protein.degradation.ubiquitin.E3.HECT
At1g14200	---	RING/U-box superfamily protein [Source:TAIR;Acc:AT1G14200]	29.5.11.4.2	protein.degradation.ubiquitin.E3.RING
At1g24440	---	RING/U-box superfamily protein [Source:TAIR;Acc:AT1G24440]	29.5.11.4.2	protein.degradation.ubiquitin.E3.RING
At1g26800	---	RING/U-box superfamily protein [Source:TAIR;Acc:AT1G26800]	29.5.11.4.2	protein.degradation.ubiquitin.E3.RING
At1g45976	SBP1	S-ribonuclease binding protein 1 [Source:TAIR;Acc:AT1G45976]	29.5.11.4.2	protein.degradation.ubiquitin.E3.RING
At1g55530	---	RING/U-box superfamily protein [Source:TAIR;Acc:AT1G55530]	29.5.11.4.2	protein.degradation.ubiquitin.E3.RING
At1g60190	PUB19	U-box domain-containing protein 19 [Source:UniProtKB/Swiss-Prot;Acc:O80742]	29.5.11.4.2	protein.degradation.ubiquitin.E3.RING
At1g74410	ATL24	NEP1-interacting protein-like 2 [Source:UniProtKB/Swiss-Prot;Acc:Q8LBA0]	29.5.11.4.2	protein.degradation.ubiquitin.E3.RING
At1g75400	---	RING/U-box superfamily protein [Source:TAIR;Acc:AT1G75400]	29.5.11.4.2	protein.degradation.ubiquitin.E3.RING
At2g04240	XERICO	Probable E3 ubiquitin-protein ligase XERICO [Source:UniProtKB/Swiss-Prot;Acc:Q9SI09]	29.5.11.4.2	protein.degradation.ubiquitin.E3.RING
At2g22680	---	Zinc finger (C3HC4-type RING finger) family protein [Source:TAIR;Acc:AT2G22680]	29.5.11.4.2	protein.degradation.ubiquitin.E3.RING
At2g22690	---	zinc ion binding [Source:TAIR;Acc:AT2G22690]	29.5.11.4.2	protein.degradation.ubiquitin.E3.RING
At2g37150	---	RING/U-box superfamily protein [Source:TAIR;Acc:AT2G37150]	29.5.11.4.2	protein.degradation.ubiquitin.E3.RING
At3g02340	---	RING/U-box superfamily protein [Source:TAIR;Acc:AT3G02340]	29.5.11.4.2	protein.degradation.ubiquitin.E3.RING
At3g09770	LOG2	Probable E3 ubiquitin-protein ligase LOG2 [Source:UniProtKB/Swiss-Prot;Acc:Q9S752]	29.5.11.4.2	protein.degradation.ubiquitin.E3.RING
At4g23450	AIRP1	RING/U-box superfamily protein [Source:TAIR;Acc:AT4G23450]	29.5.11.4.2	protein.degradation.ubiquitin.E3.RING
At4g33940	---	RING/U-box superfamily protein [Source:TAIR;Acc:AT4G33940]	29.5.11.4.2	protein.degradation.ubiquitin.E3.RING
At5g01880	ATL74	RING-H2 finger protein ATL74 [Source:UniProtKB/Swiss-Prot;Acc:Q9LZV8]	29.5.11.4.2	protein.degradation.ubiquitin.E3.RING
At5g03180	---	RING/U-box superfamily protein [Source:TAIR;Acc:AT5G03180]	29.5.11.4.2	protein.degradation.ubiquitin.E3.RING
At5g10650	---	RING/U-box superfamily protein [Source:TAIR;Acc:AT5G10650]	29.5.11.4.2	protein.degradation.ubiquitin.E3.RING
At5g19430	---	RING/U-box superfamily protein [Source:TAIR;Acc:AT5G19430]	29.5.11.4.2	protein.degradation.ubiquitin.E3.RING
At5g22000	RHF2A	E3 ubiquitin-protein ligase RHF2A [Source:UniProtKB/Swiss-Prot;Acc:Q9ZT42]	29.5.11.4.2	protein.degradation.ubiquitin.E3.RING
At5g24870	---	RING/U-box superfamily protein [Source:TAIR;Acc:AT5G24870]	29.5.11.4.2	protein.degradation.ubiquitin.E3.RING
At5g55970	---	RING/U-box superfamily protein [Source:TAIR;Acc:AT5G55970]	29.5.11.4.2	protein.degradation.ubiquitin.E3.RING
At1g21410	SKP2A	F-box protein SKP2A [Source:UniProtKB/Swiss-Prot;Acc:Q9LPL4]	29.5.11.4.3.2	protein.degradation.ubiquitin.E3.SCF.FBOX
At1g70590	---	F-box protein At1g70590 [Source:UniProtKB/Swiss-Prot;Acc:Q94C27]	29.5.11.4.3.2	protein.degradation.ubiquitin.E3.SCF.FBOX
At1g77000	SKP2B	F-box protein SKP2B [Source:UniProtKB/Swiss-Prot;Acc:O49286]	29.5.11.4.3.2	protein.degradation.ubiquitin.E3.SCF.FBOX
At1g80110	PP2B11	F-box protein PP2-B11 [Source:UniProtKB/Swiss-Prot;Acc:Q949S5]	29.5.11.4.3.2	protein.degradation.ubiquitin.E3.SCF.FBOX
At2g18915	ADO2	Adagio protein 2 [Source:UniProtKB/Swiss-Prot;Acc:Q8W420]	29.5.11.4.3.2	protein.degradation.ubiquitin.E3.SCF.FBOX
At2g42620	MAX2/ORE9	F-box protein MAX2 [Source:UniProtKB/Swiss-Prot;Acc:Q9SIM9]	29.5.11.4.3.2	protein.degradation.ubiquitin.E3.SCF.FBOX
At3g12350	---	F-box protein At3g12350 [Source:UniProtKB/Swiss-Prot;Acc:Q84WW1]	29.5.11.4.3.2	protein.degradation.ubiquitin.E3.SCF.FBOX
At3g26000	SKIP14	F-box protein SKIP14 [Source:UniProtKB/Swiss-Prot;Acc:Q9LU91]	29.5.11.4.3.2	protein.degradation.ubiquitin.E3.SCF.FBOX
At4g03030	OR23	F-box/kelch-repeat protein OR23 [Source:UniProtKB/Swiss-Prot;Acc:Q0V7S6]	29.5.11.4.3.2	protein.degradation.ubiquitin.E3.SCF.FBOX
At5g57360	ADO1	Adagio protein 1 [Source:UniProtKB/Swiss-Prot;Acc:Q94BT6]	29.5.11.4.3.2	protein.degradation.ubiquitin.E3.SCF.FBOX
At5g57900	SKIP1	F-box protein SKIP1 [Source:UniProtKB/Swiss-Prot;Acc:Q9FDX1]	29.5.11.4.3.1	protein.degradation.ubiquitin.E3.SCF.SKP
At2g38000	---	chaperone protein dnaJ-related [Source:TAIR;Acc:AT2G38000]	29.6	protein.folding
At5g43260	---	chaperone protein dnaJ-related [Source:TAIR;Acc:AT5G43260]	29.6	protein.folding
At1g07430	AIP1/HAI2	Protein phosphatase 2C 3 [Source:UniProtKB/Swiss-Prot;Acc:Q9LNW3]	29.4	protein.postranslational modification
At1g72770	HAB1	Protein phosphatase 2C 16 [Source:UniProtKB/Swiss-Prot;Acc:Q9CAJ0]	29.4	protein.postranslational modification
At2g30360	CIPK11	CBL-interacting serine/threonine-protein kinase 11 [Source:UniProtKB/Swiss-Prot;Acc:O22932]	29.4	protein.postranslational modification
At2g33700	---	Probable protein phosphatase 2C 27 [Source:UniProtKB/Swiss-Prot;Acc:P93006]	29.4	protein.postranslational modification
At3g05640	---	Probable protein phosphatase 2C 34 [Source:UniProtKB/Swiss-Prot;Acc:Q9M9W9]	29.4	protein.postranslational modification
At3g10550	MTM1	Phosphatidylinositol-3-phosphatase myotubularin-1 [Source:UniProtKB/Swiss-Prot;Acc:F4J3T8]	29.4	protein.postranslational modification
At3g11410	PP2CA	Protein phosphatase 2C 37 [Source:UniProtKB/Swiss-Prot;Acc:P49598]	29.4	protein.postranslational modification
At3g16800	---	Probable protein phosphatase 2C 41 [Source:UniProtKB/Swiss-Prot;Acc:Q9LRZ4]	29.4	protein.postranslational modification
At4g24480	---	Protein kinase superfamily protein [Source:TAIR;Acc:AT4G24480]	29.4	protein.postranslational modification
At4g29380	---	protein kinase family protein / WD-40 repeat family protein [Source:TAIR;Acc:AT4G29380]	29.4	protein.postranslational modification
At4g30960	CIPK6	CBL-interacting serine/threonine-protein kinase 6 [Source:UniProtKB/Swiss-Prot;Acc:O65554]	29.4	protein.postranslational modification
At4g31860	---	Probable protein phosphatase 2C 60 [Source:UniProtKB/Swiss-Prot;Acc:Q9SZ53]	29.4	protein.postranslational modification
At4g32250	---	Protein kinase superfamily protein [Source:TAIR;Acc:AT4G32250]	29.4	protein.postranslational modification
At5g61640	MSRA1	Peptide methionine sulfoxide reductase A1 [Source:UniProtKB/Swiss-Prot;Acc:Q9FKF7]	29.4	protein.postranslational modification
At3g01170	---	Ribosomal protein L34e superfamily protein [Source:TAIR;Acc:AT3G01170]	29.2.1.2.2.34	protein.synthesis.ribosomal protein.eukaryotic.60S subunit.L34
At4g21560	VPS28-1	Vacuolar protein sorting-associated protein 28 homolog 1 [Source:UniProtKB/Swiss-Prot;Acc:O65421]	29.3.4.3	protein.targeting.secretory pathway.vacuole
At4g38810	---	Calcium-binding EF-hand family protein [Source:TAIR;Acc:AT4G38810]	30.3	signalling.calcium
At1g04830	---	Ypt/Rab-GAP domain of gyp1p superfamily protein [Source:TAIR;Acc:AT1G04830]	30.5	signalling.G-proteins
At3g09910	RABC2B	Ras-related protein RABC2b [Source:UniProtKB/Swiss-Prot;Acc:Q9SF92]	30.5	signalling.G-proteins
At5g64260	EXL2	Protein EXORDIUM-like 2 [Source:UniProtKB/Swiss-Prot;Acc:Q9FE06]	30.1	signalling.in sugar and nutrient physiology
At1g02340	HFR1	Transcription factor HFR1 [Source:UniProtKB/Swiss-Prot;Acc:Q9FE22]	30.11	signalling.light
At2g02710	TLP1	Protein TWIN LOV 1 [Source:UniProtKB/Swiss-Prot;Acc:O64511]	30.11	signalling.light
At3g62090	PIF6	Transcription factor PIF6 [Source:UniProtKB/Swiss-Prot;Acc:Q8L5W7]	30.11	signalling.light
At2g18170	MPK7	Mitogen-activated protein kinase 7 [Source:UniProtKB/Swiss-Prot;Acc:Q39027]	30.6	signalling.MAP kinases
At4g23050	---	PAS domain-containing protein tyrosine kinase family protein [Source:TAIR;Acc:AT4G23050]	30.6	signalling.MAP kinases
At5g58350	WNK4	Probable serine/threonine-protein kinase WNK4 [Source:UniProtKB/Swiss-Prot;Acc:Q9LVL5]	30.6	signalling.MAP kinases
At1g69270	RPK1	Probable LRR receptor-like serine/threonine-protein kinase RPK1 [Source:UniProtKB/Swiss-Prot;Acc:Q9ZRF9]	30.2.99	signalling.receptor kinases.misc
At5g56180	ARP8	Actin-related protein 8 [Source:UniProtKB/Swiss-Prot;Acc:Q9FKT0]	31.1	cell.organisation
At2g38410	---	ENTH/VHS/GAT family protein [Source:TAIR;Acc:AT2G38410]	31.4	cell.vesicle transport
At5g63640	---	ENTH/VHS/GAT family protein [Source:TAIR;Acc:AT5G63640]	31.4	cell.vesicle transport
At1g52690	---	Late embryogenesis abundant protein (LEA) family protein [Source:TAIR;Acc:AT1G52690]	33.2	development.late embryogenesis abundant
At5g06760	LEA4-5	Late Embryogenesis Abundant 4-5 [Source:TAIR;Acc:AT5G06760]	33.2	development.late embryogenesis abundant
At1g01720	ATAF1	NAC domain-containing protein 2 [Source:UniProtKB/Swiss-Prot;Acc:Q39013]	33.99	development.unspecified
At1g52890	NAC019	NAC domain-containing protein 19 [Source:UniProtKB/Swiss-Prot;Acc:Q9C932]	33.99	development.unspecified
At1g69490	NAP/NAC029	NAC transcription factor 29 [Source:UniProtKB/Swiss-Prot;Acc:O49255]	33.99	development.unspecified
At1g77450	ANAC032	NAC domain containing protein 32 [Source:TAIR;Acc:AT1G77450]	33.99	development.unspecified
At4g28040	---	WAT1-related protein At4g28040 [Source:UniProtKB/Swiss-Prot;Acc:Q9SUD5]	33.99	development.unspecified
At4g37790	HAT22	Homeobox-leucine zipper protein HAT22 [Source:UniProtKB/Swiss-Prot;Acc:P46604]	33.99	development.unspecified
At5g22290	NAC089	NAC domain-containing protein 89 [Source:UniProtKB/Swiss-Prot;Acc:Q94F58]	33.99	development.unspecified
At5g39610	NAC6/ORE1	NAC domain containing protein 6 [Source:TAIR;Acc:AT5G39610]	33.99	development.unspecified
At1g08230	GAT1	GABA transporter 1 [Source:UniProtKB/Swiss-Prot;Acc:F4HW02]	34.3	transport.amino acids
At1g58030	CAT2	Cationic amino acid transporter 2, vacuolar [Source:UniProtKB/Swiss-Prot;Acc:Q9ASS7]	34.3	transport.amino acids
At2g41190	---	Transmembrane amino acid transporter family protein [Source:TAIR;Acc:AT2G41190]	34.3	transport.amino acids
At5g17850	CCX2	Cation/calcium exchanger 2 [Source:UniProtKB/Swiss-Prot;Acc:Q9FKP2]	34.21	transport.calcium
At2g46800	MTP1	Metal tolerance protein 1 [Source:UniProtKB/Swiss-Prot;Acc:Q9ZT63]	34.12	transport.metal
At1g58340	ZF14	MATE efflux family protein [Source:TAIR;Acc:AT1G58340]	34.99	transport.misc
At5g01990	---	Auxin efflux carrier family protein [Source:TAIR;Acc:AT5G01990]	34.99	transport.misc
At1g69480	PHO1-H10	Phosphate transporter PHO1 homolog 10 [Source:UniProtKB/Swiss-Prot;Acc:Q6R8G0]	34.7	transport.phosphate
At1g70300	KUP6/POT6	Potassium transporter 6 [Source:UniProtKB/Swiss-Prot;Acc:Q8W4I4]	34.15	transport.potassium
At4g18160	TPK3	Two-pore potassium channel 3 [Source:UniProtKB/Swiss-Prot;Acc:Q9SVV6]	34.15	transport.potassium
At1g08920	SUGTL2	Sugar transporter ERD6-like 3 [Source:UniProtKB/Swiss-Prot;Acc:Q94KE0]	34.2	transport.sugars
At2g43330	INT1	Inositol transporter 1 [Source:UniProtKB/Swiss-Prot;Acc:Q8VZR6]	34.2	transport.sugars
At3g20660	OCT4	Organic cation/carnitine transporter 4 [Source:UniProtKB/Swiss-Prot;Acc:Q9LHQ6]	1900-02-03 03:21:36	transport.unspecified cations
At1g15740	---	Leucine-rich repeat family protein [Source:TAIR;Acc:AT1G15740]	35.1	not assigned.no ontology
At1g21680	---	DPP6 N-terminal domain-like protein [Source:TAIR;Acc:AT1G21680]	35.1	not assigned.no ontology
At1g22930	---	T-complex protein 11 [Source:TAIR;Acc:AT1G22930]	35.1	not assigned.no ontology
At1g63720	---	BEST Arabidopsis thaliana protein match is: hydroxyproline-rich glycoprotein family protein (TAIR:AT5G52430.1); Has 490 Blast hits to 394 proteins in 96 species: Archae - 0; Bacteria - 2; Metazoa - 132; Fungi - 88; Plants - 175; Viruses - 14; Other /.../otes - 79 (source: NCBI BLink). [Source:TAIR;Acc:AT1G63720]	35.1	not assigned.no ontology
At2g32150	---	Haloacid dehalogenase-like hydrolase (HAD) superfamily protein [Source:TAIR;Acc:AT2G32150]	35.1	not assigned.no ontology
At4g11220	RTNLB2	Reticulon-like protein B2 [Source:UniProtKB/Swiss-Prot;Acc:Q9SUT9]	35.1	not assigned.no ontology
At4g11570	---	Haloacid dehalogenase-like hydrolase (HAD) superfamily protein [Source:TAIR;Acc:AT4G11570]	35.1	not assigned.no ontology
At4g18140	SSP4b	SCP1-like small phosphatase 4b [Source:TAIR;Acc:AT4G18140]	35.1	not assigned.no ontology
At5g02230	---	Haloacid dehalogenase-like hydrolase (HAD) superfamily protein [Source:TAIR;Acc:AT5G02230]	35.1	not assigned.no ontology
At5g06370	---	NC domain-containing protein-related [Source:TAIR;Acc:AT5G06370]	35.1	not assigned.no ontology
At5g11090	---	serine-rich protein-related [Source:TAIR;Acc:AT5G11090]	35.1	not assigned.no ontology
At5g13800	PPH	Pheophytinase, chloroplastic [Source:UniProtKB/Swiss-Prot;Acc:Q9FFZ1]	35.1	not assigned.no ontology
At5g43930	---	Transducin family protein / WD-40 repeat family protein [Source:TAIR;Acc:AT5G43930]	35.1	not assigned.no ontology
At3g01400	---	ARM repeat superfamily protein [Source:TAIR;Acc:AT3G01400]	35.1.3	not assigned.no ontology.armadillo/beta-catenin repeat family protein
At2g05540	---	Glycine-rich protein family [Source:TAIR;Acc:AT2G05540]	35.1.40	not assigned.no ontology.glycine rich proteins
At3g06780	---	glycine-rich protein [Source:TAIR;Acc:AT3G06780]	35.1.40	not assigned.no ontology.glycine rich proteins
At1g23040	---	hydroxyproline-rich glycoprotein family protein [Source:TAIR;Acc:AT1G23040]	35.1.41	not assigned.no ontology.hydroxyproline rich proteins
At3g20250	APUM5	Pumilio homolog 5 [Source:UniProtKB/Swiss-Prot;Acc:Q9LJX4]	35.1.12	not assigned.no ontology.pumilio/Puf RNA-binding domain-containing protein
At1g01240	---	unknown protein; INVOLVED IN: N-terminal protein myristoylation; EXPRESSED IN: 17 plant structures; EXPRESSED DURING: 11 growth stages; BEST Arabidopsis thaliana protein match is: unknown protein (TAIR:AT2G46550.1); Has 95 Blast hits to 78 proteins /.../species: Archae - 0; Bacteria - 2; Metazoa - 11; Fungi - 0; Plants - 80; Viruses - 0; Other Eukaryotes - 2 (source: NCBI BLink). [Source:TAIR;Acc…	35.2	not assigned.unknown
At1g03610	---	Protein of unknown function (DUF789) [Source:TAIR;Acc:AT1G03610]	35.2	not assigned.unknown
At1g05340	---	unknown protein; FUNCTIONS IN: molecular_function unknown; INVOLVED IN: biological_process unknown; LOCATED IN: chloroplast; EXPRESSED IN: 14 plant structures; EXPRESSED DURING: 7 growth stages; BEST Arabidopsis thaliana protein match is: unknown pr /.../(TAIR:AT2G32210.1); Has 189 Blast hits to 189 proteins in 27 species: Archae - 0; Bacteria - 0; Metazoa - 0; Fungi - 21; Plants - 168; Viruses -…	35.2	not assigned.unknown
At1g07040	---	unknown protein; INVOLVED IN: biological_process unknown; LOCATED IN: chloroplast; EXPRESSED IN: 24 plant structures; EXPRESSED DURING: 14 growth stages; BEST Arabidopsis thaliana protein match is: unknown protein (TAIR:AT1G27030.1); Has 540 Blast h /.../ 538 proteins in 187 species: Archae - 0; Bacteria - 333; Metazoa - 0; Fungi - 0; Plants - 67; Viruses - 0; Other Eukaryotes - 140 (source: NCBI…	35.2	not assigned.unknown
At1g10140	---	Uncharacterised conserved protein UCP031279 [Source:TAIR;Acc:AT1G10140]	35.2	not assigned.unknown
At1g13990	---	unknown protein; FUNCTIONS IN: molecular_function unknown; INVOLVED IN: biological_process unknown; LOCATED IN: chloroplast; EXPRESSED IN: 23 plant structures; EXPRESSED DURING: 13 growth stages; CONTAINS InterPro DOMAIN/s: Protein of unknown functi /.../3110 (InterPro:IPR021503); Has 25 Blast hits to 25 proteins in 8 species: Archae - 0; Bacteria - 0; Metazoa - 0; Fungi - 0; Plants - 25; Viruses…	35.2	not assigned.unknown
At1g21790	---	TRAM, LAG1 and CLN8 (TLC) lipid-sensing domain containing protein [Source:TAIR;Acc:AT1G21790]	35.2	not assigned.unknown
At1g27150	---	Tetratricopeptide repeat (TPR)-like superfamily protein [Source:TAIR;Acc:AT1G27150]	35.2	not assigned.unknown
At1g27200	---	UPF0392 protein At1g27200 [Source:UniProtKB/Swiss-Prot;Acc:Q94K98]	35.2	not assigned.unknown
At1g28260	SMG7L	Protein SMG7L [Source:UniProtKB/Swiss-Prot;Acc:Q9FZ99]	35.2	not assigned.unknown
At1g29760	---	Putative adipose-regulatory protein (Seipin) [Source:TAIR;Acc:AT1G29760]	35.2	not assigned.unknown
At1g48840	---	Plant protein of unknown function (DUF639) [Source:TAIR;Acc:AT1G48840]	35.2	not assigned.unknown
At1g53560	---	Ribosomal protein L18ae family [Source:TAIR;Acc:AT1G53560]	35.2	not assigned.unknown
At1g69360	---	Plant protein of unknown function (DUF863) [Source:TAIR;Acc:AT1G69360]	35.2	not assigned.unknown
At2g15695	---	Protein of unknown function DUF829, transmembrane 53 [Source:TAIR;Acc:AT2G15695]	35.2	not assigned.unknown
At2g21180	---	unknown protein; BEST Arabidopsis thaliana protein match is: unknown protein (TAIR:AT5G19875.1); Has 124 Blast hits to 124 proteins in 12 species: Archae - 0; Bacteria - 0; Metazoa - 0; Fungi - 0; Plants - 124; Viruses - 0; Other Eukaryotes - 0 (sou /.../CBI BLink). [Source:TAIR;Acc:AT2G21180]	35.2	not assigned.unknown
At2g21820	---	unknown protein; Has 45 Blast hits to 45 proteins in 13 species: Archae - 0; Bacteria - 0; Metazoa - 0; Fungi - 0; Plants - 45; Viruses - 0; Other Eukaryotes - 0 (source: NCBI BLink). [Source:TAIR;Acc:AT2G21820]	35.2	not assigned.unknown
At2g24100	---	unknown protein; BEST Arabidopsis thaliana protein match is: unknown protein (TAIR:AT4G30780.1); Has 101 Blast hits to 101 proteins in 16 species: Archae - 0; Bacteria - 0; Metazoa - 0; Fungi - 0; Plants - 95; Viruses - 0; Other Eukaryotes - 6 (sour /.../BI BLink). [Source:TAIR;Acc:AT2G24100]	35.2	not assigned.unknown
At2g27830	---	unknown protein; BEST Arabidopsis thaliana protein match is: unknown protein (TAIR:AT4G22758.1); Has 131 Blast hits to 131 proteins in 17 species: Archae - 0; Bacteria - 0; Metazoa - 0; Fungi - 0; Plants - 131; Viruses - 0; Other Eukaryotes - 0 (sou /.../CBI BLink). [Source:TAIR;Acc:AT2G27830]	35.2	not assigned.unknown
At2g28400	---	Protein of unknown function, DUF584 [Source:TAIR;Acc:AT2G28400]	35.2	not assigned.unknown
At2g31945	---	unknown protein; FUNCTIONS IN: molecular_function unknown; INVOLVED IN: biological_process unknown; LOCATED IN: endomembrane system; EXPRESSED IN: 8 plant structures; EXPRESSED DURING: 4 anthesis, petal differentiation and expansion stage; BEST Arab /.../s thaliana protein match is: unknown protein (TAIR:AT1G05575.1); Has 61 Blast hits to 61 proteins in 10 species: Archae - 0; Bacteria - 0; Metaz…	35.2	not assigned.unknown
At2g35680	DSP8	Putative dual specificity protein phosphatase DSP8 [Source:UniProtKB/Swiss-Prot;Acc:Q9ZQP1]	35.2	not assigned.unknown
At2g38820	---	Protein of unknown function (DUF506) [Source:TAIR;Acc:AT2G38820]	35.2	not assigned.unknown
At2g40000	HSPRO2	Nematode resistance protein-like HSPRO2 [Source:UniProtKB/Swiss-Prot;Acc:O04203]	35.2	not assigned.unknown
At2g45980	---	unknown protein; FUNCTIONS IN: molecular_function unknown; INVOLVED IN: biological_process unknown; LOCATED IN: cellular_component unknown; EXPRESSED IN: 25 plant structures; EXPRESSED DURING: 15 growth stages; BEST Arabidopsis thaliana protein matc /.../unknown protein (TAIR:AT4G00355.2); Has 93 Blast hits to 90 proteins in 15 species: Archae - 0; Bacteria - 0; Metazoa - 0; Fungi - 0; Plants - 9…	35.2	not assigned.unknown
At3g07350	---	Protein of unknown function (DUF506) [Source:TAIR;Acc:AT3G07350]	35.2	not assigned.unknown
At3g10250	---	Plant protein 1589 of unknown function [Source:TAIR;Acc:AT3G10250]	35.2	not assigned.unknown
At3g11690	---	unknown protein; FUNCTIONS IN: molecular_function unknown; INVOLVED IN: biological_process unknown; LOCATED IN: chloroplast; EXPRESSED IN: 24 plant structures; EXPRESSED DURING: 15 growth stages; BEST Arabidopsis thaliana protein match is: unknown p /.../ (TAIR:AT5G06380.1); Has 84 Blast hits to 84 proteins in 12 species: Archae - 0; Bacteria - 0; Metazoa - 0; Fungi - 0; Plants - 84; Viruses - 0;…	35.2	not assigned.unknown
At3g12300	---	unknown protein; FUNCTIONS IN: molecular_function unknown; INVOLVED IN: biological_process unknown; LOCATED IN: endomembrane system; EXPRESSED IN: 23 plant structures; EXPRESSED DURING: 15 growth stages; CONTAINS InterPro DOMAIN/s: Protein of unknow /.../tion DUF667 (InterPro:IPR007714); Has 373 Blast hits to 371 proteins in 116 species: Archae - 0; Bacteria - 0; Metazoa - 213; Fungi - 4; Plants …	35.2	not assigned.unknown
At3g14060	---	unknown protein; BEST Arabidopsis thaliana protein match is: unknown protein (TAIR:AT1G54120.1); Has 30 Blast hits to 30 proteins in 8 species: Archae - 0; Bacteria - 0; Metazoa - 0; Fungi - 0; Plants - 30; Viruses - 0; Other Eukaryotes - 0 (source: /.../BLink). [Source:TAIR;Acc:AT3G14060]	35.2	not assigned.unknown
At3g14595	---	Ribosomal protein L18ae family [Source:TAIR;Acc:AT3G14595]	35.2	not assigned.unknown
At3g15780	---	unknown protein; BEST Arabidopsis thaliana protein match is: unknown protein (TAIR:AT1G52550.1); Has 20 Blast hits to 20 proteins in 5 species: Archae - 0; Bacteria - 0; Metazoa - 0; Fungi - 0; Plants - 20; Viruses - 0; Other Eukaryotes - 0 (source: /.../BLink). [Source:TAIR;Acc:AT3G15780]	35.2	not assigned.unknown
At3g20300	---	Protein of unknown function (DUF3537) [Source:TAIR;Acc:AT3G20300]	35.2	not assigned.unknown
At3g24740	---	Protein of unknown function (DUF1644) [Source:TAIR;Acc:AT3G24740]	35.2	not assigned.unknown
At3g48020	---	unknown protein; FUNCTIONS IN: molecular_function unknown; INVOLVED IN: biological_process unknown; LOCATED IN: chloroplast; EXPRESSED IN: 11 plant structures; EXPRESSED DURING: LP.04 four leaves visible, 4 anthesis; BEST Arabidopsis thaliana protei /.../h is: unknown protein (TAIR:AT5G62865.1); Has 82 Blast hits to 82 proteins in 12 species: Archae - 0; Bacteria - 0; Metazoa - 0; Fungi - 0; Plan…	35.2	not assigned.unknown
At3g49590	---	Autophagy-related protein 13 [Source:TAIR;Acc:AT3G49590]	35.2	not assigned.unknown
At3g51130	---	UPF0183 protein At3g51130 [Source:UniProtKB/Swiss-Prot;Acc:Q9SD33]	35.2	not assigned.unknown
At4g01026	PYL7	Abscisic acid receptor PYL7 [Source:UniProtKB/Swiss-Prot;Acc:Q1ECF1]	35.2	not assigned.unknown
At4g13530	---	unknown protein; BEST Arabidopsis thaliana protein match is: unknown protein (TAIR:AT4G10080.1); Has 70 Blast hits to 69 proteins in 14 species: Archae - 0; Bacteria - 0; Metazoa - 0; Fungi - 0; Plants - 70; Viruses - 0; Other Eukaryotes - 0 (source /.../ BLink). [Source:TAIR;Acc:AT4G13530]	35.2	not assigned.unknown
At4g17840	---	FUNCTIONS IN: molecular_function unknown; INVOLVED IN: biological_process unknown; LOCATED IN: chloroplast, membrane; EXPRESSED IN: 23 plant structures; EXPRESSED DURING: 13 growth stages; CONTAINS InterPro DOMAIN/s: Abortive infection protein (Inte /.../PR003675); BEST Arabidopsis thaliana protein match is: unknown protein (TAIR:AT2G35260.1); Has 30201 Blast hits to 17322 proteins in 780 species…	35.2	not assigned.unknown
At4g22920	SGR1	Protein STAY-GREEN 1, chloroplastic [Source:UniProtKB/Swiss-Prot;Acc:O82741]	35.2	not assigned.unknown
At4g23880	---	unknown protein; Has 73 Blast hits to 69 proteins in 22 species: Archae - 0; Bacteria - 4; Metazoa - 9; Fungi - 2; Plants - 18; Viruses - 0; Other Eukaryotes - 40 (source: NCBI BLink). [Source:TAIR;Acc:AT4G23880]	35.2	not assigned.unknown
At4g25170	---	Uncharacterised conserved protein (UCP012943) [Source:TAIR;Acc:AT4G25170]	35.2	not assigned.unknown
At5g02020	SIS	Encodes a protein involved in salt tolerance, names SIS (Salt Induced Serine rich). [Source:TAIR;Acc:AT5G02020]	35.2	not assigned.unknown
At5g03230	---	Protein of unknown function, DUF584 [Source:TAIR;Acc:AT5G03230]	35.2	not assigned.unknown
At5g39520	---	Protein of unknown function (DUF1997) [Source:TAIR;Acc:AT5G39520]	35.2	not assigned.unknown
At5g45310	---	unknown protein; LOCATED IN: endomembrane system; EXPRESSED IN: stem, inflorescence meristem, root, leaf; EXPRESSED DURING: LP.04 four leaves visible; Has 30201 Blast hits to 17322 proteins in 780 species: Archae - 12; Bacteria - 1396; Metazoa - 173 /.../ngi - 3422; Plants - 5037; Viruses - 0; Other Eukaryotes - 2996 (source: NCBI BLink). [Source:TAIR;Acc:AT5G45310]	35.2	not assigned.unknown
At5g50360	---	unknown protein; BEST Arabidopsis thaliana protein match is: unknown protein (TAIR:AT3G48510.1); Has 1807 Blast hits to 1807 proteins in 277 species: Archae - 0; Bacteria - 0; Metazoa - 736; Fungi - 347; Plants - 385; Viruses - 0; Other Eukaryotes - /.../source: NCBI BLink). [Source:TAIR;Acc:AT5G50360]	35.2	not assigned.unknown
At5g54300	---	Protein of unknown function (DUF761) [Source:TAIR;Acc:AT5G54300]	35.2	not assigned.unknown
At5g57910	---	unknown protein; BEST Arabidopsis thaliana protein match is: unknown protein (TAIR:AT4G30630.1); Has 30201 Blast hits to 17322 proteins in 780 species: Archae - 12; Bacteria - 1396; Metazoa - 17338; Fungi - 3422; Plants - 5037; Viruses - 0; Other Eu /.../es - 2996 (source: NCBI BLink). [Source:TAIR;Acc:AT5G57910]	35.2	not assigned.unknown
At5g58650	PSY1	Protein PSY1 [Source:UniProtKB/Swiss-Prot;Acc:Q941C7]	35.2	not assigned.unknown
At5g60680	---	Protein of unknown function, DUF584 [Source:TAIR;Acc:AT5G60680]	35.2	not assigned.unknown
At5g61820	---	FUNCTIONS IN: molecular_function unknown; INVOLVED IN: biological_process unknown; LOCATED IN: vacuole; EXPRESSED IN: 24 plant structures; EXPRESSED DURING: 15 growth stages; CONTAINS InterPro DOMAIN/s: Stress up-regulated Nod 19 (InterPro:IPR011692 /.../ 30201 Blast hits to 17322 proteins in 780 species: Archae - 12; Bacteria - 1396; Metazoa - 17338; Fungi - 3422; Plants - 5037; Viruses - 0; Oth…	35.2	not assigned.unknown
At5g46180	DELTA-OAT	Ornithine aminotransferase, mitochondrial [Source:UniProtKB/Swiss-Prot;Acc:Q9FNK4]	13.2.2.3	amino acid metabolism.degradation.glutamate family.arginine
At1g22990	HIPP22	Heavy metal transport/detoxification superfamily protein [Source:TAIR;Acc:AT1G22990]	15.2	metal handling.binding, chelation and storage
At5g01600	FER1	Ferritin-1, chloroplastic [Source:UniProtKB/Swiss-Prot;Acc:Q39101]	15.2	metal handling.binding, chelation and storage
At5g04370	NAMT1	S-adenosyl-L-methionine-dependent methyltransferases superfamily protein [Source:TAIR;Acc:AT5G04370]	17.8.1	hormone metabolism.salicylic acid.synthesis-degradation
At5g52300	LTI65	Low-temperature-induced 65 kDa protein [Source:UniProtKB/Swiss-Prot;Acc:Q04980]	20.2.2	stress.abiotic.cold
At3g28740	CYP81D11	Cytochrome P450 81D11 [Source:UniProtKB/Swiss-Prot;Acc:Q9LHA1]	26.1	misc.cytochrome P450
At3g60140	BGLU30	Beta-glucosidase 30 [Source:UniProtKB/Swiss-Prot;Acc:Q9M1C9]	26.3	misc.gluco-, galacto- and mannosidases
At5g10300	HNL	Alpha-hydroxynitrile lyase [Source:UniProtKB/Swiss-Prot;Acc:Q9LFT6]	26.8	misc.nitrilases, *nitrile lyases, berberine bridge enzymes, reticuline oxidases, troponine reductases
At2g47270	UPB1	Transcription factor UPBEAT1 [Source:UniProtKB/Swiss-Prot;Acc:O22901]	27.3.6	RNA.regulation of transcription.bHLH,Basic Helix-Loop-Helix family
At5g43840	HSFA6A	Heat stress transcription factor A-6a [Source:UniProtKB/Swiss-Prot;Acc:Q1PDN3]	27.3.23	RNA.regulation of transcription.HSF,Heat-shock transcription factor family
At4g05100	AtMYB74	myb domain protein 74 [Source:TAIR;Acc:AT4G05100]	27.3.25	RNA.regulation of transcription.MYB domain transcription factor family
At4g21440	ATMYB102	MYB-like 102 [Source:TAIR;Acc:AT4G21440]	27.3.25	RNA.regulation of transcription.MYB domain transcription factor family
At4g22820	SAP9	Zinc finger A20 and AN1 domain-containing stress-associated protein 9 [Source:UniProtKB/Swiss-Prot;Acc:O49663]	27.3.99	RNA.regulation of transcription.unclassified
At5g13820	TRP4	Telomere repeat-binding protein 4 [Source:UniProtKB/Swiss-Prot;Acc:Q9FFY9]	28.99	DNA.unspecified
At4g35860	RABB1B	Ras-related protein RABB1b [Source:UniProtKB/Swiss-Prot;Acc:Q38922]	30.5	signalling.G-proteins
At1g66760	---	MATE efflux family protein [Source:TAIR;Acc:AT1G66760]	34.99	transport.misc
At3g54680	---	proteophosphoglycan-related [Source:TAIR;Acc:AT3G54680]	35.1	not assigned.no ontology
At4g37220	---	Cold-regulated 413 plasma membrane protein 4 [Source:UniProtKB/Swiss-Prot;Acc:O23164]	35.1	not assigned.no ontology
At1g24600	---	unknown protein; BEST Arabidopsis thaliana protein match is: unknown protein (TAIR:AT1G67920.1); Has 18 Blast hits to 18 proteins in 5 species: Archae - 0; Bacteria - 0; Metazoa - 0; Fungi - 0; Plants - 18; Viruses - 0; Other Eukaryotes - 0 (source: /.../BLink). [Source:TAIR;Acc:AT1G24600]	35.2	not assigned.unknown
At3g14560	---	unknown protein; Has 6 Blast hits to 6 proteins in 3 species: Archae - 0; Bacteria - 0; Metazoa - 0; Fungi - 0; Plants - 6; Viruses - 0; Other Eukaryotes - 0 (source: NCBI BLink). [Source:TAIR;Acc:AT3G14560]	35.2	not assigned.unknown
At5g15190	---	unknown protein; FUNCTIONS IN: molecular_function unknown; INVOLVED IN: biological_process unknown; LOCATED IN: chloroplast; EXPRESSED IN: 17 plant structures; EXPRESSED DURING: LP.04 four leaves visible, 4 anthesis, petal differentiation and expans /.../age, E expanded cotyledon stage, D bilateral stage; Has 7 Blast hits to 7 proteins in 3 species: Archae - 0; Bacteria - 0; Metazoa - 0; Fungi - …	35.2	not assigned.unknown

## Sheet: GRN III
	Bud Dormancy Genes from González-Grandío and Cubas (2014)
	Coregulated genes (according to Coex-search) induced (fold change ≥1.2) in dormant buds in at least one experiment
	Coregulated genes (according to Coex-search) non Induced in dormant buds in any experiment
GRN III: Response to starvation, lipid catabolism, autophagy and senescence (271 genes)
AGI	Alias	Full name	Mapman bin	Mapman annotation
At4g27260	GH3.5	Indole-3-acetic acid-amido synthetase GH3.5 [Source:UniProtKB/Swiss-Prot;Acc:O81829]	17.2.3	hormone metabolism.auxin.induced-regulated-responsive-activated
At1g04310	ERS2	Ethylene response sensor 2 [Source:UniProtKB/Swiss-Prot;Acc:P93825]	17.5.2	hormone metabolism.ethylene.signal transduction
At1g25560	TEM1	AP2/ERF and B3 domain-containing transcription repressor TEM1 [Source:UniProtKB/Swiss-Prot;Acc:Q9C6M5]	27.3.3	RNA.regulation of transcription.AP2/EREBP, APETALA2/Ethylene-responsive element binding protein family
At5g25350	EBF2	EIN3-binding F-box protein 2 [Source:UniProtKB/Swiss-Prot;Acc:Q708Y0]	29.5.11.4.3.2	protein.degradation.ubiquitin.E3.SCF.FBOX
At5g64260	EXL2	Protein EXORDIUM-like 2 [Source:UniProtKB/Swiss-Prot;Acc:Q9FE06]	30.1	signalling.in sugar and nutrient physiology
At4g02380	SAG21	senescence-associated gene 21 [Source:TAIR;Acc:AT4G02380]	33.2	development.late embryogenesis abundant
At1g52890	NAC019	NAC domain-containing protein 19 [Source:UniProtKB/Swiss-Prot;Acc:Q9C932]	33.99	development.unspecified
At1g69490	NAP/NAC029	NAC transcription factor 29 [Source:UniProtKB/Swiss-Prot;Acc:O49255]	33.99	development.unspecified
At5g39610	NAC6/ORE1	NAC domain containing protein 6 [Source:TAIR;Acc:AT5G39610]	33.99	development.unspecified
At2g28400	---	Protein of unknown function, DUF584 [Source:TAIR;Acc:AT2G28400]	35.2	not assigned.unknown
At2g44080	ARL	ARGOS-like protein [Source:UniProtKB/Swiss-Prot;Acc:Q8RXL7]	35.2	not assigned.unknown
At5g57910	---	unknown protein; BEST Arabidopsis thaliana protein match is: unknown protein (TAIR:AT4G30630.1); Has 30201 Blast hits to 17322 proteins in 780 species: Archae - 12; Bacteria - 1396; Metazoa - 17338; Fungi - 3422; Plants - 5037; Viruses - 0; Other Eu /.../es - 2996 (source: NCBI BLink). [Source:TAIR;Acc:AT5G57910]	35.2	not assigned.unknown
At5g58650	PSY1	Protein PSY1 [Source:UniProtKB/Swiss-Prot;Acc:Q941C7]	35.2	not assigned.unknown
At5g55700	BAM4	Inactive beta-amylase 4, chloroplastic [Source:UniProtKB/Swiss-Prot;Acc:Q9FM68]	2.2.2.1.2	major CHO metabolism.degradation.starch.starch cleavage.beta amylase
At1g23870	TPS9	Probable alpha,alpha-trehalose-phosphate synthase [UDP-forming] 9 [Source:UniProtKB/Swiss-Prot;Acc:Q9LRA7]	3.2.3	minor CHO metabolism.trehalose.potential TPS/TPP
At1g60140	TPS10	Probable alpha,alpha-trehalose-phosphate synthase [UDP-forming] 10 [Source:UniProtKB/Swiss-Prot;Acc:O80738]	3.2.3	minor CHO metabolism.trehalose.potential TPS/TPP
At1g70290	TPS8	Probable alpha,alpha-trehalose-phosphate synthase [UDP-forming] 8 [Source:UniProtKB/Swiss-Prot;Acc:Q0WUI9]	3.2.3	minor CHO metabolism.trehalose.potential TPS/TPP
At2g18700	TPS11	Probable alpha,alpha-trehalose-phosphate synthase [UDP-forming] 11 [Source:UniProtKB/Swiss-Prot;Acc:Q9ZV48]	3.2.3	minor CHO metabolism.trehalose.potential TPS/TPP
At4g24040	TRE1	Trehalase [Source:UniProtKB/Swiss-Prot;Acc:Q9SU50]	3.2.4	minor CHO metabolism.trehalose.trehalase
At1g08940	---	Phosphoglycerate mutase-like protein AT74H [Source:UniProtKB/Swiss-Prot;Acc:O04035]	4.1.12	glycolysis.cytosolic branch.phosphoglycerate mutase
At1g54100	ALDH7B4	Aldehyde dehydrogenase family 7 member B4 [Source:UniProtKB/Swiss-Prot;Acc:Q9SYG7]	5.1	fermentation.aldehyde dehydrogenase
At2g42790	CSY3	Citrate synthase 3, peroxisomal [Source:UniProtKB/Swiss-Prot;Acc:Q9SJH7]	6.1	gluconeogenesis / glyoxylate cycle.citrate synthase
At4g15530	PPDK	Pyruvate, phosphate dikinase 1, chloroplastic [Source:UniProtKB/Swiss-Prot;Acc:O23404]	6.5	gluconeogenesis / glyoxylate cycle.pyruvate dikinase
At1g58180	BCA6	Beta carbonic anhydrase 6, mitochondrial [Source:UniProtKB/Swiss-Prot;Acc:Q9C6F5]	8.3	TCA / org transformation.carbonic anhydrases
At3g48530	KING1	SNF1-related protein kinase regulatory subunit gamma-1 [Source:UniProtKB/Swiss-Prot;Acc:Q8LBB2]	10.5	cell wall.cell wall proteins
At4g28300	---	Protein of unknown function (DUF1421) [Source:TAIR;Acc:AT4G28300]	10.5.4	cell wall.cell wall proteins.HRGP
At4g30270	XTH24	Xyloglucan endotransglucosylase/hydrolase protein 24 [Source:UniProtKB/Swiss-Prot;Acc:P24806]	10.6.2	cell wall.degradation.mannan-xylose-arabinose-fucose
At5g06860	PGIP1	Polygalacturonase inhibitor 1 [Source:UniProtKB/Swiss-Prot;Acc:Q9M5J9]	10.6.3	cell wall.degradation.pectate lyases and polygalacturonases
At5g57550	XTH25	Probable xyloglucan endotransglucosylase/hydrolase protein 25 [Source:UniProtKB/Swiss-Prot;Acc:Q38907]	10.7	cell wall.modification
At1g12780	UGE1	Bifunctional UDP-glucose 4-epimerase and UDP-xylose 4-epimerase 1 [Source:UniProtKB/Swiss-Prot;Acc:Q42605]	10.1.2	cell wall.precursor synthesis.UGE
At1g63180	UGE3	Bifunctional UDP-glucose 4-epimerase and UDP-xylose 4-epimerase 3 [Source:UniProtKB/Swiss-Prot;Acc:Q8LDN8]	10.1.2	cell wall.precursor synthesis.UGE
At1g76150	ECH2	Enoyl-CoA hydratase 2, peroxisomal [Source:UniProtKB/Swiss-Prot;Acc:Q8VYI3]	11.8	lipid metabolism.'exotics'(steroids, squalene etc)
At5g07010	SOT15/ST2A	Cytosolic sulfotransferase 15 [Source:UniProtKB/Swiss-Prot;Acc:Q8L5A7]	11.8	lipid metabolism.'exotics'(steroids, squalene etc)
At3g48990	AAE3	Oxalate--CoA ligase [Source:UniProtKB/Swiss-Prot;Acc:Q9SMT7]	11.1.8	lipid metabolism.FA synthesis and FA elongation.acyl coa ligase
At4g16760	ACX1	Peroxisomal acyl-coenzyme A oxidase 1 [Source:UniProtKB/Swiss-Prot;Acc:O65202]	11.9.4.2	lipid metabolism.lipid degradation.beta-oxidation.acyl CoA DH
At5g65110	ACX2	Acyl-coenzyme A oxidase 2, peroxisomal [Source:UniProtKB/Swiss-Prot;Acc:O65201]	11.9.4.2	lipid metabolism.lipid degradation.beta-oxidation.acyl CoA DH
At1g48320	DHNAT1	1,4-dihydroxy-2-naphthoyl-CoA thioesterase 1 [Source:UniProtKB/Swiss-Prot;Acc:Q9SX65]	11.9.4.5	lipid metabolism.lipid degradation.beta-oxidation.acyl-CoA thioesterase
At2g39400	---	alpha/beta-Hydrolases superfamily protein [Source:TAIR;Acc:AT2G39400]	11.9.2.2	lipid metabolism.lipid degradation.lipases.acylglycerol lipase
At5g16120	---	alpha/beta-Hydrolases superfamily protein [Source:TAIR;Acc:AT5G16120]	11.9.2.2	lipid metabolism.lipid degradation.lipases.acylglycerol lipase
At1g68620	CXE6	Probable carboxylesterase 6 [Source:UniProtKB/Swiss-Prot;Acc:Q9SX25]	11.9.3.2	lipid metabolism.lipid degradation.lysophospholipases.carboxylesterase
At5g54080	HGO	Homogentisate 1,2-dioxygenase [Source:UniProtKB/Swiss-Prot;Acc:Q9ZRA2]	13.2.6.2	amino acid metabolism.degradation.aromatic aa.tyrosine
At4g33150	LKR/SDH	lysine-ketoglutarate reductase/saccharopine dehydrogenase bifunctional enzyme [Source:TAIR;Acc:AT4G33150]	13.2.3.5	amino acid metabolism.degradation.aspartate family.lysine
At1g64660	MGL	Methionine gamma-lyase [Source:UniProtKB/Swiss-Prot;Acc:Q9SGU9]	13.2.3.4.1	amino acid metabolism.degradation.aspartate family.methionine.methionine gamma-lyase
At1g03090	MCCA	Methylcrotonoyl-CoA carboxylase subunit alpha, mitochondrial [Source:UniProtKB/Swiss-Prot;Acc:Q42523]	13.2.4.4	amino acid metabolism.degradation.branched chain group.leucine
At3g45300	IVD	Isovaleryl-CoA dehydrogenase, mitochondrial [Source:UniProtKB/Swiss-Prot;Acc:Q9SWG0]	13.2.4.4	amino acid metabolism.degradation.branched chain group.leucine
At1g08630	THA1	Probable low-specificity L-threonine aldolase 1 [Source:UniProtKB/Swiss-Prot;Acc:Q8RXU4]	13.2.5.2	amino acid metabolism.degradation.serine-glycine-cysteine group.glycine
At3g47340	ASN1/DIN6	Asparagine synthetase [glutamine-hydrolyzing] 1 [Source:UniProtKB/Swiss-Prot;Acc:P49078]	13.1.3.1.1	amino acid metabolism.synthesis.aspartate family.asparagine.asparagine synthetase
At1g10070	BCAT2	Branched-chain-amino-acid aminotransferase 2, chloroplastic [Source:UniProtKB/Swiss-Prot;Acc:Q9M439]	13.1.4.1.4	amino acid metabolism.synthesis.branched chain group.common.branched-chain amino acid aminotransferase
At2g38400	AGT3	Alanine--glyoxylate aminotransferase 2 homolog 2, mitochondrial [Source:UniProtKB/Swiss-Prot;Acc:Q94AL9]	13.1.1.3.11	amino acid metabolism.synthesis.central amino acid metabolism.alanine.alanine-glyoxylate aminotransferase
At2g39980	---	HXXXD-type acyl-transferase family protein [Source:TAIR;Acc:AT2G39980]	16.8.1	secondary metabolism.flavonoids.anthocyanins
At5g39050	PMAT1	Phenolic glucoside malonyltransferase 1 [Source:UniProtKB/Swiss-Prot;Acc:Q940Z5]	16.8.1.21	secondary metabolism.flavonoids.anthocyanins.anthocyanin 5-aromatic acyltransferase
At1g06570	PDS1	phytoene desaturation 1 [Source:TAIR;Acc:AT1G06570]	16.1.3.1	secondary metabolism.isoprenoids.tocopherol biosynthesis.hydroxyphenylpyruvate dioxygenase
At3g51430	SSL5	Protein STRICTOSIDINE SYNTHASE-LIKE 5 [Source:UniProtKB/Swiss-Prot;Acc:Q9CAZ7]	16.4.1	secondary metabolism.N misc.alkaloid-like
At5g01210	---	HXXXD-type acyl-transferase family protein [Source:TAIR;Acc:AT5G01210]	16.2	secondary metabolism.phenylpropanoids
At1g18570	MYB51	Transcription factor MYB51 [Source:UniProtKB/Swiss-Prot;Acc:O49782]	16.5.1.2.3	secondary metabolism.sulfur-containing.glucosinolates.regulation.indole
At4g26080	ABI1	Protein phosphatase 2C 56 [Source:UniProtKB/Swiss-Prot;Acc:P49597]	17.1.2	hormone metabolism.abscisic acid.signal transduction
At2g45210	SAUR36	Auxin-responsive protein SAUR36 [Source:UniProtKB/Swiss-Prot;Acc:O22150]	17.2.3	hormone metabolism.auxin.induced-regulated-responsive-activated
At3g15450	---	Aluminium induced protein with YGL and LRDR motifs [Source:TAIR;Acc:AT3G15450]	17.2.3	hormone metabolism.auxin.induced-regulated-responsive-activated
At4g27450	---	Aluminium induced protein with YGL and LRDR motifs [Source:TAIR;Acc:AT4G27450]	17.2.3	hormone metabolism.auxin.induced-regulated-responsive-activated
At4g36110	---	SAUR-like auxin-responsive protein family [Source:TAIR;Acc:AT4G36110]	17.2.3	hormone metabolism.auxin.induced-regulated-responsive-activated
At4g17500	ERF1A	Ethylene-responsive transcription factor 1A [Source:UniProtKB/Swiss-Prot;Acc:O80337]	17.5.2	hormone metabolism.ethylene.signal transduction
At5g47220	ERF2	Ethylene-responsive transcription factor 2 [Source:UniProtKB/Swiss-Prot;Acc:O80338]	17.5.2	hormone metabolism.ethylene.signal transduction
At3g63010	GID1B	Gibberellin receptor GID1B [Source:UniProtKB/Swiss-Prot;Acc:Q9LYC1]	17.6.2	hormone metabolism.gibberelin.signal transduction
At5g27320	GID1C	Gibberellin receptor GID1C [Source:UniProtKB/Swiss-Prot;Acc:Q940G6]	17.6.2	hormone metabolism.gibberelin.signal transduction
At2g43820	UGT74F2	UDP-glycosyltransferase 74F2 [Source:UniProtKB/Swiss-Prot;Acc:O22822]	17.8.1.1.5	hormone metabolism.salicylic acid.synthesis-degradation.synthesis.SA glucosyltransferase ester and ether bond making SGE, SAG
At3g14990	DJ1A	Protein DJ-1 homolog A [Source:UniProtKB/Swiss-Prot;Acc:Q9FPF0]	18.2	Co-factor and vitamine metabolism.thiamine
At2g41430	ERD15	Protein EARLY RESPONSIVE TO DEHYDRATION 15 [Source:UniProtKB/Swiss-Prot;Acc:Q39096]	20.2.3	stress.abiotic.drought/salt
At1g80920	ATJ8	Chaperone protein dnaJ 8, chloroplastic [Source:UniProtKB/Swiss-Prot;Acc:Q9SAG8]	20.2.1	stress.abiotic.heat
At4g36040	ATJ11	Chaperone protein dnaJ 11, chloroplastic [Source:UniProtKB/Swiss-Prot;Acc:Q9FYB5]	20.2.1	stress.abiotic.heat
At3g10985	SAG20	senescence associated gene 20 [Source:TAIR;Acc:AT3G10985]	20.2.4	stress.abiotic.touch/wounding
At5g04720	ADR1-L2	Probable disease resistance protein At5g04720 [Source:UniProtKB/Swiss-Prot;Acc:Q9LZ25]	20.1	stress.biotic
At1g73260	ATKTI1	kunitz trypsin inhibitor 1 [Source:TAIR;Acc:AT1G73260]	20.1.7.6.1	stress.biotic.PR-proteins.proteinase inhibitors.trypsin inhibitor
At1g54130	RSH3	Probable GTP diphosphokinase RSH3, chloroplastic [Source:UniProtKB/Swiss-Prot;Acc:Q9SYH1]	20.1.5	stress.biotic.regulation of transcription
At3g14050	RSH2	Probable GTP diphosphokinase RSH2, chloroplastic [Source:UniProtKB/Swiss-Prot;Acc:Q9LVJ3]	20.1.5	stress.biotic.regulation of transcription
At1g80160	---	Lactoylglutathione lyase / glyoxalase I family protein [Source:TAIR;Acc:AT1G80160]	24.2	Biodegradation of Xenobiotics.lactoylglutathione lyase
At5g14780	FDH1	Formate dehydrogenase, mitochondrial [Source:UniProtKB/Swiss-Prot;Acc:Q9S7E4]	25.1	C1-metabolism.formate dehydrogenase
At5g46410	SSP4	SCP1-like small phosphatase 4 [Source:TAIR;Acc:AT5G46410]	26.13	misc.acid and other phosphatases
At3g26220	CYP71B3	Cytochrome P450 71B3 [Source:UniProtKB/Swiss-Prot;Acc:O65785]	26.1	misc.cytochrome P450
At1g14890	---	Plant invertase/pectin methylesterase inhibitor superfamily protein [Source:TAIR;Acc:AT1G14890]	26.18	misc.invertase/pectin methylesterase inhibitor family protein
At5g64250	---	Aldolase-type TIM barrel family protein [Source:TAIR;Acc:AT5G64250]	26.1	misc.misc2
At4g20830	---	Reticuline oxidase-like protein [Source:UniProtKB/Swiss-Prot;Acc:Q9SVG4]	26.8	misc.nitrilases, *nitrile lyases, berberine bridge enzymes, reticuline oxidases, troponine reductases
At4g33910	P4H9	Probable prolyl 4-hydroxylase 9 [Source:UniProtKB/Swiss-Prot;Acc:Q8VZJ7]	26.7	misc.oxidases - copper, flavone etc
At4g38540	---	FAD/NAD(P)-binding oxidoreductase family protein [Source:TAIR;Acc:AT4G38540]	26.7	misc.oxidases - copper, flavone etc
At5g39580	PER62	Peroxidase 62 [Source:UniProtKB/Swiss-Prot;Acc:Q9FKA4]	26.12	misc.peroxidases
At3g04000	---	NAD(P)-binding Rossmann-fold superfamily protein [Source:TAIR;Acc:AT3G04000]	26.22	misc.short chain dehydrogenase/reductase (SDR)
At2g30140	UGT87A2	UDP-glycosyltransferase 87A2 [Source:UniProtKB/Swiss-Prot;Acc:O64733]	26.2	misc.UDP glucosyl and glucoronyl transferases
At4g15260	---	UDP-Glycosyltransferase superfamily protein [Source:TAIR;Acc:AT4G15260]	26.2	misc.UDP glucosyl and glucoronyl transferases
At4g15550	UGT75D1	UDP-glycosyltransferase 75D1 [Source:UniProtKB/Swiss-Prot;Acc:O23406]	26.2	misc.UDP glucosyl and glucoronyl transferases
At5g03490	UGT89A2	UDP-glycosyltransferase 89A2 [Source:UniProtKB/Swiss-Prot;Acc:Q9LZD8]	26.2	misc.UDP glucosyl and glucoronyl transferases
At2g36080	ABS2/NGAL1	B3 domain-containing protein At2g36080 [Source:UniProtKB/Swiss-Prot;Acc:Q8GYJ2]	27.3.1	RNA.regulation of transcription.ABI3/VP1-related B3-domain-containing transcription factor family
At1g22190	WIND2/RAP2.4	Ethylene-responsive transcription factor RAP2-13 [Source:UniProtKB/Swiss-Prot;Acc:Q9LM15]	27.3.3	RNA.regulation of transcription.AP2/EREBP, APETALA2/Ethylene-responsive element binding protein family
At5g13330	ERF113/RAP2.6L	Ethylene-responsive transcription factor ERF113 [Source:UniProtKB/Swiss-Prot;Acc:Q9LYU3]	27.3.3	RNA.regulation of transcription.AP2/EREBP, APETALA2/Ethylene-responsive element binding protein family
At1g51950	IAA18	Auxin-responsive protein IAA18 [Source:UniProtKB/Swiss-Prot;Acc:O24408]	27.3.40	RNA.regulation of transcription.Aux/IAA family
At3g23030	IAA2	Auxin-responsive protein IAA2 [Source:UniProtKB/Swiss-Prot;Acc:P49678]	27.3.40	RNA.regulation of transcription.Aux/IAA family
At1g34370	STOP1	Protein SENSITIVE TO PROTON RHIZOTOXICITY 1 [Source:UniProtKB/Swiss-Prot;Acc:Q9C8N5]	27.3.11	RNA.regulation of transcription.C2H2 zinc finger family
At3g52800	SAP6	Zinc finger A20 and AN1 domain-containing stress-associated protein 6 [Source:UniProtKB/Swiss-Prot;Acc:Q94B40]	27.3.11	RNA.regulation of transcription.C2H2 zinc finger family
At5g04340	ZAT6	Zinc finger protein ZAT6 [Source:UniProtKB/Swiss-Prot;Acc:O22533]	27.3.11	RNA.regulation of transcription.C2H2 zinc finger family
At2g40140	CZF1	Zinc finger CCCH domain-containing protein 29 [Source:UniProtKB/Swiss-Prot;Acc:Q9XEE6]	27.3.12	RNA.regulation of transcription.C3H zinc finger family
At4g29190	---	Zinc finger CCCH domain-containing protein 49 [Source:UniProtKB/Swiss-Prot;Acc:Q9M0G2]	27.3.12	RNA.regulation of transcription.C3H zinc finger family
At4g09460	MYB6	Transcription repressor MYB6 [Source:UniProtKB/Swiss-Prot;Acc:Q38851]	27.3.25	RNA.regulation of transcription.MYB domain transcription factor family
At5g04760	---	Duplicated homeodomain-like superfamily protein [Source:TAIR;Acc:AT5G04760]	27.3.26	RNA.regulation of transcription.MYB-related transcription factor family
At3g04070	ANAC047	NAC domain containing protein 47 [Source:TAIR;Acc:AT3G04070]	27.3.27	RNA.regulation of transcription.NAC domain transcription factor family
At3g15500	NAC055	NAC domain-containing protein 55 [Source:UniProtKB/Swiss-Prot;Acc:Q9LDY8]	27.3.27	RNA.regulation of transcription.NAC domain transcription factor family
At5g05140	MED26B	Probable mediator of RNA polymerase II transcription subunit 26b [Source:UniProtKB/Swiss-Prot;Acc:Q9FHK9]	27.3.67	RNA.regulation of transcription.putative transcription regulator
At5g49700	AHL17	AT-hook motif nuclear-localized protein 17 [Source:UniProtKB/Swiss-Prot;Acc:Q9LTA2]	27.3.67	RNA.regulation of transcription.putative transcription regulator
At1g21000	---	PLATZ transcription factor family protein [Source:TAIR;Acc:AT1G21000]	27.3.99	RNA.regulation of transcription.unclassified
At1g32700	---	PLATZ transcription factor family protein [Source:TAIR;Acc:AT1G32700]	27.3.99	RNA.regulation of transcription.unclassified
At1g76590	---	PLATZ transcription factor family protein [Source:TAIR;Acc:AT1G76590]	27.3.99	RNA.regulation of transcription.unclassified
At2g36320	SAP4	Zinc finger A20 and AN1 domain-containing stress-associated protein 4 [Source:UniProtKB/Swiss-Prot;Acc:Q9SJM6]	27.3.99	RNA.regulation of transcription.unclassified
At2g43060	IBH1	Transcription factor IBH1 [Source:UniProtKB/Swiss-Prot;Acc:Q9SKX1]	27.3.99	RNA.regulation of transcription.unclassified
At3g12630	SAP5	Zinc finger A20 and AN1 domain-containing stress-associated protein 5 [Source:UniProtKB/Swiss-Prot;Acc:Q9LHJ8]	27.3.99	RNA.regulation of transcription.unclassified
At3g43230	---	RING/FYVE/PHD-type zinc finger family protein [Source:TAIR;Acc:AT3G43230]	27.3.99	RNA.regulation of transcription.unclassified
At4g12040	SAP7	Zinc finger A20 and AN1 domain-containing stress-associated protein 7 [Source:UniProtKB/Swiss-Prot;Acc:Q9SZ69]	27.3.99	RNA.regulation of transcription.unclassified
At1g13960	WRKY4	Probable WRKY transcription factor 4 [Source:UniProtKB/Swiss-Prot;Acc:Q9XI90]	27.3.32	RNA.regulation of transcription.WRKY domain transcription factor family
At1g62300	WRKY6	WRKY transcription factor 6 [Source:UniProtKB/Swiss-Prot;Acc:Q9C519]	27.3.32	RNA.regulation of transcription.WRKY domain transcription factor family
At2g23320	WRKY15	Probable WRKY transcription factor 15 [Source:UniProtKB/Swiss-Prot;Acc:O22176]	27.3.32	RNA.regulation of transcription.WRKY domain transcription factor family
At2g30250	WRKY25	Probable WRKY transcription factor 25 [Source:UniProtKB/Swiss-Prot;Acc:O22921]	27.3.32	RNA.regulation of transcription.WRKY domain transcription factor family
At3g01970	WRKY45	Probable WRKY transcription factor 45 [Source:UniProtKB/Swiss-Prot;Acc:Q9S763]	27.3.32	RNA.regulation of transcription.WRKY domain transcription factor family
At1g32790	CID11	Polyadenylate-binding protein-interacting protein 11 [Source:UniProtKB/Swiss-Prot;Acc:Q9LPI5]	27.4	RNA.RNA binding
At2g42890	ML2	Protein MEI2-like 2 [Source:UniProtKB/Swiss-Prot;Acc:Q9SJG8]	27.4	RNA.RNA binding
At4g34180	---	Cyclase family protein [Source:TAIR;Acc:AT4G34180]	28.99	DNA.unspecified
At1g01650	SPPL4	Signal peptide peptidase-like 4 [Source:UniProtKB/Swiss-Prot;Acc:Q0WMJ8]	29.5	protein.degradation
At1g23440	---	Peptidase C15, pyroglutamyl peptidase I-like [Source:TAIR;Acc:AT1G23440]	29.5	protein.degradation
At2g45170	ATG8E	Autophagy-related protein 8e [Source:UniProtKB/Swiss-Prot;Acc:Q8S926]	29.5.2	protein.degradation.autophagy
At4g04620	ATG8B	Autophagy-related protein 8b [Source:UniProtKB/Swiss-Prot;Acc:Q9XEB5]	29.5.2	protein.degradation.autophagy
At4g21980	ATG8A	Autophagy-related protein 8a [Source:UniProtKB/Swiss-Prot;Acc:Q8LEM4]	29.5.2	protein.degradation.autophagy
At5g54730	ATG18F	Autophagy-related protein 18f [Source:UniProtKB/Swiss-Prot;Acc:Q9FH32]	29.5.2	protein.degradation.autophagy
At5g51070	CLPD	Chaperone protein ClpD, chloroplastic [Source:UniProtKB/Swiss-Prot;Acc:P42762]	29.5.5	protein.degradation.serine protease
At3g17000	UBC32	Ubiquitin-conjugating enzyme E2 32 [Source:UniProtKB/Swiss-Prot;Acc:Q9LSP7]	29.5.11.3	protein.degradation.ubiquitin.E2
At1g13195	---	RING/U-box superfamily protein [Source:TAIR;Acc:AT1G13195]	29.5.11.4.2	protein.degradation.ubiquitin.E3.RING
At1g45976	SBP1	S-ribonuclease binding protein 1 [Source:TAIR;Acc:AT1G45976]	29.5.11.4.2	protein.degradation.ubiquitin.E3.RING
At1g76410	ATL8	RING-H2 finger protein ATL8 [Source:UniProtKB/Swiss-Prot;Acc:Q8LC69]	29.5.11.4.2	protein.degradation.ubiquitin.E3.RING
At2g22680	---	Zinc finger (C3HC4-type RING finger) family protein [Source:TAIR;Acc:AT2G22680]	29.5.11.4.2	protein.degradation.ubiquitin.E3.RING
At3g02340	---	RING/U-box superfamily protein [Source:TAIR;Acc:AT3G02340]	29.5.11.4.2	protein.degradation.ubiquitin.E3.RING
At3g05200	ATL6	E3 ubiquitin-protein ligase ATL6 [Source:UniProtKB/Swiss-Prot;Acc:Q8RXX9]	29.5.11.4.2	protein.degradation.ubiquitin.E3.RING
At3g13430	---	RING/U-box superfamily protein [Source:TAIR;Acc:AT3G13430]	29.5.11.4.2	protein.degradation.ubiquitin.E3.RING
At4g03510	RMA1	E3 ubiquitin-protein ligase RMA1 [Source:UniProtKB/Swiss-Prot;Acc:O64425]	29.5.11.4.2	protein.degradation.ubiquitin.E3.RING
At4g11360	RHA1B	E3 ubiquitin-protein ligase RHA1B [Source:UniProtKB/Swiss-Prot;Acc:Q9SUS5]	29.5.11.4.2	protein.degradation.ubiquitin.E3.RING
At4g33940	---	RING/U-box superfamily protein [Source:TAIR;Acc:AT4G33940]	29.5.11.4.2	protein.degradation.ubiquitin.E3.RING
At5g22000	RHF2A	E3 ubiquitin-protein ligase RHF2A [Source:UniProtKB/Swiss-Prot;Acc:Q9ZT42]	29.5.11.4.2	protein.degradation.ubiquitin.E3.RING
At5g55970	---	RING/U-box superfamily protein [Source:TAIR;Acc:AT5G55970]	29.5.11.4.2	protein.degradation.ubiquitin.E3.RING
At1g15670	KMD2	KISS ME DEADLY 2. F-box/kelch-repeat protein At1g15670 [Source:UniProtKB/Swiss-Prot;Acc:Q9LMR5]	29.5.11.4.3.2	protein.degradation.ubiquitin.E3.SCF.FBOX
At1g26930	---	F-box/kelch-repeat protein At1g26930 [Source:UniProtKB/Swiss-Prot;Acc:Q84M94]	29.5.11.4.3.2	protein.degradation.ubiquitin.E3.SCF.FBOX
At1g80440	KMD1	KISS ME DEADLY 1. F-box/kelch-repeat protein At1g80440 [Source:UniProtKB/Swiss-Prot;Acc:Q9M8L2]	29.5.11.4.3.2	protein.degradation.ubiquitin.E3.SCF.FBOX
At2g44130	KMD3	KISS ME DEADLY 3. F-box/kelch-repeat protein At2g44130 [Source:UniProtKB/Swiss-Prot;Acc:O80582]	29.5.11.4.3.2	protein.degradation.ubiquitin.E3.SCF.FBOX
At4g03030	OR23	F-box/kelch-repeat protein OR23 [Source:UniProtKB/Swiss-Prot;Acc:Q0V7S6]	29.5.11.4.3.2	protein.degradation.ubiquitin.E3.SCF.FBOX
At4g21510	SKIP27	F-box protein SKIP27 [Source:UniProtKB/Swiss-Prot;Acc:O65416]	29.5.11.4.3.2	protein.degradation.ubiquitin.E3.SCF.FBOX
At5g27920	---	F-box family protein [Source:TAIR;Acc:AT5G27920]	29.5.11.4.3.2	protein.degradation.ubiquitin.E3.SCF.FBOX
At5g43190	---	F-box/kelch-repeat protein At5g43190 [Source:UniProtKB/Swiss-Prot;Acc:Q9FHS6]	29.5.11.4.3.2	protein.degradation.ubiquitin.E3.SCF.FBOX
At5g57900	SKIP1	F-box protein SKIP1 [Source:UniProtKB/Swiss-Prot;Acc:Q9FDX1]	29.5.11.4.3.1	protein.degradation.ubiquitin.E3.SCF.SKP
At4g24990	MUB3	Membrane-anchored ubiquitin-fold protein 3 [Source:UniProtKB/Swiss-Prot;Acc:Q9SW27]	29.5.11.1	protein.degradation.ubiquitin.ubiquitin
At3g08760	ATSIK	Protein kinase superfamily protein [Source:TAIR;Acc:AT3G08760]	29.4	protein.postranslational modification
At2g39660	BIK1	Serine/threonine-protein kinase BIK1 [Source:UniProtKB/Swiss-Prot;Acc:O48814]	29.4.1.57	protein.postranslational modification.kinase.receptor like cytoplasmatic kinase VII
At5g47070	---	Probable receptor-like protein kinase At5g47070 [Source:UniProtKB/Swiss-Prot;Acc:Q9LTC0]	29.4.1.57	protein.postranslational modification.kinase.receptor like cytoplasmatic kinase VII
At1g29970	RPL18AA	60S ribosomal protein L18a-like protein [Source:UniProtKB/Swiss-Prot;Acc:Q8L9S1]	29.2.1.2.2.518	protein.synthesis.ribosomal protein.eukaryotic.60S subunit.L18A
At3g01170	---	Ribosomal protein L34e superfamily protein [Source:TAIR;Acc:AT3G01170]	29.2.1.2.2.34	protein.synthesis.ribosomal protein.eukaryotic.60S subunit.L34
At3g07560	PEX13	Peroxisomal membrane protein 13 [Source:UniProtKB/Swiss-Prot;Acc:Q9SRR0]	29.3.5	protein.targeting.peroxisomes
At4g21560	VPS28-1	Vacuolar protein sorting-associated protein 28 homolog 1 [Source:UniProtKB/Swiss-Prot;Acc:O65421]	29.3.4.3	protein.targeting.secretory pathway.vacuole
At2g41100	CML12	Calmodulin-like protein 12 [Source:UniProtKB/Swiss-Prot;Acc:P25071]	30.3	signalling.calcium
At2g41410	CML35	Probable calcium-binding protein CML35 [Source:UniProtKB/Swiss-Prot;Acc:P30188]	30.3	signalling.calcium
At4g19640	RABF2B	Ras-related protein RABF2b [Source:UniProtKB/Swiss-Prot;Acc:Q9SN68]	30.5	signalling.G-proteins
At5g45130	RABF2A	Ras-related protein RABF2a [Source:UniProtKB/Swiss-Prot;Acc:P31582]	30.5	signalling.G-proteins
At5g09440	EXL4	Protein EXORDIUM-like 4 [Source:UniProtKB/Swiss-Prot;Acc:Q9FY71]	30.1	signalling.in sugar and nutrient physiology
At2g02710	TLP1	Protein TWIN LOV 1 [Source:UniProtKB/Swiss-Prot;Acc:O64511]	30.11	signalling.light
At1g73500	MKK9	Mitogen-activated protein kinase kinase 9 [Source:UniProtKB/Swiss-Prot;Acc:Q9FX43]	30.6	signalling.MAP kinases
At5g58350	WNK4	Probable serine/threonine-protein kinase WNK4 [Source:UniProtKB/Swiss-Prot;Acc:Q9LVL5]	30.6	signalling.MAP kinases
At4g23190	CRK11	Cysteine-rich receptor-like protein kinase 11 [Source:UniProtKB/Swiss-Prot;Acc:Q9ZP16]	30.2.17	signalling.receptor kinases.DUF 26
At4g04960	LECRK71	L-type lectin-domain containing receptor kinase VII.1 [Source:UniProtKB/Swiss-Prot;Acc:Q9S9U1]	30.2.19	signalling.receptor kinases.legume-lectin
At2g02220	PSKR1	Phytosulfokine receptor 1 [Source:UniProtKB/Swiss-Prot;Acc:Q9ZVR7]	30.2.10	signalling.receptor kinases.leucine rich repeat X
At1g69270	RPK1	Probable LRR receptor-like serine/threonine-protein kinase RPK1 [Source:UniProtKB/Swiss-Prot;Acc:Q9ZRF9]	30.2.99	signalling.receptor kinases.misc
At2g48010	RKF3	Probable LRR receptor-like serine/threonine-protein kinase RKF3 [Source:UniProtKB/Swiss-Prot;Acc:P93050]	30.2.23	signalling.receptor kinases.RKF3 like
At1g34300	---	G-type lectin S-receptor-like serine/threonine-protein kinase At1g34300 [Source:UniProtKB/Swiss-Prot;Acc:Q9XID3]	30.2.24	signalling.receptor kinases.S-locus glycoprotein like
At2g23450	WAKL14	Wall-associated receptor kinase-like 14 [Source:UniProtKB/Swiss-Prot;Acc:Q8RY67]	30.2.25	signalling.receptor kinases.wall associated kinase
At5g05930	GC1	guanylyl cyclase 1 [Source:TAIR;Acc:AT5G05930]	30.99	signalling.unspecified
At1g43700	VIP1	Transcription factor VIP1 [Source:UniProtKB/Swiss-Prot;Acc:Q9MA75]	31.1	cell.organisation
At3g12360	ITN1	Ankyrin repeat-containing protein At3g12360 [Source:UniProtKB/Swiss-Prot;Acc:Q9C7A2]	31.1	cell.organisation
At5g45110	NPR3	Regulatory protein NPR3 [Source:UniProtKB/Swiss-Prot;Acc:Q8L746]	31.1	cell.organisation
At1g16240	SYP51	Syntaxin-51 [Source:UniProtKB/Swiss-Prot;Acc:Q9SA23]	31.4	cell.vesicle transport
At2g36900	MEMB11	Membrin-11 [Source:UniProtKB/Swiss-Prot;Acc:Q9SJL6]	31.4	cell.vesicle transport
At4g21450	PVA42	Vesicle-associated protein 4-2 [Source:UniProtKB/Swiss-Prot;Acc:Q8VYN2]	31.4	cell.vesicle transport
At5g04040	SDP1	Triacylglycerol lipase SDP1 [Source:UniProtKB/Swiss-Prot;Acc:Q9LZA6]	33.1	development.storage proteins
At1g01550	BPS1	Protein BPS1, chloroplastic [Source:UniProtKB/Swiss-Prot;Acc:Q9LMM6]	33.99	development.unspecified
At1g21450	SCL1	Scarecrow-like protein 1 [Source:UniProtKB/Swiss-Prot;Acc:Q9SDQ3]	33.99	development.unspecified
At1g28330	DYL1	dormancy-associated protein-like 1 [Source:TAIR;Acc:AT1G28330]	33.99	development.unspecified
At1g50420	SCL3	Scarecrow-like protein 3 [Source:UniProtKB/Swiss-Prot;Acc:Q9LPR8]	33.99	development.unspecified
At2g22860	PSK2	Phytosulfokines 2 [Source:UniProtKB/Swiss-Prot;Acc:O81003]	33.99	development.unspecified
At2g28120	---	Major facilitator superfamily protein [Source:TAIR;Acc:AT2G28120]	33.99	development.unspecified
At2g39210	---	Major facilitator superfamily protein [Source:TAIR;Acc:AT2G39210]	33.99	development.unspecified
At4g27410	NAC072/RD26	NAC domain-containing protein 72 [Source:UniProtKB/Swiss-Prot;Acc:Q93VY3]	33.99	development.unspecified
At4g28040	---	WAT1-related protein At4g28040 [Source:UniProtKB/Swiss-Prot;Acc:Q9SUD5]	33.99	development.unspecified
At4g35770	STR15	Rhodanese-like domain-containing protein 15, chloroplastic [Source:UniProtKB/Swiss-Prot;Acc:Q38853]	33.99	development.unspecified
At4g37790	HAT22	Homeobox-leucine zipper protein HAT22 [Source:UniProtKB/Swiss-Prot;Acc:P46604]	33.99	development.unspecified
At5g63790	NAC102	NAC domain-containing protein 102 [Source:UniProtKB/Swiss-Prot;Acc:Q8H115]	33.99	development.unspecified
At2g39350	ABCG1	ABC transporter G family member 1 [Source:UniProtKB/Swiss-Prot;Acc:O80946]	34.16	transport.ABC transporters and multidrug resistance systems
At5g17860	CCX1	Cation/calcium exchanger 1 [Source:UniProtKB/Swiss-Prot;Acc:Q9FKP1]	34.21	transport.calcium
At3g62650	---	unknown protein; BEST Arabidopsis thaliana protein match is: unknown protein (TAIR:AT2G47485.1); Has 35333 Blast hits to 34131 proteins in 2444 species: Archae - 798; Bacteria - 22429; Metazoa - 974; Fungi - 991; Plants - 531; Viruses - 0; Other Euk /.../s - 9610 (source: NCBI BLink). [Source:TAIR;Acc:AT3G62650]	34.9	transport.metabolite transporters at the mitochondrial membrane
At1g58340	ZF14	MATE efflux family protein [Source:TAIR;Acc:AT1G58340]	34.99	transport.misc
At3g62770	ATG18A	Autophagy-related protein 18a [Source:UniProtKB/Swiss-Prot;Acc:Q93VB2]	34.99	protein.degradation.autophagy
At3g12740	ALIS1	ALA-interacting subunit 1 [Source:UniProtKB/Swiss-Prot;Acc:Q9LTW0]	34.1	transport.p- and v-ATPases
At4g21680	NPF7.2	Protein NRT1/ PTR FAMILY 7.2 [Source:UniProtKB/Swiss-Prot;Acc:Q8GXN2]	34.13	transport.peptides and oligopeptides
At3g20660	OCT4	Organic cation/carnitine transporter 4 [Source:UniProtKB/Swiss-Prot;Acc:Q9LHQ6]	34.14	transport.unspecified cations
At1g22930	---	T-complex protein 11 [Source:TAIR;Acc:AT1G22930]	35.1	not assigned.no ontology
At1g63720	---	BEST Arabidopsis thaliana protein match is: hydroxyproline-rich glycoprotein family protein (TAIR:AT5G52430.1); Has 490 Blast hits to 394 proteins in 96 species: Archae - 0; Bacteria - 2; Metazoa - 132; Fungi - 88; Plants - 175; Viruses - 14; Other /.../otes - 79 (source: NCBI BLink). [Source:TAIR;Acc:AT1G63720]	35.1	not assigned.no ontology
At2g17570	---	Dehydrodolichyl diphosphate synthase 6 [Source:UniProtKB/Swiss-Prot;Acc:Q8S2T1]	35.1	not assigned.no ontology
At2g32150	---	Haloacid dehalogenase-like hydrolase (HAD) superfamily protein [Source:TAIR;Acc:AT2G32150]	35.1	not assigned.no ontology
At3g22160	VQ22	VQ motif-containing protein 22 [Source:UniProtKB/Swiss-Prot;Acc:Q9LIE6]	35.1	not assigned.no ontology
At4g01870	---	tolB protein-related [Source:TAIR;Acc:AT4G01870]	35.1	not assigned.no ontology
At4g15610	---	CASP-like protein 1D1 [Source:UniProtKB/Swiss-Prot;Acc:Q9FE29]	35.1	not assigned.no ontology
At4g18140	SSP4b	SCP1-like small phosphatase 4b [Source:TAIR;Acc:AT4G18140]	35.1	not assigned.no ontology
At5g06370	---	NC domain-containing protein-related [Source:TAIR;Acc:AT5G06370]	35.1	not assigned.no ontology
At5g11090	---	serine-rich protein-related [Source:TAIR;Acc:AT5G11090]	35.1	not assigned.no ontology
At5g13800	PPH	Pheophytinase, chloroplastic [Source:UniProtKB/Swiss-Prot;Acc:Q9FFZ1]	35.1	not assigned.no ontology
At2g46260	---	BTB/POZ domain-containing protein At2g46260 [Source:UniProtKB/Swiss-Prot;Acc:O82343]	35.1.9	not assigned.no ontology.BTB/POZ domain-containing protein
At3g06780	---	glycine-rich protein [Source:TAIR;Acc:AT3G06780]	35.1.40	not assigned.no ontology.glycine rich proteins
At1g03610	---	Protein of unknown function (DUF789) [Source:TAIR;Acc:AT1G03610]	35.2	not assigned.unknown
At1g05340	---	unknown protein; FUNCTIONS IN: molecular_function unknown; INVOLVED IN: biological_process unknown; LOCATED IN: chloroplast; EXPRESSED IN: 14 plant structures; EXPRESSED DURING: 7 growth stages; BEST Arabidopsis thaliana protein match is: unknown pr /.../(TAIR:AT2G32210.1); Has 189 Blast hits to 189 proteins in 27 species: Archae - 0; Bacteria - 0; Metazoa - 0; Fungi - 21; Plants - 168; Viruses -…	35.2	not assigned.unknown
At1g07040	---	unknown protein; INVOLVED IN: biological_process unknown; LOCATED IN: chloroplast; EXPRESSED IN: 24 plant structures; EXPRESSED DURING: 14 growth stages; BEST Arabidopsis thaliana protein match is: unknown protein (TAIR:AT1G27030.1); Has 540 Blast h /.../ 538 proteins in 187 species: Archae - 0; Bacteria - 333; Metazoa - 0; Fungi - 0; Plants - 67; Viruses - 0; Other Eukaryotes - 140 (source: NCBI…	35.2	not assigned.unknown
At1g10140	---	Uncharacterised conserved protein UCP031279 [Source:TAIR;Acc:AT1G10140]	35.2	not assigned.unknown
At1g13990	---	unknown protein; FUNCTIONS IN: molecular_function unknown; INVOLVED IN: biological_process unknown; LOCATED IN: chloroplast; EXPRESSED IN: 23 plant structures; EXPRESSED DURING: 13 growth stages; CONTAINS InterPro DOMAIN/s: Protein of unknown functi /.../3110 (InterPro:IPR021503); Has 25 Blast hits to 25 proteins in 8 species: Archae - 0; Bacteria - 0; Metazoa - 0; Fungi - 0; Plants - 25; Viruses…	35.2	not assigned.unknown
At1g25275	---	unknown protein; FUNCTIONS IN: molecular_function unknown; INVOLVED IN: response to karrikin; LOCATED IN: endomembrane system; EXPRESSED IN: 23 plant structures; EXPRESSED DURING: 13 growth stages; Has 18 Blast hits to 18 proteins in 4 species: Arch /.../; Bacteria - 0; Metazoa - 0; Fungi - 0; Plants - 18; Viruses - 0; Other Eukaryotes - 0 (source: NCBI BLink). [Source:TAIR;Acc:AT1G25275]	35.2	not assigned.unknown
At1g27290	---	unknown protein; Has 44 Blast hits to 44 proteins in 12 species: Archae - 0; Bacteria - 0; Metazoa - 0; Fungi - 0; Plants - 44; Viruses - 0; Other Eukaryotes - 0 (source: NCBI BLink). [Source:TAIR;Acc:AT1G27290]	35.2	not assigned.unknown
At1g27300	---	unknown protein; Has 54 Blast hits to 54 proteins in 19 species: Archae - 0; Bacteria - 0; Metazoa - 11; Fungi - 6; Plants - 34; Viruses - 0; Other Eukaryotes - 3 (source: NCBI BLink). [Source:TAIR;Acc:AT1G27300]	35.2	not assigned.unknown
At1g28190	---	unknown protein; BEST Arabidopsis thaliana protein match is: unknown protein (TAIR:AT5G12340.1); Has 166 Blast hits to 162 proteins in 36 species: Archae - 0; Bacteria - 2; Metazoa - 15; Fungi - 5; Plants - 124; Viruses - 0; Other Eukaryotes - 20 (s /.../ NCBI BLink). [Source:TAIR;Acc:AT1G28190]	35.2	not assigned.unknown
At1g28260	SMG7L	Protein SMG7L [Source:UniProtKB/Swiss-Prot;Acc:Q9FZ99]	35.2	not assigned.unknown
At1g28520	VOZ1	Transcription factor VOZ1 [Source:UniProtKB/Swiss-Prot;Acc:Q9SGQ0]	35.2	not assigned.unknown
At1g29760	SEIPIN2	Putative adipose-regulatory protein (Seipin) [Source:TAIR;Acc:AT1G29760]	35.2	not assigned.unknown
At1g72060	---	serine-type endopeptidase inhibitors [Source:TAIR;Acc:AT1G72060]	35.2	not assigned.unknown
At1g78895	RTNLB22	Reticulon-like protein B22 [Source:UniProtKB/Swiss-Prot;Acc:Q8GWH5]	35.2	not assigned.unknown
At2g15830	---	unknown protein; FUNCTIONS IN: molecular_function unknown; INVOLVED IN: biological_process unknown; LOCATED IN: endomembrane system; EXPRESSED IN: 16 plant structures; EXPRESSED DURING: 10 growth stages; BEST Arabidopsis thaliana protein match is: u /.../ protein (TAIR:AT4G33960.1); Has 18 Blast hits to 18 proteins in 4 species: Archae - 0; Bacteria - 0; Metazoa - 0; Fungi - 0; Plants - 18; Virus…	35.2	not assigned.unknown
At2g15960	---	unknown protein; Has 14 Blast hits to 14 proteins in 5 species: Archae - 0; Bacteria - 0; Metazoa - 0; Fungi - 0; Plants - 14; Viruses - 0; Other Eukaryotes - 0 (source: NCBI BLink). [Source:TAIR;Acc:AT2G15960]	35.2	not assigned.unknown
At2g18690	---	unknown protein; FUNCTIONS IN: molecular_function unknown; INVOLVED IN: biological_process unknown; LOCATED IN: membrane; EXPRESSED IN: 17 plant structures; EXPRESSED DURING: 9 growth stages; CONTAINS InterPro DOMAIN/s: Protein of unknown function D /.../(InterPro:IPR010380); BEST Arabidopsis thaliana protein match is: unknown protein (TAIR:AT2G18680.1); Has 213 Blast hits to 211 proteins in 20 s…	35.2	not assigned.unknown
At2g19350	---	Eukaryotic protein of unknown function (DUF872) [Source:TAIR;Acc:AT2G19350]	35.2	not assigned.unknown
At2g27830	---	unknown protein; BEST Arabidopsis thaliana protein match is: unknown protein (TAIR:AT4G22758.1); Has 131 Blast hits to 131 proteins in 17 species: Archae - 0; Bacteria - 0; Metazoa - 0; Fungi - 0; Plants - 131; Viruses - 0; Other Eukaryotes - 0 (sou /.../CBI BLink). [Source:TAIR;Acc:AT2G27830]	35.2	not assigned.unknown
At2g31945	---	unknown protein; FUNCTIONS IN: molecular_function unknown; INVOLVED IN: biological_process unknown; LOCATED IN: endomembrane system; EXPRESSED IN: 8 plant structures; EXPRESSED DURING: 4 anthesis, petal differentiation and expansion stage; BEST Arab /.../s thaliana protein match is: unknown protein (TAIR:AT1G05575.1); Has 61 Blast hits to 61 proteins in 10 species: Archae - 0; Bacteria - 0; Metaz…	35.2	not assigned.unknown
At2g36220	---	unknown protein; BEST Arabidopsis thaliana protein match is: unknown protein (TAIR:AT3G52710.1); Has 74 Blast hits to 74 proteins in 10 species: Archae - 0; Bacteria - 0; Metazoa - 0; Fungi - 0; Plants - 74; Viruses - 0; Other Eukaryotes - 0 (source /.../ BLink). [Source:TAIR;Acc:AT2G36220]	35.2	not assigned.unknown
At2g37750	---	unknown protein; Has 21 Blast hits to 21 proteins in 7 species: Archae - 0; Bacteria - 0; Metazoa - 0; Fungi - 0; Plants - 21; Viruses - 0; Other Eukaryotes - 0 (source: NCBI BLink). [Source:TAIR;Acc:AT2G37750]	35.2	not assigned.unknown
At2g40000	HSPRO2	Nematode resistance protein-like HSPRO2 [Source:UniProtKB/Swiss-Prot;Acc:O04203]	35.2	not assigned.unknown
At2g41230	ORS1	Protein ORGAN SIZE RELATED 1 [Source:UniProtKB/Swiss-Prot;Acc:Q8RWS1]	35.2	not assigned.unknown
At2g45980	---	unknown protein; FUNCTIONS IN: molecular_function unknown; INVOLVED IN: biological_process unknown; LOCATED IN: cellular_component unknown; EXPRESSED IN: 25 plant structures; EXPRESSED DURING: 15 growth stages; BEST Arabidopsis thaliana protein matc /.../unknown protein (TAIR:AT4G00355.2); Has 93 Blast hits to 90 proteins in 15 species: Archae - 0; Bacteria - 0; Metazoa - 0; Fungi - 0; Plants - 9…	35.2	not assigned.unknown
At3g02140	AFP4	Ninja-family protein AFP4 [Source:UniProtKB/Swiss-Prot;Acc:Q9S7Z2]	35.2	not assigned.unknown
At3g03870	---	unknown protein; BEST Arabidopsis thaliana protein match is: unknown protein (TAIR:AT5G18130.1); Has 47 Blast hits to 47 proteins in 13 species: Archae - 0; Bacteria - 0; Metazoa - 2; Fungi - 0; Plants - 45; Viruses - 0; Other Eukaryotes - 0 (source /.../ BLink). [Source:TAIR;Acc:AT3G03870]	35.2	not assigned.unknown
At3g07350	---	Protein of unknown function (DUF506) [Source:TAIR;Acc:AT3G07350]	35.2	not assigned.unknown
At3g07760	---	Sterile alpha motif (SAM) domain-containing protein [Source:TAIR;Acc:AT3G07760]	35.2	not assigned.unknown
At3g07780	OBE1	Protein OBERON 1 [Source:UniProtKB/Swiss-Prot;Acc:Q9S736]	35.2	not assigned.unknown
At3g10020	---	unknown protein; FUNCTIONS IN: molecular_function unknown; INVOLVED IN: response to oxidative stress, anaerobic respiration; LOCATED IN: cellular_component unknown; EXPRESSED IN: 23 plant structures; EXPRESSED DURING: 13 growth stages; Has 47 Blast /.../o 47 proteins in 12 species: Archae - 0; Bacteria - 0; Metazoa - 1; Fungi - 0; Plants - 46; Viruses - 0; Other Eukaryotes - 0 (source: NCBI BLink…	35.2	not assigned.unknown
At3g12400	ELC	Protein ELC [Source:UniProtKB/Swiss-Prot;Acc:Q9LHG8]	35.2	not assigned.unknown
At3g14060	---	unknown protein; BEST Arabidopsis thaliana protein match is: unknown protein (TAIR:AT1G54120.1); Has 30 Blast hits to 30 proteins in 8 species: Archae - 0; Bacteria - 0; Metazoa - 0; Fungi - 0; Plants - 30; Viruses - 0; Other Eukaryotes - 0 (source: /.../BLink). [Source:TAIR;Acc:AT3G14060]	35.2	not assigned.unknown
At3g15760	---	unknown protein; FUNCTIONS IN: molecular_function unknown; INVOLVED IN: biological_process unknown; LOCATED IN: endomembrane system; EXPRESSED IN: 22 plant structures; EXPRESSED DURING: 10 growth stages; BEST Arabidopsis thaliana protein match is: u /.../ protein (TAIR:AT1G52565.1); Has 42 Blast hits to 42 proteins in 10 species: Archae - 0; Bacteria - 0; Metazoa - 0; Fungi - 0; Plants - 42; Viru…	35.2	not assigned.unknown
At3g15770	---	unknown protein; BEST Arabidopsis thaliana protein match is: unknown protein (TAIR:AT5G25360.2); Has 143 Blast hits to 143 proteins in 25 species: Archae - 0; Bacteria - 0; Metazoa - 0; Fungi - 0; Plants - 136; Viruses - 0; Other Eukaryotes - 7 (sou /.../CBI BLink). [Source:TAIR;Acc:AT3G15770]	35.2	not assigned.unknown
At3g18560	---	unknown protein; BEST Arabidopsis thaliana protein match is: unknown protein (TAIR:AT1G49000.1); Has 95 Blast hits to 95 proteins in 13 species: Archae - 0; Bacteria - 0; Metazoa - 0; Fungi - 0; Plants - 95; Viruses - 0; Other Eukaryotes - 0 (source /.../ BLink). [Source:TAIR;Acc:AT3G18560]	35.2	not assigned.unknown
At3g20340	---	Expression of the gene is downregulated in the presence of paraquat, an inducer of photoxidative stress. [Source:TAIR;Acc:AT3G20340]	35.2	not assigned.unknown
At3g49790	---	Carbohydrate-binding protein [Source:TAIR;Acc:AT3G49790]	35.2	not assigned.unknown
At3g51130	---	UPF0183 protein At3g51130 [Source:UniProtKB/Swiss-Prot;Acc:Q9SD33]	35.2	not assigned.unknown
At3g51890	---	Clathrin light chain 3 [Source:UniProtKB/Swiss-Prot;Acc:F4J5M9]	35.2	not assigned.unknown
At3g52240	---	unknown protein; Has 220 Blast hits to 193 proteins in 66 species: Archae - 0; Bacteria - 15; Metazoa - 53; Fungi - 33; Plants - 66; Viruses - 0; Other Eukaryotes - 53 (source: NCBI BLink). [Source:TAIR;Acc:AT3G52240]	35.2	not assigned.unknown
At3g59900	ARGOS	Protein AUXIN-REGULATED GENE INVOLVED IN ORGAN SIZE [Source:UniProtKB/Swiss-Prot;Acc:Q6NMD6]	35.2	not assigned.unknown
At4g05070	---	Wound-responsive family protein [Source:TAIR;Acc:AT4G05070]	35.2	not assigned.unknown
At4g25170	---	Uncharacterised conserved protein (UCP012943) [Source:TAIR;Acc:AT4G25170]	35.2	not assigned.unknown
At4g26060	---	Ribosomal protein L18ae family [Source:TAIR;Acc:AT4G26060]	35.2	not assigned.unknown
At4g29950	---	Ypt/Rab-GAP domain of gyp1p superfamily protein [Source:TAIR;Acc:AT4G29950]	35.2	not assigned.unknown
At4g30390	---	unknown protein; Has 22 Blast hits to 22 proteins in 11 species: Archae - 0; Bacteria - 0; Metazoa - 0; Fungi - 0; Plants - 22; Viruses - 0; Other Eukaryotes - 0 (source: NCBI BLink). [Source:TAIR;Acc:AT4G30390]	35.2	not assigned.unknown
At5g02020	SIS	Encodes a protein involved in salt tolerance, names SIS (Salt Induced Serine rich). [Source:TAIR;Acc:AT5G02020]	35.2	not assigned.unknown
At5g05100	---	Single-stranded nucleic acid binding R3H protein [Source:TAIR;Acc:AT5G05100]	35.2	not assigned.unknown
At5g18130	---	unknown protein; BEST Arabidopsis thaliana protein match is: unknown protein (TAIR:AT3G03870.1); Has 35333 Blast hits to 34131 proteins in 2444 species: Archae - 798; Bacteria - 22429; Metazoa - 974; Fungi - 991; Plants - 531; Viruses - 0; Other Euk /.../s - 9610 (source: NCBI BLink). [Source:TAIR;Acc:AT5G18130]	35.2	not assigned.unknown
At5g18310	---	unknown protein; FUNCTIONS IN: molecular_function unknown; INVOLVED IN: biological_process unknown; LOCATED IN: plasma membrane; EXPRESSED IN: 22 plant structures; EXPRESSED DURING: 13 growth stages; Has 60 Blast hits to 60 proteins in 14 species: A /.../- 0; Bacteria - 0; Metazoa - 7; Fungi - 0; Plants - 53; Viruses - 0; Other Eukaryotes - 0 (source: NCBI BLink). [Source:TAIR;Acc:AT5G18310]	35.2	not assigned.unknown
At5g18490	---	Plant protein of unknown function (DUF946) [Source:TAIR;Acc:AT5G18490]	35.2	not assigned.unknown
At5g22270	---	unknown protein; BEST Arabidopsis thaliana protein match is: unknown protein (TAIR:AT3G11600.1); Has 136 Blast hits to 136 proteins in 15 species: Archae - 0; Bacteria - 0; Metazoa - 0; Fungi - 0; Plants - 136; Viruses - 0; Other Eukaryotes - 0 (sou /.../CBI BLink). [Source:TAIR;Acc:AT5G22270]	35.2	not assigned.unknown
At5g39520	---	Protein of unknown function (DUF1997) [Source:TAIR;Acc:AT5G39520]	35.2	not assigned.unknown
At5g44250	---	Protein of unknown function DUF829, transmembrane 53 [Source:TAIR;Acc:AT5G44250]	35.2	not assigned.unknown
At5g57060	---	FUNCTIONS IN: molecular_function unknown; INVOLVED IN: defense response to Gram-negative bacterium, cytolysis; LOCATED IN: integral to membrane; EXPRESSED IN: 22 plant structures; EXPRESSED DURING: 13 growth stages; CONTAINS InterPro DOMAIN/s: Chann /.../ming colicin, C-terminal cytotoxic (InterPro:IPR000293); BEST Arabidopsis thaliana protein match is: Ribosomal protein L18ae family (TAIR:AT4G26…	35.2	not assigned.unknown
At5g60680	---	Protein of unknown function, DUF584 [Source:TAIR;Acc:AT5G60680]	35.2	not assigned.unknown
At3g58750	CSY2	Citrate synthase 2, peroxisomal [Source:UniProtKB/Swiss-Prot;Acc:Q9LXS6]	6.1	gluconeogenesis / glyoxylate cycle.citrate synthase
At1g27980	DPL1	Sphingosine-1-phosphate lyase [Source:UniProtKB/Swiss-Prot;Acc:Q9C509]	11.8.1	lipid metabolism.'exotics' (steroids, squalene etc).sphingolipids
At1g02660	---	alpha/beta-Hydrolases superfamily protein [Source:TAIR;Acc:AT1G02660]	11.9.2.1	lipid metabolism.lipid degradation.lipases.triacylglycerol lipase
At5g07440	GDH2	Glutamate dehydrogenase 2 [Source:UniProtKB/Swiss-Prot;Acc:Q38946]	12.3.1	N-metabolism.N-degradation.glutamate dehydrogenase
At5g46180	DELTA-OAT	Ornithine aminotransferase, mitochondrial [Source:UniProtKB/Swiss-Prot;Acc:Q9FNK4]	13.2.2.3	amino acid metabolism.degradation.glutamate family.arginine
At1g72680	CAD1	Probable cinnamyl alcohol dehydrogenase 1 [Source:UniProtKB/Swiss-Prot;Acc:Q9CAI3]	16.2.1.10	secondary metabolism.phenylpropanoids.lignin biosynthesis.CAD
At5g49690	UGT91C1	UDP-glycosyltransferase 91C1 [Source:UniProtKB/Swiss-Prot;Acc:Q9LTA3]	16.8.1.12	secondary metabolism.flavonoids.anthocyanins.anthocyanidin 3-O-glucosyltransferase
At3g21780	UGT71B6	UDP-glycosyltransferase 71B6 [Source:UniProtKB/Swiss-Prot;Acc:Q9LSY6]	17.1.1	hormone metabolism.abscisic acid.synthesis-degradation
At2g23170	GH3.3	Indole-3-acetic acid-amido synthetase GH3.3 [Source:UniProtKB/Swiss-Prot;Acc:O22190]	17.2.3	hormone metabolism.auxin.induced-regulated-responsive-activated
At1g02400	GA2OX6	Gibberellin 2-beta-dioxygenase 6 [Source:UniProtKB/Swiss-Prot;Acc:Q9FZ21]	17.6.1.13	hormone metabolism.gibberelin.synthesis-degradation.GA2 oxidase
At2g31955	CNX2	Cyclic pyranopterin monophosphate synthase, mitochondrial [Source:UniProtKB/Swiss-Prot;Acc:Q39055]	18.6	Co-factor and vitamine metabolism.biotin
At3g60140	BGLU30	Beta-glucosidase 30 [Source:UniProtKB/Swiss-Prot;Acc:Q9M1C9]	26.3	misc.gluco-, galacto- and mannosidases
At2g29460	GSTU4	Glutathione S-transferase U4 [Source:UniProtKB/Swiss-Prot;Acc:Q9ZW27]	26.9	misc.glutathione S transferases
At4g22470	---	protease inhibitor/seed storage/lipid transfer protein (LTP) family protein [Source:TAIR;Acc:AT4G22470]	26.21	misc.protease inhibitor/seed storage/lipid transfer protein (LTP) family protein
At2g47270	UPB1	Transcription factor UPBEAT1 [Source:UniProtKB/Swiss-Prot;Acc:O22901]	27.3.6	RNA.regulation of transcription.bHLH,Basic Helix-Loop-Helix family
At5g58620	---	Zinc finger CCCH domain-containing protein 66 [Source:UniProtKB/Swiss-Prot;Acc:Q9LUZ4]	27.3.12	RNA.regulation of transcription.C3H zinc finger family
At3g04670	WRKY39	Probable WRKY transcription factor 39 [Source:UniProtKB/Swiss-Prot;Acc:Q9SR07]	27.3.32	RNA.regulation of transcription.WRKY domain transcription factor family
At4g18170	WRKY28	Probable WRKY transcription factor 28 [Source:UniProtKB/Swiss-Prot;Acc:Q8VWJ2]	27.3.32	RNA.regulation of transcription.WRKY domain transcription factor family
At5g07100	WRKY26	Probable WRKY transcription factor 26 [Source:UniProtKB/Swiss-Prot;Acc:Q9C5T3]	27.3.32	RNA.regulation of transcription.WRKY domain transcription factor family
At5g13080	WRKY75	Probable WRKY transcription factor 75 [Source:UniProtKB/Swiss-Prot;Acc:Q9FYA2]	27.3.32	RNA.regulation of transcription.WRKY domain transcription factor family
At4g22820	SAP9	Zinc finger A20 and AN1 domain-containing stress-associated protein 9 [Source:UniProtKB/Swiss-Prot;Acc:O49663]	27.3.99	RNA.regulation of transcription.unclassified
At4g25390	---	Receptor-like serine/threonine-protein kinase At4g25390 [Source:UniProtKB/Swiss-Prot;Acc:Q9STJ8]	29.4.1.61	protein.postranslational modification.kinase.receptor like cytoplasmatic kinase X
At5g62460	---	RING/FYVE/PHD zinc finger superfamily protein [Source:TAIR;Acc:AT5G62460]	29.5.11.4.2	protein.degradation.ubiquitin.E3.RING
At2g23810	TET8	Tetraspanin-8 [Source:UniProtKB/Swiss-Prot;Acc:Q8S8Q6]	33.99	development.unspecified
At1g08315	---	ARM repeat superfamily protein [Source:TAIR;Acc:AT1G08315]	35.1.3	not assigned.no ontology.armadillo/beta-catenin repeat family protein
At1g15040	---	Class I glutamine amidotransferase-like superfamily protein [Source:TAIR;Acc:AT1G15040]	35.1	not assigned.no ontology
At1g62422	---	---	35.1	not assigned.no ontology
At2g22880	---	VQ motif-containing protein [Source:TAIR;Acc:AT2G22880]	35.1	not assigned.no ontology
At1g25400	---	unknown protein; BEST Arabidopsis thaliana protein match is: unknown protein (TAIR:AT1G68440.1); Has 21 Blast hits to 21 proteins in 6 species: Archae - 0; Bacteria - 0; Metazoa - 0; Fungi - 0; Plants - 21; Viruses - 0; Other Eukaryotes - 0 (source: /.../BLink). [Source:TAIR;Acc:AT1G25400]	35.2	not assigned.unknown

## Sheet: GRN IV
	Induced in dormant buds in Tatematsu et al. 2005, González-Grandío et al 2013 and Reddy et al 2013
	Coregulated genes (according to Coex-search) induced (fold change ≥1.2) in dormant buds in at least one experiment
	Coregulated genes (according to Coex-search) non Induced in dormant buds in any experiment
GRN IV: response to starvation and protein degradation (295 genes)
AGI	Alias	Full name	Mapman bin	Mapman annotation
At3g47340	ASN1/DIN6	Asparagine synthetase [glutamine-hydrolyzing] 1 [Source:UniProtKB/Swiss-Prot;Acc:P49078]	13.1.3.1.1	amino acid metabolism.synthesis.aspartate family.asparagine.asparagine synthetase
At5g54080	HGO	Homogentisate 1,2-dioxygenase [Source:UniProtKB/Swiss-Prot;Acc:Q9ZRA2]	13.2.6.2	amino acid metabolism.degradation.aromatic aa.tyrosine
At4g27450	---	Aluminium induced protein with YGL and LRDR motifs [Source:TAIR;Acc:AT4G27450]	17.2.3	hormone metabolism.auxin.induced-regulated-responsive-activated
At5g27320	GID1C	Gibberellin receptor GID1C [Source:UniProtKB/Swiss-Prot;Acc:Q940G6]	17.6.2	hormone metabolism.gibberelin.signal transduction
At3g01520	---	Universal stress protein A-like protein [Source:UniProtKB/Swiss-Prot;Acc:Q8LGG8]	20.2.99	stress.abiotic.unspecified
At4g13830	ATJ20	Chaperone protein dnaJ 20, chloroplastic [Source:UniProtKB/Swiss-Prot;Acc:Q9SDN0]	20.2.1	stress.abiotic.heat
At4g28240	---	Wound-responsive family protein [Source:TAIR;Acc:AT4G28240]	20.2.4	stress.abiotic.touch/wounding
At4g36040	ATJ11	Chaperone protein dnaJ 11, chloroplastic [Source:UniProtKB/Swiss-Prot;Acc:Q9FYB5]	20.2.1	stress.abiotic.heat
At1g21000	---	PLATZ transcription factor family protein [Source:TAIR;Acc:AT1G21000]	27.3.99	RNA.regulation of transcription.unclassified
At1g32700	---	PLATZ transcription factor family protein [Source:TAIR;Acc:AT1G32700]	27.3.99	RNA.regulation of transcription.unclassified
At2g40970	MYBC1	Homeodomain-like superfamily protein [Source:TAIR;Acc:AT2G40970]	27.3.20	RNA.regulation of transcription.G2-like transcription factor family, GARP
At4g29190	---	Zinc finger CCCH domain-containing protein 49 [Source:UniProtKB/Swiss-Prot;Acc:Q9M0G2]	27.3.12	RNA.regulation of transcription.C3H zinc finger family
At2g18050	HIS1-3	histone H1-3 [Source:TAIR;Acc:AT2G18050]	28.1.3.1	DNA.synthesis/chromatin structure.histone.H1
At5g63190	---	MA3 domain-containing protein [Source:TAIR;Acc:AT5G63190]	28.99	DNA.unspecified
At1g26800	---	RING/U-box superfamily protein [Source:TAIR;Acc:AT1G26800]	29.5.11.4.2	protein.degradation.ubiquitin.E3.RING
At1g80440	KMD1	KISS ME DEADLY 1. F-box/kelch-repeat protein At1g80440 [Source:UniProtKB/Swiss-Prot;Acc:Q9M8L2]	29.5.11.4.3.2	protein.degradation.ubiquitin.E3.SCF.FBOX
At4g11360	RHA1B	E3 ubiquitin-protein ligase RHA1B [Source:UniProtKB/Swiss-Prot;Acc:Q9SUS5]	29.5.11.4.2	protein.degradation.ubiquitin.E3.RING
At5g21170	AKINBETA1	SNF1-related protein kinase regulatory subunit beta-1 [Source:UniProtKB/Swiss-Prot;Acc:Q84VQ1]	29.4	protein.postranslational modification
At1g10210	MPK1	Mitogen-activated protein kinase 1 [Source:UniProtKB/Swiss-Prot;Acc:Q39021]	30.6	signalling.MAP kinases
At2g36900	MEMB11	Membrin-11 [Source:UniProtKB/Swiss-Prot;Acc:Q9SJL6]	31.4	cell.vesicle transport
At1g28330	DYL1	dormancy-associated protein-like 1 [Source:TAIR;Acc:AT1G28330]	33.99	development.unspecified
At1g56220	---	Dormancy/auxin associated family protein [Source:TAIR;Acc:AT1G56220]	33.99	development.unspecified
At1g03610	---	Protein of unknown function (DUF789) [Source:TAIR;Acc:AT1G03610]	35.2	not assigned.unknown
At1g21680	---	DPP6 N-terminal domain-like protein [Source:TAIR;Acc:AT1G21680]	35.1	not assigned.no ontology
At3g10020	---	unknown protein; FUNCTIONS IN: molecular_function unknown; INVOLVED IN: response to oxidative stress, anaerobic respiration; LOCATED IN: cellular_component unknown; EXPRESSED IN: 23 plant structures; EXPRESSED DURING: 13 growth stages; Has 47 Blast /.../o 47 proteins in 12 species: Archae - 0; Bacteria - 0; Metazoa - 1; Fungi - 0; Plants - 46; Viruses - 0; Other Eukaryotes - 0 (source: NCBI BLink…	35.2	not assigned.unknown
At4g05070	---	Wound-responsive family protein [Source:TAIR;Acc:AT4G05070]	35.2	not assigned.unknown
At4g05150	---	Octicosapeptide/Phox/Bem1p family protein [Source:TAIR;Acc:AT4G05150]	35.1	not assigned.no ontology
At5g16110	---	unknown protein; FUNCTIONS IN: molecular_function unknown; INVOLVED IN: biological_process unknown; LOCATED IN: chloroplast; EXPRESSED IN: 24 plant structures; EXPRESSED DURING: 15 growth stages; BEST Arabidopsis thaliana protein match is: unknown p /.../ (TAIR:AT3G02555.1); Has 133 Blast hits to 133 proteins in 18 species: Archae - 0; Bacteria - 0; Metazoa - 0; Fungi - 0; Plants - 133; Viruses -…	35.2	not assigned.unknown
At5g19860	---	Protein of unknown function, DUF538 [Source:TAIR;Acc:AT5G19860]	35.2	not assigned.unknown
At5g57340	---	unknown protein; Has 35333 Blast hits to 34131 proteins in 2444 species: Archae - 798; Bacteria - 22429; Metazoa - 974; Fungi - 991; Plants - 531; Viruses - 0; Other Eukaryotes - 9610 (source: NCBI BLink). [Source:TAIR;Acc:AT5G57340]	35.2	not assigned.unknown
At5g64180	---	unknown protein; Has 1807 Blast hits to 1807 proteins in 277 species: Archae - 0; Bacteria - 0; Metazoa - 736; Fungi - 347; Plants - 385; Viruses - 0; Other Eukaryotes - 339 (source: NCBI BLink). [Source:TAIR;Acc:AT5G64180]	35.2	not assigned.unknown
At5g51970	SDH	Sorbitol dehydrogenase [Source:UniProtKB/Swiss-Prot;Acc:Q9FJ95]	3.3	minor CHO metabolism.sugar alcohols
At1g60140	TPS10	Probable alpha,alpha-trehalose-phosphate synthase [UDP-forming] 10 [Source:UniProtKB/Swiss-Prot;Acc:O80738]	3.2.3	minor CHO metabolism.trehalose.potential TPS/TPP
At2g18700	TPS11	Probable alpha,alpha-trehalose-phosphate synthase [UDP-forming] 11 [Source:UniProtKB/Swiss-Prot;Acc:Q9ZV48]	3.2.3	minor CHO metabolism.trehalose.potential TPS/TPP
At1g70290	TPS8	Probable alpha,alpha-trehalose-phosphate synthase [UDP-forming] 8 [Source:UniProtKB/Swiss-Prot;Acc:Q0WUI9]	3.2.3	minor CHO metabolism.trehalose.potential TPS/TPP
At1g23870	TPS9	Probable alpha,alpha-trehalose-phosphate synthase [UDP-forming] 9 [Source:UniProtKB/Swiss-Prot;Acc:Q9LRA7]	3.2.3	minor CHO metabolism.trehalose.potential TPS/TPP
At1g13700	PGL1	Probable 6-phosphogluconolactonase 1 [Source:UniProtKB/Swiss-Prot;Acc:Q9LMX8]	7.1.2	OPP.oxidative PP.6-phosphogluconolactonase
At1g58180	BCA6	Beta carbonic anhydrase 6, mitochondrial [Source:UniProtKB/Swiss-Prot;Acc:Q9C6F5]	8.3	TCA / org transformation.carbonic anhydrases
At4g21810	DER2.1	Derlin-2.1 [Source:UniProtKB/Swiss-Prot;Acc:Q8VZ96]	9.1.2	mitochondrial electron transport / ATP synthesis.NADH-DH.localisation not clear
At3g48530	KING1	SNF1-related protein kinase regulatory subunit gamma-1 [Source:UniProtKB/Swiss-Prot;Acc:Q8LBB2]	10.5	cell wall.cell wall proteins
At3g10740	ASD1	Alpha-L-arabinofuranosidase 1 [Source:UniProtKB/Swiss-Prot;Acc:Q9SG80]	10.6.2	cell wall.degradation.mannan-xylose-arabinose-fucose
At5g49360	BXL1	Beta-D-xylosidase 1 [Source:UniProtKB/Swiss-Prot;Acc:Q9FGY1]	10.6.2	cell wall.degradation.mannan-xylose-arabinose-fucose
At1g12780	UGE1	Bifunctional UDP-glucose 4-epimerase and UDP-xylose 4-epimerase 1 [Source:UniProtKB/Swiss-Prot;Acc:Q42605]	10.1.2	cell wall.precursor synthesis.UGE
At4g19860	LCAT4	Lecithin-cholesterol acyltransferase-like 4 [Source:UniProtKB/Swiss-Prot;Acc:Q71N54]	11.8.10	lipid metabolism.'exotics' (steroids, squalene etc).phosphatidylcholinesterol O-acyltransferase
At3g51840	ACX4/ATG6	Acyl-coenzyme A oxidase 4, peroxisomal [Source:UniProtKB/Swiss-Prot;Acc:Q96329]	11.9.4.2	lipid metabolism.lipid degradation.beta-oxidation.acyl CoA DH
At5g18630	---	alpha/beta-Hydrolases superfamily protein [Source:TAIR;Acc:AT5G18630]	11.9.2	lipid metabolism.lipid degradation.lipases
At5g18640	---	alpha/beta-Hydrolases superfamily protein [Source:TAIR;Acc:AT5G18640]	11.9.2	lipid metabolism.lipid degradation.lipases
At2g39400	---	alpha/beta-Hydrolases superfamily protein [Source:TAIR;Acc:AT2G39400]	11.9.2.2	lipid metabolism.lipid degradation.lipases.acylglycerol lipase
At5g16120	---	alpha/beta-Hydrolases superfamily protein [Source:TAIR;Acc:AT5G16120]	11.9.2.2	lipid metabolism.lipid degradation.lipases.acylglycerol lipase
At3g60340	---	alpha/beta-Hydrolases superfamily protein [Source:TAIR;Acc:AT3G60340]	11.9.1	lipid metabolism.lipid degradation.palmitoyl[protein] hydrolase
At5g56100	---	glycine-rich protein / oleosin [Source:TAIR;Acc:AT5G56100]	11.4	lipid metabolism.TAG synthesis
At3g45300	IVD	Isovaleryl-CoA dehydrogenase, mitochondrial [Source:UniProtKB/Swiss-Prot;Acc:Q9SWG0]	13.2.4.4	amino acid metabolism.degradation.branched chain group.leucine
At4g34030	MCCB	Methylcrotonoyl-CoA carboxylase beta chain, mitochondrial [Source:UniProtKB/Swiss-Prot;Acc:Q9LDD8]	13.2.4.4	amino acid metabolism.degradation.branched chain group.leucine
At1g03090	MCCA	Methylcrotonoyl-CoA carboxylase subunit alpha, mitochondrial [Source:UniProtKB/Swiss-Prot;Acc:Q42523]	13.2.4.4	amino acid metabolism.degradation.branched chain group.leucine
At1g55510	BCDH BETA1	2-oxoisovalerate dehydrogenase subunit beta 1, mitochondrial [Source:UniProtKB/Swiss-Prot;Acc:Q9SAV3]	13.2.4.1	amino acid metabolism.degradation.branched chain group.shared
At1g10070	BCAT2	Branched-chain-amino-acid aminotransferase 2, chloroplastic [Source:UniProtKB/Swiss-Prot;Acc:Q9M439]	13.1.4.1.4	amino acid metabolism.synthesis.branched chain group.common.branched-chain amino acid aminotransferase
At2g38400	AGT3	Alanine--glyoxylate aminotransferase 2 homolog 2, mitochondrial [Source:UniProtKB/Swiss-Prot;Acc:Q94AL9]	13.1.1.3.11	amino acid metabolism.synthesis.central amino acid metabolism.alanine.alanine-glyoxylate aminotransferase
At5g19140	ATAILP1	Aluminium induced protein with YGL and LRDR motifs [Source:TAIR;Acc:AT5G19140]	15	metal handling
At1g19540	---	NmrA-like negative transcriptional regulator family protein [Source:TAIR;Acc:AT1G19540]	16.8.5.1	secondary metabolism.flavonoids.isoflavones.isoflavone reductase
At1g06570	PDS1	phytoene desaturation 1 [Source:TAIR;Acc:AT1G06570]	16.1.3.1	secondary metabolism.isoprenoids.tocopherol biosynthesis.hydroxyphenylpyruvate dioxygenase
At3g15450	---	Aluminium induced protein with YGL and LRDR motifs [Source:TAIR;Acc:AT3G15450]	17.2.3	hormone metabolism.auxin.induced-regulated-responsive-activated
At2g33830	DRM2	Dormancy/auxin associated family protein [Source:TAIR;Acc:AT2G33830]	17.2.3	hormone metabolism.auxin.induced-regulated-responsive-activated
At5g61590	ERF107/DEWAX	Ethylene-responsive transcription factor ERF107. Decrease wax biosynthesis [Source:UniProtKB/Swiss-Prot;Acc:Q9FKG2]	17.5.2	hormone metabolism.ethylene.signal transduction
At3g16190	---	Probable inactive nicotinamidase At3g16190 [Source:UniProtKB/Swiss-Prot;Acc:Q93Z51]	18.13	Co-factor and vitamine metabolism.isochorismatase
At2g24550	---	unknown protein; BEST Arabidopsis thaliana protein match is: unknown protein (TAIR:AT4G31510.1); Has 219 Blast hits to 219 proteins in 33 species: Archae - 0; Bacteria - 0; Metazoa - 16; Fungi - 2; Plants - 184; Viruses - 0; Other Eukaryotes - 17 (s /.../ NCBI BLink). [Source:TAIR;Acc:AT2G24550]	20.2	stress.abiotic
At1g56280	ATDI19	drought-induced 19 [Source:TAIR;Acc:AT1G56280]	20.2.3	stress.abiotic.drought/salt
At2g41430	ERD15	Protein EARLY RESPONSIVE TO DEHYDRATION 15 [Source:UniProtKB/Swiss-Prot;Acc:Q39096]	20.2.3	stress.abiotic.drought/salt
At1g80920	ATJ8	Chaperone protein dnaJ 8, chloroplastic [Source:UniProtKB/Swiss-Prot;Acc:Q9SAG8]	20.2.1	stress.abiotic.heat
At3g10985	SAG20	senescence associated gene 20 [Source:TAIR;Acc:AT3G10985]	20.2.4	stress.abiotic.touch/wounding
At4g26160	ACHT1	Thioredoxin-like 2-1, chloroplastic [Source:UniProtKB/Swiss-Prot;Acc:Q8LEK4]	21.1	redox.thioredoxin
At1g11530	CXXS1	Thioredoxin-like protein CXXS1 [Source:UniProtKB/Swiss-Prot;Acc:Q8LDI5]	21.1	redox.thioredoxin
At1g26440	UPS5	Ureide permease 5 [Source:UniProtKB/Swiss-Prot;Acc:Q93Z75]	23.3	nucleotide metabolism.salvage
At1g53580	GLY3	Persulfide dioxygenase ETHE1 homolog, mitochondrial [Source:UniProtKB/Swiss-Prot;Acc:Q9C8L4]	24.1	Biodegradation of Xenobiotics.hydroxyacylglutathione hydrolase
At2g32090	---	Lactoylglutathione lyase / glyoxalase I family protein [Source:TAIR;Acc:AT2G32090]	24.2	Biodegradation of Xenobiotics.lactoylglutathione lyase
At3g26220	CYP71B3	Cytochrome P450 71B3 [Source:UniProtKB/Swiss-Prot;Acc:O65785]	26.1	misc.cytochrome P450
At2g39000	---	Acyl-CoA N-acyltransferases (NAT) superfamily protein [Source:TAIR;Acc:AT2G39000]	26.24	misc.GCN5-related N-acetyltransferase
At5g56870	BGAL4	Beta-galactosidase 4 [Source:UniProtKB/Swiss-Prot;Acc:Q9SCV8]	26.3.2	misc.gluco-, galacto- and mannosidases.beta-galactosidase
At1g14890	---	Plant invertase/pectin methylesterase inhibitor superfamily protein [Source:TAIR;Acc:AT1G14890]	26.18	misc.invertase/pectin methylesterase inhibitor family protein
At3g61060	PP2A13	F-box protein PP2-A13 [Source:UniProtKB/Swiss-Prot;Acc:Q9LEX0]	26.16	misc.myrosinases-lectin-jacalin
At2g01490	PAHX	Phytanoyl-CoA dioxygenase [Source:UniProtKB/Swiss-Prot;Acc:Q9ZVF6]	26.14	misc.oxygenases
At4g29820	CFIS1	Pre-mRNA cleavage factor Im 25 kDa subunit 1 [Source:UniProtKB/Swiss-Prot;Acc:Q94AF0]	27.1.3.13	RNA.processing.3' end processing.CFIm25
At1g79700	WRI4	AP2-like ethylene-responsive transcription factor At1g79700 [Source:UniProtKB/Swiss-Prot;Acc:A0JPZ8]	27.3.3	RNA.regulation of transcription.AP2/EREBP, APETALA2/Ethylene-responsive element binding protein family
At3g16857	ARR1	Two-component response regulator ARR1 [Source:UniProtKB/Swiss-Prot;Acc:Q940D0]	27.3.5	RNA.regulation of transcription.ARR
At2g21240	BPC4	Protein BASIC PENTACYSTEINE4 [Source:UniProtKB/Swiss-Prot;Acc:Q8S8C6]	27.3.84	RNA.regulation of transcription.BBR/BPC
At3g19860	BHLH121	Transcription factor bHLH121 [Source:UniProtKB/Swiss-Prot;Acc:Q9LT23]	27.3.6	RNA.regulation of transcription.bHLH,Basic Helix-Loop-Helix family
At3g17100	BHLH147	Transcription factor bHLH147 [Source:UniProtKB/Swiss-Prot;Acc:Q9LSN7]	27.3.6	RNA.regulation of transcription.bHLH,Basic Helix-Loop-Helix family
At4g01120	GBF2	G-box-binding factor 2 [Source:UniProtKB/Swiss-Prot;Acc:P42775]	27.3.35	RNA.regulation of transcription.bZIP transcription factor family
At1g75540	BBX21	B-box zinc finger protein 21 [Source:UniProtKB/Swiss-Prot;Acc:Q9LQZ7]	27.3.7	RNA.regulation of transcription.C2C2(Zn) CO-like, Constans-like zinc finger family
At5g60850	DOF5.4	Dof zinc finger protein DOF5.4 [Source:UniProtKB/Swiss-Prot;Acc:Q8LDR0]	27.3.8	RNA.regulation of transcription.C2C2(Zn) DOF zinc finger family
At2g19810	---	Zinc finger CCCH domain-containing protein 20 [Source:UniProtKB/Swiss-Prot;Acc:O82199]	27.3.12	RNA.regulation of transcription.C3H zinc finger family
At2g25900	ATCTH	Zinc finger CCCH domain-containing protein 23 [Source:UniProtKB/Swiss-Prot;Acc:O82307]	27.3.12	RNA.regulation of transcription.C3H zinc finger family
At5g44260	TZF5	Zinc finger CCCH domain-containing protein 61 [Source:UniProtKB/Swiss-Prot;Acc:Q9FKW2]	27.3.12	RNA.regulation of transcription.C3H zinc finger family
At4g37180	---	Homeodomain-like superfamily protein [Source:TAIR;Acc:AT4G37180]	27.3.20	RNA.regulation of transcription.G2-like transcription factor family, GARP
At3g55770	WLIM2B	LIM domain-containing protein WLIM2b [Source:UniProtKB/Swiss-Prot;Acc:Q9M047]	27.3.50	RNA.regulation of transcription.General Transcription
At1g08460	HDA8	Histone deacetylase 8 [Source:UniProtKB/Swiss-Prot;Acc:Q94EJ2]	27.3.55	RNA.regulation of transcription.HDA
At5g08520	MYBS2	Duplicated homeodomain-like superfamily protein [Source:TAIR;Acc:AT5G08520]	27.3.26	RNA.regulation of transcription.MYB-related transcription factor family
At1g19000	---	Homeodomain-like superfamily protein [Source:TAIR;Acc:AT1G19000]	27.3.26	RNA.regulation of transcription.MYB-related transcription factor family
At1g74840	---	Homeodomain-like superfamily protein [Source:TAIR;Acc:AT1G74840]	27.3.26	RNA.regulation of transcription.MYB-related transcription factor family
At5g47390	MYBH/KUA1	myb-like transcription factor family protein [Source:TAIR;Acc:AT5G47390]	27.3.26	RNA.regulation of transcription.MYB-related transcription factor family
At5g02840	RVE4	Protein REVEILLE 4 [Source:UniProtKB/Swiss-Prot;Acc:Q6R0G4]	27.3.26	RNA.regulation of transcription.MYB-related transcription factor family
At1g13450	GT-1	Trihelix transcription factor GT-1 [Source:UniProtKB/Swiss-Prot;Acc:Q9FX53]	27.3.26	RNA.regulation of transcription.MYB-related transcription factor family
At3g61260	---	Uncharacterized protein At3g61260 [Source:UniProtKB/Swiss-Prot;Acc:Q9M2D8]	27.3.67	RNA.regulation of transcription.putative transcription regulator
At1g44770	---	unknown protein; BEST Arabidopsis thaliana protein match is: unknown protein (TAIR:AT5G49710.3); Has 81 Blast hits to 81 proteins in 17 species: Archae - 0; Bacteria - 0; Metazoa - 0; Fungi - 0; Plants - 81; Viruses - 0; Other Eukaryotes - 0 (source /.../ BLink). [Source:TAIR;Acc:AT1G44770]	27.3.67	RNA.regulation of transcription.putative transcription regulator
At3g11100	---	sequence-specific DNA binding transcription factors [Source:TAIR;Acc:AT3G11100]	27.3.30	RNA.regulation of transcription.Trihelix, Triple-Helix transcription factor family
At4g39100	SHL1	PHD finger family protein / bromo-adjacent homology (BAH) domain-containing protein [Source:TAIR;Acc:AT4G39100]	27.3.99	RNA.regulation of transcription.unclassified
At1g76590	---	PLATZ transcription factor family protein [Source:TAIR;Acc:AT1G76590]	27.3.99	RNA.regulation of transcription.unclassified
At2g43060	IBH1	Transcription factor IBH1 [Source:UniProtKB/Swiss-Prot;Acc:Q9SKX1]	27.3.99	RNA.regulation of transcription.unclassified
At2g36320	SAP4	Zinc finger A20 and AN1 domain-containing stress-associated protein 4 [Source:UniProtKB/Swiss-Prot;Acc:Q9SJM6]	27.3.99	RNA.regulation of transcription.unclassified
At2g42890	ML2	Protein MEI2-like 2 [Source:UniProtKB/Swiss-Prot;Acc:Q9SJG8]	27.4	RNA.RNA binding
At1g29400	ML5	Protein MEI2-like 5 [Source:UniProtKB/Swiss-Prot;Acc:Q8VWF5]	27.4	RNA.RNA binding
At1g76460	---	RNA-binding (RRM/RBD/RNP motifs) family protein [Source:TAIR;Acc:AT1G76460]	27.4	RNA.RNA binding
At5g66160	RMR1	Receptor homology region, transmembrane domain- and RING domain-containing protein 1 [Source:UniProtKB/Swiss-Prot;Acc:Q9M622]	29.5	protein.degradation
At1g05840	---	Eukaryotic aspartyl protease family protein [Source:TAIR;Acc:AT1G05840]	29.5.4	protein.degradation.aspartate protease
At1g62040	ATG8C	Autophagy-related protein 8c [Source:UniProtKB/Swiss-Prot;Acc:Q8S927]	29.5.2	protein.degradation.autophagy
At2g45170	ATG8E	Autophagy-related protein 8e [Source:UniProtKB/Swiss-Prot;Acc:Q8S926]	29.5.2	protein.degradation.autophagy
At4g16520	ATG8F	Autophagy-related protein 8f [Source:UniProtKB/Swiss-Prot;Acc:Q8VYK7]	29.5.2	protein.degradation.autophagy
At3g15580	ATG8I	Autophagy-related protein 8i [Source:UniProtKB/Swiss-Prot;Acc:Q9LRP7]	29.5.2	protein.degradation.autophagy
At1g54210	ATG12A	Ubiquitin-like protein ATG12A [Source:UniProtKB/Swiss-Prot;Acc:Q8S924]	29.5.2	protein.degradation.autophagy
At4g39090	RD19A	Cysteine proteinase RD19a [Source:UniProtKB/Swiss-Prot;Acc:P43296]	29.5.3	protein.degradation.cysteine protease
At3g13550	COP10	Constitutive photomorphogenesis protein 10 [Source:UniProtKB/Swiss-Prot;Acc:Q9LJD7]	29.5.11.3	protein.degradation.ubiquitin.E2
At1g64230	UBC28	Ubiquitin-conjugating enzyme E2 28 [Source:UniProtKB/Swiss-Prot;Acc:Q94F47]	29.5.11.3	protein.degradation.ubiquitin.E2
At1g63800	UBC5	Ubiquitin-conjugating enzyme E2 5 [Source:UniProtKB/Swiss-Prot;Acc:P42749]	29.5.11.3	protein.degradation.ubiquitin.E2
At1g21780	---	BTB/POZ domain-containing protein At1g21780 [Source:UniProtKB/Swiss-Prot;Acc:Q9XHZ8]	29.5.11.4.5.2	protein.degradation.ubiquitin.E3.BTB/POZ Cullin3.BTB/POZ
At5g18650	---	CHY-type/CTCHY-type/RING-type Zinc finger protein [Source:TAIR;Acc:AT5G18650]	29.5.11.4.2	protein.degradation.ubiquitin.E3.RING
At5g22920	---	CHY-type/CTCHY-type/RING-type Zinc finger protein [Source:TAIR;Acc:AT5G22920]	29.5.11.4.2	protein.degradation.ubiquitin.E3.RING
At5g42200	ATL23	E3 ubiquitin-protein ligase ATL23 [Source:UniProtKB/Swiss-Prot;Acc:Q8L9W3]	29.5.11.4.2	protein.degradation.ubiquitin.E3.RING
At4g03510	RMA1	E3 ubiquitin-protein ligase RMA1 [Source:UniProtKB/Swiss-Prot;Acc:O64425]	29.5.11.4.2	protein.degradation.ubiquitin.E3.RING
At4g28270	RMA2	E3 ubiquitin-protein ligase RMA2 [Source:UniProtKB/Swiss-Prot;Acc:P93030]	29.5.11.4.2	protein.degradation.ubiquitin.E3.RING
At4g27470	RMA3	E3 ubiquitin-protein ligase RMA3 [Source:UniProtKB/Swiss-Prot;Acc:Q8GUK7]	29.5.11.4.2	protein.degradation.ubiquitin.E3.RING
At2g04240	XERICO	Probable E3 ubiquitin-protein ligase XERICO [Source:UniProtKB/Swiss-Prot;Acc:Q9SI09]	29.5.11.4.2	protein.degradation.ubiquitin.E3.RING
At4g00335	RHB1A	RING-H2 finger B1A [Source:TAIR;Acc:AT4G00335]	29.5.11.4.2	protein.degradation.ubiquitin.E3.RING
At2g17450	ATL44	RING-H2 finger protein ATL44 [Source:UniProtKB/Swiss-Prot;Acc:O22755]	29.5.11.4.2	protein.degradation.ubiquitin.E3.RING
At2g18670	ATL56	RING-H2 finger protein ATL56 [Source:UniProtKB/Swiss-Prot;Acc:Q9ZV51]	29.5.11.4.2	protein.degradation.ubiquitin.E3.RING
At1g76410	ATL8	RING-H2 finger protein ATL8 [Source:UniProtKB/Swiss-Prot;Acc:Q8LC69]	29.5.11.4.2	protein.degradation.ubiquitin.E3.RING
At1g24440	---	RING/U-box superfamily protein [Source:TAIR;Acc:AT1G24440]	29.5.11.4.2	protein.degradation.ubiquitin.E3.RING
At1g49850	---	RING/U-box superfamily protein [Source:TAIR;Acc:AT1G49850]	29.5.11.4.2	protein.degradation.ubiquitin.E3.RING
At3g02340	---	RING/U-box superfamily protein [Source:TAIR;Acc:AT3G02340]	29.5.11.4.2	protein.degradation.ubiquitin.E3.RING
At3g05250	---	RING/U-box superfamily protein [Source:TAIR;Acc:AT3G05250]	29.5.11.4.2	protein.degradation.ubiquitin.E3.RING
At3g15070	---	RING/U-box superfamily protein [Source:TAIR;Acc:AT3G15070]	29.5.11.4.2	protein.degradation.ubiquitin.E3.RING
At3g47160	---	RING/U-box superfamily protein [Source:TAIR;Acc:AT3G47160]	29.5.11.4.2	protein.degradation.ubiquitin.E3.RING
At3g61180	---	RING/U-box superfamily protein [Source:TAIR;Acc:AT3G61180]	29.5.11.4.2	protein.degradation.ubiquitin.E3.RING
At5g19430	---	RING/U-box superfamily protein [Source:TAIR;Acc:AT5G19430]	29.5.11.4.2	protein.degradation.ubiquitin.E3.RING
At5g55970	---	RING/U-box superfamily protein [Source:TAIR;Acc:AT5G55970]	29.5.11.4.2	protein.degradation.ubiquitin.E3.RING
At3g60300	---	RWD domain-containing protein [Source:TAIR;Acc:AT3G60300]	29.5.11.4.2	protein.degradation.ubiquitin.E3.RING
At1g45976	SBP1	S-ribonuclease binding protein 1 [Source:TAIR;Acc:AT1G45976]	29.5.11.4.2	protein.degradation.ubiquitin.E3.RING
At1g21760	SKIP32	F-box protein 7 [Source:UniProtKB/Swiss-Prot;Acc:Q9XI00]	29.5.11.4.3.2	protein.degradation.ubiquitin.E3.SCF.FBOX
At1g30200	---	F-box protein At1g30200 [Source:UniProtKB/Swiss-Prot;Acc:Q9C534]	29.5.11.4.3.2	protein.degradation.ubiquitin.E3.SCF.FBOX
At1g55000	---	F-box protein At1g55000 [Source:UniProtKB/Swiss-Prot;Acc:Q9FZ32]	29.5.11.4.3.2	protein.degradation.ubiquitin.E3.SCF.FBOX
At2g42620	MAX2/ORE9	F-box protein MAX2 [Source:UniProtKB/Swiss-Prot;Acc:Q9SIM9]	29.5.11.4.3.2	protein.degradation.ubiquitin.E3.SCF.FBOX
At5g45360	SKIP31	F-box protein SKIP31 [Source:UniProtKB/Swiss-Prot;Acc:Q9FHK0]	29.5.11.4.3.2	protein.degradation.ubiquitin.E3.SCF.FBOX
At4g10925	SKIP8	F-box protein SKIP8 [Source:UniProtKB/Swiss-Prot;Acc:Q93YV9]	29.5.11.4.3.2	protein.degradation.ubiquitin.E3.SCF.FBOX
At1g23390	---	F-box/kelch-repeat protein At1g23390 [Source:UniProtKB/Swiss-Prot;Acc:Q9LDE3]	29.5.11.4.3.2	protein.degradation.ubiquitin.E3.SCF.FBOX
At1g51550	---	F-box/kelch-repeat protein At1g51550 [Source:UniProtKB/Swiss-Prot;Acc:Q9C8K7]	29.5.11.4.3.2	protein.degradation.ubiquitin.E3.SCF.FBOX
At2g44130	KMD3	KISS ME DEADLY 3. F-box/kelch-repeat protein At2g44130 [Source:UniProtKB/Swiss-Prot;Acc:O80582]	29.5.11.4.3.2	protein.degradation.ubiquitin.E3.SCF.FBOX
At4g03030	OR23	F-box/kelch-repeat protein OR23 [Source:UniProtKB/Swiss-Prot;Acc:Q0V7S6]	29.5.11.4.3.2	protein.degradation.ubiquitin.E3.SCF.FBOX
At3g59940	SKIP20/KMD4	KISS ME DEADLY 4. F-box/kelch-repeat protein SKIP20 [Source:UniProtKB/Swiss-Prot;Acc:Q9M1Y1]	29.5.11.4.3.2	protein.degradation.ubiquitin.E3.SCF.FBOX
At4g02440	EID1	Phytochrome A-associated F-box protein [Source:UniProtKB/Swiss-Prot;Acc:Q8LEA8]	29.5.11.4.3.2	protein.degradation.ubiquitin.E3.SCF.FBOX
At3g06380	TULP9	Tubby-like F-box protein 9 [Source:UniProtKB/Swiss-Prot;Acc:Q9SQU1]	29.5.11.4.3.2	protein.degradation.ubiquitin.E3.SCF.FBOX
At5g57900	SKIP1	F-box protein SKIP1 [Source:UniProtKB/Swiss-Prot;Acc:Q9FDX1]	29.5.11.4.3.1	protein.degradation.ubiquitin.E3.SCF.SKP
At2g25070	PPC4-2	Probable protein phosphatase 2C 21 [Source:UniProtKB/Swiss-Prot;Acc:O81716]	29.4	protein.postranslational modification
At2g04550	IBR5	Protein-tyrosine-phosphatase IBR5 [Source:UniProtKB/Swiss-Prot;Acc:Q84JU4]	29.4	protein.postranslational modification
At5g66880	SRK2I	Serine/threonine-protein kinase SRK2I [Source:UniProtKB/Swiss-Prot;Acc:Q39193]	29.4	protein.postranslational modification
At1g29970	RPL18AA	60S ribosomal protein L18a-like protein [Source:UniProtKB/Swiss-Prot;Acc:Q8L9S1]	29.2.1.2.2.518	protein.synthesis.ribosomal protein.eukaryotic.60S subunit.L18A
At1g54740	---	Protein of unknown function (DUF3049) [Source:TAIR;Acc:AT1G54740]	29.2.1.99.99	protein.synthesis.ribosomal protein.unknown.unknown
At3g07560	PEX13	Peroxisomal membrane protein 13 [Source:UniProtKB/Swiss-Prot;Acc:Q9SRR0]	29.3.5	protein.targeting.peroxisomes
At1g06060	---	LisH and RanBPM domains containing protein [Source:TAIR;Acc:AT1G06060]	30.5	signalling.G-proteins
At4g35750	---	SEC14 cytosolic factor family protein / phosphoglyceride transfer family protein [Source:TAIR;Acc:AT4G35750]	30.5	signalling.G-proteins
At5g64260	EXL2	Protein EXORDIUM-like 2 [Source:UniProtKB/Swiss-Prot;Acc:Q9FE06]	30.1	signalling.in sugar and nutrient physiology
At1g04400	CRY2	Cryptochrome-2 [Source:UniProtKB/Swiss-Prot;Acc:Q96524]	30.11	signalling.light
At2g02710	TLP1	Protein TWIN LOV 1 [Source:UniProtKB/Swiss-Prot;Acc:O64511]	30.11	signalling.light
At1g02340	HFR1	Transcription factor HFR1 [Source:UniProtKB/Swiss-Prot;Acc:Q9FE22]	30.11	signalling.light
At5g05710	---	Pleckstrin homology (PH) domain superfamily protein [Source:TAIR;Acc:AT5G05710]	30.9	signalling.lipids
At1g21920	---	Histone H3 K4-specific methyltransferase SET7/9 family protein [Source:TAIR;Acc:AT1G21920]	30.4.1	signalling.phosphinositides.phosphatidylinositol-4-phosphate 5-kinase
At5g05930	GC1	guanylyl cyclase 1 [Source:TAIR;Acc:AT5G05930]	30.99	signalling.unspecified
At2g32710	KRP4	Cyclin-dependent kinase inhibitor 4 [Source:UniProtKB/Swiss-Prot;Acc:Q8GYJ3]	31.3	cell.cycle
At4g34970	ADF9	Actin-depolymerizing factor 9 [Source:UniProtKB/Swiss-Prot;Acc:O49606]	31.1	cell.organisation
At5g56180	ARP8	Actin-related protein 8 [Source:UniProtKB/Swiss-Prot;Acc:Q9FKT0]	31.1	cell.organisation
At1g01820	PEX11C	Peroxisomal membrane protein 11C [Source:UniProtKB/Swiss-Prot;Acc:Q9LQ73]	31.1	cell.organisation
At1g43700	VIP1	Transcription factor VIP1 [Source:UniProtKB/Swiss-Prot;Acc:Q9MA75]	31.1	cell.organisation
At2g18280	TULP2	Tubby-like F-box protein 2 [Source:UniProtKB/Swiss-Prot;Acc:Q8GVE5]	31.1	cell.organisation
At1g16240	SYP51	Syntaxin-51 [Source:UniProtKB/Swiss-Prot;Acc:Q9SA23]	31.4	cell.vesicle transport
At1g26670	VTI12	Vesicle transport v-SNARE 12 [Source:UniProtKB/Swiss-Prot;Acc:Q9SEL5]	31.4	cell.vesicle transport
At4g21450	PVA42	Vesicle-associated protein 4-2 [Source:UniProtKB/Swiss-Prot;Acc:Q8VYN2]	31.4	cell.vesicle transport
At4g05060	PVA43	Vesicle-associated protein 4-3 [Source:UniProtKB/Swiss-Prot;Acc:Q8LPQ7]	31.4	cell.vesicle transport
At5g19120	---	Eukaryotic aspartyl protease family protein [Source:TAIR;Acc:AT5G19120]	33.1	development.storage proteins
At5g04040	SDP1	Triacylglycerol lipase SDP1 [Source:UniProtKB/Swiss-Prot;Acc:Q9LZA6]	33.1	development.storage proteins
At3g61790	SINAT3	E3 ubiquitin-protein ligase SINAT3 [Source:UniProtKB/Swiss-Prot;Acc:Q84JL3]	33.99	development.unspecified
At1g69490	NAP/NAC029	NAC transcription factor 29 [Source:UniProtKB/Swiss-Prot;Acc:O49255]	33.99	development.unspecified
At4g35770	STR15	Rhodanese-like domain-containing protein 15, chloroplastic [Source:UniProtKB/Swiss-Prot;Acc:Q38853]	33.99	development.unspecified
At4g28040	---	WAT1-related protein At4g28040 [Source:UniProtKB/Swiss-Prot;Acc:Q9SUD5]	33.99	development.unspecified
At1g58030	CAT2	Cationic amino acid transporter 2, vacuolar [Source:UniProtKB/Swiss-Prot;Acc:Q9ASS7]	34.3	transport.amino acids
At2g40420	---	Transmembrane amino acid transporter family protein [Source:TAIR;Acc:AT2G40420]	34.3	transport.amino acids
At3g62650	---	unknown protein; BEST Arabidopsis thaliana protein match is: unknown protein (TAIR:AT2G47485.1); Has 35333 Blast hits to 34131 proteins in 2444 species: Archae - 798; Bacteria - 22429; Metazoa - 974; Fungi - 991; Plants - 531; Viruses - 0; Other Euk /.../s - 9610 (source: NCBI BLink). [Source:TAIR;Acc:AT3G62650]	34.9	transport.metabolite transporters at the mitochondrial membrane
At2g24240	---	BTB/POZ domain-containing protein At2g24240 [Source:UniProtKB/Swiss-Prot;Acc:Q9ZUH1]	34.15	transport.potassium
At1g11260	STP1	Sugar transport protein 1 [Source:UniProtKB/Swiss-Prot;Acc:P23586]	34.2	transport.sugars
At1g77210	STP14	Sugar transport protein 14 [Source:UniProtKB/Swiss-Prot;Acc:Q8GW61]	34.2	transport.sugars
At2g39570	ACR9	ACT domain-containing protein ACR9 [Source:UniProtKB/Swiss-Prot;Acc:O80644]	35.1	not assigned.no ontology
At1g76560	CP12-3	Calvin cycle protein CP12-3, chloroplastic [Source:UniProtKB/Swiss-Prot;Acc:Q9C9K2]	35.1	not assigned.no ontology
At5g10860	CBSX3	CBS domain-containing protein CBSX3, mitochondrial [Source:UniProtKB/Swiss-Prot;Acc:Q9LEV3]	35.1	not assigned.no ontology
At2g32150	---	Haloacid dehalogenase-like hydrolase (HAD) superfamily protein [Source:TAIR;Acc:AT2G32150]	35.1	not assigned.no ontology
At5g66250	---	kinectin-related [Source:TAIR;Acc:AT5G66250]	35.1	not assigned.no ontology
At1g15740	---	Leucine-rich repeat family protein [Source:TAIR;Acc:AT1G15740]	35.1	not assigned.no ontology
At5g06370	---	NC domain-containing protein-related [Source:TAIR;Acc:AT5G06370]	35.1	not assigned.no ontology
At3g26510	---	Octicosapeptide/Phox/Bem1p family protein [Source:TAIR;Acc:AT3G26510]	35.1	not assigned.no ontology
At3g13062	---	Polyketide cyclase/dehydrase and lipid transport superfamily protein [Source:TAIR;Acc:AT3G13062]	35.1	not assigned.no ontology
At3g29240	---	Protein of unknown function (DUF179) [Source:TAIR;Acc:AT3G29240]	35.1	not assigned.no ontology
At2g04690	---	Pyridoxamine 5'-phosphate oxidase family protein [Source:TAIR;Acc:AT2G04690]	35.1	not assigned.no ontology
At3g51730	---	saposin B domain-containing protein [Source:TAIR;Acc:AT3G51730]	35.1	not assigned.no ontology
At5g25280	---	serine-rich protein-related [Source:TAIR;Acc:AT5G25280]	35.1	not assigned.no ontology
At2g40410	CAN2	Staphylococcal-like nuclease CAN2 [Source:UniProtKB/Swiss-Prot;Acc:F4IH31]	35.1	not assigned.no ontology
At1g36070	---	Transducin/WD40 repeat-like superfamily protein [Source:TAIR;Acc:AT1G36070]	35.1	not assigned.no ontology
At5g24890	---	unknown protein; FUNCTIONS IN: molecular_function unknown; INVOLVED IN: biological_process unknown; LOCATED IN: cellular_component unknown; EXPRESSED IN: 24 plant structures; EXPRESSED DURING: 13 growth stages; BEST Arabidopsis thaliana protein matc /.../unknown protein (TAIR:AT2G24550.1); Has 1807 Blast hits to 1807 proteins in 277 species: Archae - 0; Bacteria - 0; Metazoa - 736; Fungi - 347; P…	35.1	not assigned.no ontology
At3g01400	---	ARM repeat superfamily protein [Source:TAIR;Acc:AT3G01400]	35.1.3	not assigned.no ontology.armadillo/beta-catenin repeat family protein
At3g06780	---	glycine-rich protein [Source:TAIR;Acc:AT3G06780]	35.1.40	not assigned.no ontology.glycine rich proteins
At2g05540	---	Glycine-rich protein family [Source:TAIR;Acc:AT2G05540]	35.1.40	not assigned.no ontology.glycine rich proteins
At1g23050	---	hydroxyproline-rich glycoprotein family protein [Source:TAIR;Acc:AT1G23050]	35.1.41	not assigned.no ontology.hydroxyproline rich proteins
At5g65660	---	Uncharacterized protein At5g65660 [Source:UniProtKB/Swiss-Prot;Acc:Q9LSK9]	35.1.41	not assigned.no ontology.hydroxyproline rich proteins
At1g56090	---	Tetratricopeptide repeat (TPR)-like superfamily protein [Source:TAIR;Acc:AT1G56090]	35.1.27	not assigned.no ontology.tetratricopeptide repeat (TPR)
At4g01026	PYL7	Abscisic acid receptor PYL7 [Source:UniProtKB/Swiss-Prot;Acc:Q1ECF1]	35.2	not assigned.unknown
At1g01360	PYL9	Abscisic acid receptor PYL9 [Source:UniProtKB/Swiss-Prot;Acc:Q84MC7]	35.2	not assigned.unknown
At3g49590	---	Autophagy-related protein 13 [Source:TAIR;Acc:AT3G49590]	35.2	not assigned.unknown
At3g49790	---	Carbohydrate-binding protein [Source:TAIR;Acc:AT3G49790]	35.2	not assigned.unknown
At3g52060	---	Core-2/I-branching beta-1,6-N-acetylglucosaminyltransferase family protein [Source:TAIR;Acc:AT3G52060]	35.2	not assigned.unknown
At5g02020	SIS	Encodes a protein involved in salt tolerance, names SIS (Salt Induced Serine rich). [Source:TAIR;Acc:AT5G02020]	35.2	not assigned.unknown
At2g19350	---	Eukaryotic protein of unknown function (DUF872) [Source:TAIR;Acc:AT2G19350]	35.2	not assigned.unknown
At3g20340	---	Expression of the gene is downregulated in the presence of paraquat, an inducer of photoxidative stress. [Source:TAIR;Acc:AT3G20340]	35.2	not assigned.unknown
At2g15890	MEE14/CBP1	maternal effect embryo arrest 14 [Source:TAIR;Acc:AT2G15890]	35.2	not assigned.unknown
At4g13030	---	P-loop containing nucleoside triphosphate hydrolases superfamily protein [Source:TAIR;Acc:AT4G13030]	35.2	not assigned.unknown
At3g10250	---	Plant protein 1589 of unknown function [Source:TAIR;Acc:AT3G10250]	35.2	not assigned.unknown
At2g25200	---	Plant protein of unknown function (DUF868) [Source:TAIR;Acc:AT2G25200]	35.2	not assigned.unknown
At3g04350	---	Plant protein of unknown function (DUF946) [Source:TAIR;Acc:AT3G04350]	35.2	not assigned.unknown
At4g14270	CID2	Polyadenylate-binding protein-interacting protein 2 [Source:UniProtKB/Swiss-Prot;Acc:Q94AR4]	35.2	not assigned.unknown
At4g31410	---	Protein of unknown function (DUF1644) [Source:TAIR;Acc:AT4G31410]	35.2	not assigned.unknown
At2g20670	---	Protein of unknown function (DUF506) [Source:TAIR;Acc:AT2G20670]	35.2	not assigned.unknown
At2g38820	---	Protein of unknown function (DUF506) [Source:TAIR;Acc:AT2G38820]	35.2	not assigned.unknown
At3g07350	---	Protein of unknown function (DUF506) [Source:TAIR;Acc:AT3G07350]	35.2	not assigned.unknown
At3g07310	---	Protein of unknown function (DUF760) [Source:TAIR;Acc:AT3G07310]	35.2	not assigned.unknown
At5g23380	---	Protein of unknown function (DUF789) [Source:TAIR;Acc:AT5G23380]	35.2	not assigned.unknown
At2g15695	---	Protein of unknown function DUF829, transmembrane 53 [Source:TAIR;Acc:AT2G15695]	35.2	not assigned.unknown
At5g44250	---	Protein of unknown function DUF829, transmembrane 53 [Source:TAIR;Acc:AT5G44250]	35.2	not assigned.unknown
At4g04630	---	Protein of unknown function, DUF584 [Source:TAIR;Acc:AT4G04630]	35.2	not assigned.unknown
At5g03230	---	Protein of unknown function, DUF584 [Source:TAIR;Acc:AT5G03230]	35.2	not assigned.unknown
At5g60680	---	Protein of unknown function, DUF584 [Source:TAIR;Acc:AT5G60680]	35.2	not assigned.unknown
At1g10150	PP2A10	Protein PHLOEM PROTEIN 2-LIKE A10 [Source:UniProtKB/Swiss-Prot;Acc:Q9SY57]	35.2	not assigned.unknown
At5g58650	PSY1	Protein PSY1 [Source:UniProtKB/Swiss-Prot;Acc:Q941C7]	35.2	not assigned.unknown
At1g28260	SMG7L	Protein SMG7L [Source:UniProtKB/Swiss-Prot;Acc:Q9FZ99]	35.2	not assigned.unknown
At1g29760	SEIPIN2	Putative adipose-regulatory protein (Seipin) [Source:TAIR;Acc:AT1G29760]	35.2	not assigned.unknown
At2g35680	DSP8	Putative dual specificity protein phosphatase DSP8 [Source:UniProtKB/Swiss-Prot;Acc:Q9ZQP1]	35.2	not assigned.unknown
At3g14595	---	Ribosomal protein L18ae family [Source:TAIR;Acc:AT3G14595]	35.2	not assigned.unknown
At4g38090	---	Ribosomal protein S5 domain 2-like superfamily protein [Source:TAIR;Acc:AT4G38090]	35.2	not assigned.unknown
At3g10770	---	Single-stranded nucleic acid binding R3H protein [Source:TAIR;Acc:AT3G10770]	35.2	not assigned.unknown
At2g20230	TOM2AH2	Tetraspanin-18 [Source:UniProtKB/Swiss-Prot;Acc:Q93XY5]	35.2	not assigned.unknown
At2g20740	TOM2AH3	Tetraspanin-19 [Source:UniProtKB/Swiss-Prot;Acc:Q940P5]	35.2	not assigned.unknown
At1g53400	---	Ubiquitin domain-containing protein [Source:TAIR;Acc:AT1G53400]	35.2	not assigned.unknown
At4g25170	---	Uncharacterised conserved protein (UCP012943) [Source:TAIR;Acc:AT4G25170]	35.2	not assigned.unknown
At5g54540	---	Uncharacterised conserved protein (UCP012943) [Source:TAIR;Acc:AT5G54540]	35.2	not assigned.unknown
At4g09830	---	Uncharacterised conserved protein UCP009193 [Source:TAIR;Acc:AT4G09830]	35.2	not assigned.unknown
At1g10140	---	Uncharacterised conserved protein UCP031279 [Source:TAIR;Acc:AT1G10140]	35.2	not assigned.unknown
At2g46220	---	Uncharacterized conserved protein (DUF2358) [Source:TAIR;Acc:AT2G46220]	35.2	not assigned.unknown
At1g15400	---	Uncharacterized protein At1g15400 [Source:UniProtKB/Swiss-Prot;Acc:Q9XI29]	35.2	not assigned.unknown
At4g08330	---	Uncharacterized protein At4g08330, chloroplastic [Source:UniProtKB/Swiss-Prot;Acc:Q9STN5]	35.2	not assigned.unknown
At2g46550	---	unknown protein; BEST Arabidopsis thaliana protein match is: unknown protein (TAIR:AT1G01240.3); Has 72 Blast hits to 68 proteins in 13 species: Archae - 0; Bacteria - 0; Metazoa - 1; Fungi - 0; Plants - 71; Viruses - 0; Other Eukaryotes - 0 (source /.../ BLink). [Source:TAIR;Acc:AT2G46550]	35.2	not assigned.unknown
At1g78890	---	unknown protein; BEST Arabidopsis thaliana protein match is: unknown protein (TAIR:AT1G16840.1); Has 30201 Blast hits to 17322 proteins in 780 species: Archae - 12; Bacteria - 1396; Metazoa - 17338; Fungi - 3422; Plants - 5037; Viruses - 0; Other Eu /.../es - 2996 (source: NCBI BLink). [Source:TAIR;Acc:AT1G78890]	35.2	not assigned.unknown
At3g60590	---	unknown protein; BEST Arabidopsis thaliana protein match is: unknown protein (TAIR:AT1G48460.1); Has 35333 Blast hits to 34131 proteins in 2444 species: Archae - 798; Bacteria - 22429; Metazoa - 974; Fungi - 991; Plants - 531; Viruses - 0; Other Euk /.../s - 9610 (source: NCBI BLink). [Source:TAIR;Acc:AT3G60590]	35.2	not assigned.unknown
At3g15780	---	unknown protein; BEST Arabidopsis thaliana protein match is: unknown protein (TAIR:AT1G52550.1); Has 20 Blast hits to 20 proteins in 5 species: Archae - 0; Bacteria - 0; Metazoa - 0; Fungi - 0; Plants - 20; Viruses - 0; Other Eukaryotes - 0 (source: /.../BLink). [Source:TAIR;Acc:AT3G15780]	35.2	not assigned.unknown
At1g16840	---	unknown protein; BEST Arabidopsis thaliana protein match is: unknown protein (TAIR:AT1G78890.1); Has 35333 Blast hits to 34131 proteins in 2444 species: Archae - 798; Bacteria - 22429; Metazoa - 974; Fungi - 991; Plants - 531; Viruses - 0; Other Euk /.../s - 9610 (source: NCBI BLink). [Source:TAIR;Acc:AT1G16840]	35.2	not assigned.unknown
At4g00355	---	unknown protein; BEST Arabidopsis thaliana protein match is: unknown protein (TAIR:AT2G45980.1); Has 100 Blast hits to 97 proteins in 16 species: Archae - 0; Bacteria - 0; Metazoa - 0; Fungi - 0; Plants - 100; Viruses - 0; Other Eukaryotes - 0 (sour /.../BI BLink). [Source:TAIR;Acc:AT4G00355]	35.2	not assigned.unknown
At5g18130	---	unknown protein; BEST Arabidopsis thaliana protein match is: unknown protein (TAIR:AT3G03870.1); Has 35333 Blast hits to 34131 proteins in 2444 species: Archae - 798; Bacteria - 22429; Metazoa - 974; Fungi - 991; Plants - 531; Viruses - 0; Other Euk /.../s - 9610 (source: NCBI BLink). [Source:TAIR;Acc:AT5G18130]	35.2	not assigned.unknown
At4g13530	---	unknown protein; BEST Arabidopsis thaliana protein match is: unknown protein (TAIR:AT4G10080.1); Has 70 Blast hits to 69 proteins in 14 species: Archae - 0; Bacteria - 0; Metazoa - 0; Fungi - 0; Plants - 70; Viruses - 0; Other Eukaryotes - 0 (source /.../ BLink). [Source:TAIR;Acc:AT4G13530]	35.2	not assigned.unknown
At2g27830	---	unknown protein; BEST Arabidopsis thaliana protein match is: unknown protein (TAIR:AT4G22758.1); Has 131 Blast hits to 131 proteins in 17 species: Archae - 0; Bacteria - 0; Metazoa - 0; Fungi - 0; Plants - 131; Viruses - 0; Other Eukaryotes - 0 (sou /.../CBI BLink). [Source:TAIR;Acc:AT2G27830]	35.2	not assigned.unknown
At3g03870	---	unknown protein; BEST Arabidopsis thaliana protein match is: unknown protein (TAIR:AT5G18130.1); Has 47 Blast hits to 47 proteins in 13 species: Archae - 0; Bacteria - 0; Metazoa - 2; Fungi - 0; Plants - 45; Viruses - 0; Other Eukaryotes - 0 (source /.../ BLink). [Source:TAIR;Acc:AT3G03870]	35.2	not assigned.unknown
At5g66930	---	unknown protein; CONTAINS InterPro DOMAIN/s: Protein of unknown function DUF1649 (InterPro:IPR012445); Has 236 Blast hits to 236 proteins in 105 species: Archae - 0; Bacteria - 0; Metazoa - 93; Fungi - 70; Plants - 56; Viruses - 0; Other Eukaryotes /.../source: NCBI BLink). [Source:TAIR;Acc:AT5G66930]	35.2	not assigned.unknown
At1g36980	---	unknown protein; CONTAINS InterPro DOMAIN/s: Uncharacterised protein family UPF0220 (InterPro:IPR007919); Has 424 Blast hits to 424 proteins in 159 species: Archae - 0; Bacteria - 0; Metazoa - 228; Fungi - 120; Plants - 62; Viruses - 0; Other Eukary /.../ 14 (source: NCBI BLink). [Source:TAIR;Acc:AT1G36980]	35.2	not assigned.unknown
At1g33055	---	unknown protein; FUNCTIONS IN: molecular_function unknown; INVOLVED IN: anaerobic respiration; LOCATED IN: endomembrane system; EXPRESSED IN: 13 plant structures; EXPRESSED DURING: 6 growth stages; Has 20 Blast hits to 20 proteins in 8 species: Arch /.../; Bacteria - 0; Metazoa - 0; Fungi - 0; Plants - 20; Viruses - 0; Other Eukaryotes - 0 (source: NCBI BLink). [Source:TAIR;Acc:AT1G33055]	35.2	not assigned.unknown
At1g33050	---	unknown protein; FUNCTIONS IN: molecular_function unknown; INVOLVED IN: biological_process unknown; LOCATED IN: cellular_component unknown; EXPRESSED IN: 25 plant structures; EXPRESSED DURING: 15 growth stages; BEST Arabidopsis thaliana protein matc /.../unknown protein (TAIR:AT4G10470.1); Has 30201 Blast hits to 17322 proteins in 780 species: Archae - 12; Bacteria - 1396; Metazoa - 17338; Fungi …	35.2	not assigned.unknown
At2g45980	---	unknown protein; FUNCTIONS IN: molecular_function unknown; INVOLVED IN: biological_process unknown; LOCATED IN: cellular_component unknown; EXPRESSED IN: 25 plant structures; EXPRESSED DURING: 15 growth stages; BEST Arabidopsis thaliana protein matc /.../unknown protein (TAIR:AT4G00355.2); Has 93 Blast hits to 90 proteins in 15 species: Archae - 0; Bacteria - 0; Metazoa - 0; Fungi - 0; Plants - 9…	35.2	not assigned.unknown
At3g52070	---	unknown protein; FUNCTIONS IN: molecular_function unknown; INVOLVED IN: biological_process unknown; LOCATED IN: chloroplast; EXPRESSED IN: 22 plant structures; EXPRESSED DURING: 13 growth stages; Has 23 Blast hits to 23 proteins in 10 species: Archa /.../ Bacteria - 0; Metazoa - 0; Fungi - 0; Plants - 23; Viruses - 0; Other Eukaryotes - 0 (source: NCBI BLink). [Source:TAIR;Acc:AT3G52070]	35.2	not assigned.unknown
At3g15630	---	unknown protein; FUNCTIONS IN: molecular_function unknown; INVOLVED IN: biological_process unknown; LOCATED IN: chloroplast; EXPRESSED IN: 24 plant structures; EXPRESSED DURING: 15 growth stages; BEST Arabidopsis thaliana protein match is: unknown p /.../ (TAIR:AT1G52720.1); Has 61 Blast hits to 61 proteins in 13 species: Archae - 0; Bacteria - 0; Metazoa - 0; Fungi - 0; Plants - 61; Viruses - 0;…	35.2	not assigned.unknown
At3g52480	---	unknown protein; FUNCTIONS IN: molecular_function unknown; INVOLVED IN: biological_process unknown; LOCATED IN: endomembrane system; EXPRESSED IN: 10 plant structures; EXPRESSED DURING: LP.04 four leaves visible, 4 anthesis, petal differentiation an /.../nsion stage; Has 28 Blast hits to 28 proteins in 7 species: Archae - 0; Bacteria - 0; Metazoa - 0; Fungi - 0; Plants - 28; Viruses - 0; Other Eu…	35.2	not assigned.unknown
At5g18850	---	unknown protein; FUNCTIONS IN: molecular_function unknown; INVOLVED IN: biological_process unknown; LOCATED IN: endomembrane system; EXPRESSED IN: 23 plant structures; EXPRESSED DURING: 13 growth stages; Has 1807 Blast hits to 1807 proteins in 277 s /.../: Archae - 0; Bacteria - 0; Metazoa - 736; Fungi - 347; Plants - 385; Viruses - 0; Other Eukaryotes - 339 (source: NCBI BLink). [Source:TAIR;Acc…	35.2	not assigned.unknown
At5g59960	---	unknown protein; FUNCTIONS IN: molecular_function unknown; INVOLVED IN: biological_process unknown; LOCATED IN: nucleus; EXPRESSED IN: 24 plant structures; EXPRESSED DURING: 15 growth stages; Has 30201 Blast hits to 17322 proteins in 780 species: Ar /.../ 12; Bacteria - 1396; Metazoa - 17338; Fungi - 3422; Plants - 5037; Viruses - 0; Other Eukaryotes - 2996 (source: NCBI BLink). [Source:TAIR;Acc:…	35.2	not assigned.unknown
At5g66490	---	unknown protein; FUNCTIONS IN: molecular_function unknown; INVOLVED IN: biological_process unknown; LOCATED IN: plasma membrane; EXPRESSED IN: 17 plant structures; EXPRESSED DURING: 9 growth stages; BEST Arabidopsis thaliana protein match is: unknow /.../ein (TAIR:AT3G50900.1); Has 1807 Blast hits to 1807 proteins in 277 species: Archae - 0; Bacteria - 0; Metazoa - 736; Fungi - 347; Plants - 385;…	35.2	not assigned.unknown
At1g80180	---	unknown protein; FUNCTIONS IN: molecular_function unknown; INVOLVED IN: biological_process unknown; LOCATED IN: plasma membrane; EXPRESSED IN: 21 plant structures; EXPRESSED DURING: 10 growth stages; BEST Arabidopsis thaliana protein match is: unkno /.../tein (TAIR:AT1G15400.3); Has 30201 Blast hits to 17322 proteins in 780 species: Archae - 12; Bacteria - 1396; Metazoa - 17338; Fungi - 3422; Pla…	35.2	not assigned.unknown
At1g19530	---	unknown protein; FUNCTIONS IN: molecular_function unknown; INVOLVED IN: N-terminal protein myristoylation, anaerobic respiration; LOCATED IN: cellular_component unknown; EXPRESSED IN: leaf apex, inflorescence meristem, hypocotyl, root, flower; EXPRE /.../URING: petal differentiation and expansion stage; Has 47 Blast hits to 47 proteins in 13 species: Archae - 0; Bacteria - 0; Metazoa - 0; Fungi -…	35.2	not assigned.unknown
At2g15960	---	unknown protein; Has 14 Blast hits to 14 proteins in 5 species: Archae - 0; Bacteria - 0; Metazoa - 0; Fungi - 0; Plants - 14; Viruses - 0; Other Eukaryotes - 0 (source: NCBI BLink). [Source:TAIR;Acc:AT2G15960]	35.2	not assigned.unknown
At3g52240	---	unknown protein; Has 220 Blast hits to 193 proteins in 66 species: Archae - 0; Bacteria - 15; Metazoa - 53; Fungi - 33; Plants - 66; Viruses - 0; Other Eukaryotes - 53 (source: NCBI BLink). [Source:TAIR;Acc:AT3G52240]	35.2	not assigned.unknown
At5g51390	---	unknown protein; Has 30201 Blast hits to 17322 proteins in 780 species: Archae - 12; Bacteria - 1396; Metazoa - 17338; Fungi - 3422; Plants - 5037; Viruses - 0; Other Eukaryotes - 2996 (source: NCBI BLink). [Source:TAIR;Acc:AT5G51390]	35.2	not assigned.unknown
At5g64880	---	unknown protein; Has 30201 Blast hits to 17322 proteins in 780 species: Archae - 12; Bacteria - 1396; Metazoa - 17338; Fungi - 3422; Plants - 5037; Viruses - 0; Other Eukaryotes - 2996 (source: NCBI BLink). [Source:TAIR;Acc:AT5G64880]	35.2	not assigned.unknown
At4g19160	---	unknown protein; Has 35333 Blast hits to 34131 proteins in 2444 species: Archae - 798; Bacteria - 22429; Metazoa - 974; Fungi - 991; Plants - 531; Viruses - 0; Other Eukaryotes - 9610 (source: NCBI BLink). [Source:TAIR;Acc:AT4G19160]	35.2	not assigned.unknown
At1g27290	---	unknown protein; Has 44 Blast hits to 44 proteins in 12 species: Archae - 0; Bacteria - 0; Metazoa - 0; Fungi - 0; Plants - 44; Viruses - 0; Other Eukaryotes - 0 (source: NCBI BLink). [Source:TAIR;Acc:AT1G27290]	35.2	not assigned.unknown
At1g07040	---	unknown protein; INVOLVED IN: biological_process unknown; LOCATED IN: chloroplast; EXPRESSED IN: 24 plant structures; EXPRESSED DURING: 14 growth stages; BEST Arabidopsis thaliana protein match is: unknown protein (TAIR:AT1G27030.1); Has 540 Blast h /.../ 538 proteins in 187 species: Archae - 0; Bacteria - 333; Metazoa - 0; Fungi - 0; Plants - 67; Viruses - 0; Other Eukaryotes - 140 (source: NCBI…	35.2	not assigned.unknown
At1g01240	---	unknown protein; INVOLVED IN: N-terminal protein myristoylation; EXPRESSED IN: 17 plant structures; EXPRESSED DURING: 11 growth stages; BEST Arabidopsis thaliana protein match is: unknown protein (TAIR:AT2G46550.1); Has 95 Blast hits to 78 proteins /.../species: Archae - 0; Bacteria - 2; Metazoa - 11; Fungi - 0; Plants - 80; Viruses - 0; Other Eukaryotes - 2 (source: NCBI BLink). [Source:TAIR;Acc…	35.2	not assigned.unknown
At2g14910	---	unknown protein; LOCATED IN: chloroplast; EXPRESSED IN: 24 plant structures; EXPRESSED DURING: 15 growth stages; BEST Arabidopsis thaliana protein match is: unknown protein (TAIR:AT5G14970.1); Has 605 Blast hits to 425 proteins in 102 species: Archa /.../ Bacteria - 300; Metazoa - 25; Fungi - 0; Plants - 89; Viruses - 0; Other Eukaryotes - 191 (source: NCBI BLink). [Source:TAIR;Acc:AT2G14910]	35.2	not assigned.unknown
At5g45310	---	unknown protein; LOCATED IN: endomembrane system; EXPRESSED IN: stem, inflorescence meristem, root, leaf; EXPRESSED DURING: LP.04 four leaves visible; Has 30201 Blast hits to 17322 proteins in 780 species: Archae - 12; Bacteria - 1396; Metazoa - 173 /.../ngi - 3422; Plants - 5037; Viruses - 0; Other Eukaryotes - 2996 (source: NCBI BLink). [Source:TAIR;Acc:AT5G45310]	35.2	not assigned.unknown
At5g66050	---	Wound-responsive family protein [Source:TAIR;Acc:AT5G66050]	35.2	not assigned.unknown
At5g57655	XYLA	Xylose isomerase [Source:UniProtKB/Swiss-Prot;Acc:Q9FKK7]	3.5.1	minor CHO metabolism.others.Xylose isomerase
At3g06850	BCE2	Lipoamide acyltransferase component of branched-chain alpha-keto acid dehydrogenase complex, mitochondrial [Source:UniProtKB/Swiss-Prot;Acc:Q9M7Z1]	13.2.4.1	amino acid metabolism.degradation.branched chain group.shared
At3g13450	DIN4	2-oxoisovalerate dehydrogenase subunit beta 2, mitochondrial [Source:UniProtKB/Swiss-Prot;Acc:Q9LDY2]	13.2.4.1	amino acid metabolism.degradation.branched chain group.shared
At4g16000	---	unknown protein; BEST Arabidopsis thaliana protein match is: unknown protein (TAIR:AT4G15990.1); Has 30201 Blast hits to 17322 proteins in 780 species: Archae - 12; Bacteria - 1396; Metazoa - 17338; Fungi - 3422; Plants - 5037; Viruses - 0; Other Eu /.../es - 2996 (source: NCBI BLink). [Source:TAIR;Acc:AT4G16000]	35.2	not assigned.unknown
At4g37220	---	Cold-regulated 413 plasma membrane protein 4 [Source:UniProtKB/Swiss-Prot;Acc:O23164]	35.1	not assigned.no ontology
At5g63620	---	GroES-like zinc-binding alcohol dehydrogenase family protein [Source:TAIR;Acc:AT5G63620]	35.1	not assigned.no ontology
