# Supplementary material for: A Conserved Carbon Starvation Response Underlies Bud Dormancy in Woody and Herbaceous Species
Source: Front Plant Sci. 2017 May 23;8:788. doi: 10.3389/fpls.2017.00788 (PMC5440562; doi:10.3389/fpls.2017.00788)
Supplement: Supplementary file 3 [file Data_Sheet_2.xlsx]

## Sheet: Bud dormancy
Dataset S2: Bud Dormancy GRNs Panther GO analyses
Panther (p-value<0,05)
GRN I
GO biological process complete	Fold Enrichment	P value	-Log10 (p-value)
auxin-activated signaling pathway	7.15	0.000124	3.90658
cellular response to auxin stimulus	6.7	0.000259	3.5867
response to gibberellin	8.09	0.000394	3.4045
ethylene-activated signaling pathway	7.25	0.00113	2.94692
cellular response to ethylene stimulus	6.49	0.0033	2.48149
response to auxin	4.27	0.0162	1.79048
gibberellic acid mediated signaling pathway	9.66	0.0223	1.6517
gibberellin mediated signaling pathway	9.66	0.0223	1.6517
cellular response to gibberellin stimulus	9.51	0.0245	1.61083
response to ethylene	4.66	0.0312	1.50585
GRN II
GO biological process complete	Fold Enrichment	P value	-Log10 (p-value)
response to water deprivation	9.65	1.07e-13	12.9706
response to water	9.41	1.91e-13	12.719
response to oxygen-containing compound	3.87	1.52e-12	11.8182
response to abiotic stimulus	2.95	2.99e-08	7.52433
response to ABA	5.04	8.99e-07	6.04624
response to alcohol	5	1.03e-06	5.98716
response to osmotic stress	4.56	5.79e-06	5.23732
protein dephosphorylation	9.78	0.000256	3.59176
response to salt stress	4.16	0.000572	3.2426
response to stress	1.93	0.00186	2.73049
ABA-activated signaling pathway	6.15	0.00551	2.25885
cellular response to ABA stimulus	5.79	0.0097	2.01323
dephosphorylation	6.47	0.0101	1.99568
cellular catabolic process	2.73	0.0245	1.61083
cellular response to oxygen-containing compound	3.48	0.0246	1.60906
GRN III
GO biological process complete	Fold Enrichment	P value	-Log10 (p-value)
organic acid catabolic process	17.45	1.37e-13	12.8633
carboxylic acid catabolic process	18	6.13e-13	12.2125
small molecule catabolic process	13.78	1.27e-12	11.8962
cellular catabolic process	4.19	1.56e-09	8.80688
response to chemical	2.72	1.85e-09	8.73283
single-organism catabolic process	5.14	1.6e-08	7.79588
monocarboxylic acid catabolic process	24.24	4.99e-08	7.3019
response to oxygen-containing compound	3.32	5.39e-08	7.26841
catabolic process	3.25	1.67e-07	6.77728
response to organic substance	2.82	9.65e-07	6.01547
cellular lipid catabolic process	15.88	2.83e-06	5.54821
organic substance catabolic process	3.27	4.47e-06	5.34969
fatty acid beta-oxidation	23.88	5.68e-05	4.24565
fatty acid catabolic process	23.02	7.26e-05	4.13906
response to acid chemical	3.17	8.09e-05	4.09205
small molecule metabolic process	2.68	0.000138	3.86012
fatty acid oxidation	20.8	0.000144	3.84164
cellular amino acid catabolic process	14.74	0.000226	3.64589
organonitrogen compound catabolic process	8.3	0.000302	3.51999
cellular metabolic process	1.55	0.000318	3.49757
response to stress	2.01	0.000368	3.43415
organic acid metabolic process	2.93	0.000698	3.15614
lipid oxidation	15.72	0.000929	3.03198
oxoacid metabolic process	2.97	0.00138	2.86012
carboxylic acid metabolic process	3.02	0.00283	2.54821
organic substance metabolic process	1.47	0.00361	2.44249
response to other organism	2.67	0.00433	2.36351
response to external biotic stimulus	2.67	0.00433	2.36351
response to starvation	7.89	0.00624	2.20482
response to biotic stimulus	2.57	0.00934	2.02965
aging	7.27	0.012	1.92082
monocarboxylic acid metabolic process	3.68	0.0124	1.90658
defense response to bacterium, incompatible interaction	13.81	0.0131	1.88273
lipid modification	10.07	0.017	1.76955
response to nutrient levels	6.85	0.0193	1.71444
lipid catabolic process	5.28	0.0228	1.64207
cellular response to extracellular stimulus	6.53	0.0281	1.55129
heterocycle biosynthetic process	2.01	0.0386	1.41341
GRN IV
GO biological process complete	Fold Enrichment	P value	-Log10 (p-value)
protein ubiquitination	4.56	1.25e-05	4.90309
protein modification by small protein conjugation	4.36	2.83e-05	4.54821
protein modification by small protein conjugation or removal	3.87	0.000214	3.66959
cellular response to starvation	7.76	0.0252	1.5986
leucine catabolic process	69.07	0.0278	1.55596
cellular response to sucrose starvation	69.07	0.0278	1.55596
small molecule catabolic process	6.53	0.0281	1.55129
cellular response to nutrient levels	7.22	0.0417	1.37986
