# Supplementary material for: A Conserved Carbon Starvation Response Underlies Bud Dormancy in Woody and Herbaceous Species
Source: Front Plant Sci. 2017 May 23;8:788. doi: 10.3389/fpls.2017.00788 (PMC5440562; doi:10.3389/fpls.2017.00788)
Supplement: Supplementary file 4 [file Data_Sheet_3.xlsx]

## Sheet: GRN I
Dataset S3: Overlap between Bud Dormancy GRNs
	Induced in dormant buds in the three experiments
	Induced in dormant buds in at least one experiment
GRN I: Auxins, Gibberellins, Ethylene
AGI	Name	Annotation	GRN I	GRN II	GRN III	GRN IV
At1g03010		Phototropic-responsive NPH3 family protein	Input	-	-	-
At1g11210		Protein of unknown function (DUF761)	Input	-	-	-
At1g22890			Input	-	-	-
At1g29395	COR414-TM1	COLD REGULATED 314 INNER MEMBRANE 1	Input	-	-	-
At1g49750		Leucine-rich repeat (LRR) family protein	Input	-	-	-
At2g15830			Input	-	Corregulated	-
At3g06590	AIF2	basic helix-loop-helix (bHLH) DNA-binding superfamily protein	Input	-	-	-
At4g16780	HB-2	homeobox protein 2	Input	-	-	-
At5g02760	APD7	Protein phosphatase 2C family protein	Input	-	-	-
At5g22270	SIED1	SALT-INDUCED AND EIN3/EIL1-DEPENDENT 1	Input	-	Corregulated	-
At5g25390	SHN3	Integrase-type DNA-binding superfamily protein	Input	-	-	-
At5g43450	ACC10	2-oxoglutarate (2OG) and Fe(II)-dependent oxygenase superfamily protein	Input	-	-	-
At5g57760			Input	-	-	-
At5g62280		Protein of unknown function (DUF1442)	Input	-	-	-
At1g01230	ATORM1	ORMDL family protein	Corregulated	-	-	-
At1g01240			Corregulated	Corregulated	-	Corregulated
At1g02340	RSF1	basic helix-loop-helix (bHLH) DNA-binding superfamily protein	Corregulated	Corregulated	-	Corregulated
At1g03520		Core-2/I-branching beta-1,6-N-acetylglucosaminyltransferase family protein	Corregulated	-	-	-
At1g05010	EFE/ACO4	ethylene-forming enzyme	Corregulated	-	-	-
At1g05805		basic helix-loop-helix (bHLH) DNA-binding superfamily protein	Corregulated	-	-	-
At1g06160	AP2ERF59/ORA59	octadecanoid-responsive Arabidopsis AP2/ERF 59	Corregulated	-	-	-
At1g08980	TOC64-I	amidase 1	Corregulated	-	-	-
At1g09530	POC1	phytochrome interacting factor 3	Corregulated	-	-	-
At1g11260	STP1	sugar transporter 1	Corregulated	-	-	Corregulated
At1g11530	CXXS1	C-terminal cysteine residue is changed to a serine 1	Corregulated	-	-	Corregulated
At1g13260	RAV1	related to ABI3/VP1 1	Corregulated	-	-	-
At1g13700	PGL1	6-phosphogluconolactonase 1	Corregulated	-	-	Corregulated
At1g14280	PKS2	phytochrome kinase substrate 2	Corregulated	-	-	-
At1g14890		Plant invertase/pectin methylesterase inhibitor superfamily protein	Corregulated	-	Corregulated	Corregulated
At1g17700	PRA1.F1	prenylated RAB acceptor 1.F1	Corregulated	-	-	-
At1g18400	BEE1	BR enhanced expression 1	Corregulated	-	-	-
At1g19770	PUP14	purine permease 14	Corregulated	-	-	-
At1g21130	IGMT4	O-methyltransferase family protein	Corregulated	-	-	-
At1g21830			Corregulated	-	-	-
At1g22710	SUT1/SUC2	sucrose-proton symporter 2	Corregulated	-	-	-
At1g22740	RABG3B	RAB GTPase homolog G3B	Corregulated	-	-	-
At1g23050		hydroxyproline-rich glycoprotein family protein	Corregulated	-	-	Corregulated
At1g23130		Polyketide cyclase/dehydrase and lipid transport superfamily protein	Corregulated	-	-	-
At1g25275			Corregulated	-	Corregulated	-
At1g25560	TEM1	AP2/B3 transcription factor family protein	Corregulated	-	Input	-
At1g26920			Corregulated	-	-	-
At1g28070			Corregulated	-	-	-
At1g28260		Telomerase activating protein Est1	Corregulated	Corregulated	Corregulated	Corregulated
At1g28330	DYL1/DRM1	dormancy-associated protein-like 1	Corregulated	-	Corregulated	Input
At1g29450		SAUR-like auxin-responsive protein family	Corregulated	-	-	-
At1g29460		SAUR-like auxin-responsive protein family	Corregulated	-	-	-
At1g29500		SAUR-like auxin-responsive protein family	Corregulated	-	-	-
At1g29510	SAUR68	SAUR-like auxin-responsive protein family	Corregulated	-	-	-
At1g29670		GDSL-like Lipase/Acylhydrolase superfamily protein	Corregulated	-	-	-
At1g32540	LOL1	lsd one like 1	Corregulated	-	-	-
At1g32700		PLATZ transcription factor family protein	Corregulated	-	Corregulated	Input
At1g36940			Corregulated	-	-	-
At1g49210		RING/U-box superfamily protein	Corregulated	-	-	-
At1g49470		Family of unknown function (DUF716)	Corregulated	-	-	-
At1g49500			Corregulated	-	-	-
At1g51550		Kelch repeat-containing F-box family protein	Corregulated	-	-	Corregulated
At1g52190		Major facilitator superfamily protein	Corregulated	-	-	-
At1g53170	ERF8	ethylene response factor 8	Corregulated	-	-	-
At1g53400		Ubiquitin domain-containing protein	Corregulated	-	-	Corregulated
At1g54130	RSH3	RELA/SPOT homolog 3	Corregulated	Corregulated	Corregulated	-
At1g56150		SAUR-like auxin-responsive protein family	Corregulated	-	-	-
At1g56220		Dormancy/auxin associated family protein	Corregulated	-	-	Input
At1g58180	BCA6	beta carbonic anhydrase 6	Corregulated	-	Corregulated	Corregulated
At1g60010			Corregulated	-	-	-
At1g63800	UBC5	ubiquitin-conjugating enzyme 5	Corregulated	-	-	Corregulated
At1g64360			Corregulated	-	-	-
At1g64710		GroES-like zinc-binding dehydrogenase family protein	Corregulated	-	-	-
At1g66890			Corregulated	-	-	-
At1g67050			Corregulated	-	-	-
At1g67860			Corregulated	-	-	-
At1g67865			Corregulated	-	-	-
At1g68520		B-box type zinc finger protein with CCT domain	Corregulated	-	-	-
At1g68840	TEM2	related to ABI3/VP1 2	Corregulated	-	-	-
At1g69490	NAP/NAC029	NAC-like, activated by AP3/PI	Corregulated	Corregulated	Input	Corregulated
At1g71030	MYBL2	MYB-like 2	Corregulated	-	-	-
At1g71970			Corregulated	-	-	-
At1g72150	PATL1	PATELLIN 1	Corregulated	-	-	-
At1g73830	BEE3	BR enhanced expression 3	Corregulated	-	-	-
At1g74650	ATY13/MYB31	myb domain protein 31	Corregulated	-	-	-
At1g74670	GASA6	Gibberellin-regulated family protein	Corregulated	-	-	-
At1g74940		Protein of unknown function (DUF581)	Corregulated	-	-	-
At1g76020		Thioredoxin superfamily protein	Corregulated	-	-	-
At1g76180	ERD14	Dehydrin family protein	Corregulated	-	-	-
At1g76410	ATL8	RING/U-box superfamily protein	Corregulated	-	Corregulated	Corregulated
At1g77210	STP14	sugar transporter 14	Corregulated	-	-	Corregulated
At1g78460		SOUL heme-binding family protein	Corregulated	-	-	-
At1g78970	LUP1	lupeol synthase 1	Corregulated	-	-	-
At1g79700		Integrase-type DNA-binding superfamily protein	Corregulated	-	-	Corregulated
At1g80180			Corregulated	-	-	Corregulated
At1g80440	KMD1	Galactose oxidase/kelch repeat superfamily protein	Corregulated	-	Corregulated	Input
At1g80920	Toc12	Chaperone DnaJ-domain superfamily protein	Corregulated	-	Corregulated	Corregulated
At2g01400			Corregulated	-	-	-
At2g02080	IDD4	indeterminate(ID)-domain 4	Corregulated	-	-	-
At2g03310			Corregulated	-	-	-
At2g04690		Pyridoxamine 5'-phosphate oxidase family protein	Corregulated	-	-	Corregulated
At2g15570	TRX-M3	Thioredoxin superfamily protein	Corregulated	-	-	-
At2g15580		RING/U-box superfamily protein	Corregulated	-	-	-
At2g15890	MEE14/CBP1	maternal effect embryo arrest 14	Corregulated	-	-	Corregulated
At2g15960			Corregulated	-	Corregulated	Corregulated
At2g17450	RHA3A	RING-H2 finger A3A	Corregulated	-	-	Corregulated
At2g17880		Chaperone DnaJ-domain superfamily protein	Corregulated	-	-	-
At2g18280	TLP2	tubby like protein 2	Corregulated	-	-	Corregulated
At2g18300		basic helix-loop-helix (bHLH) DNA-binding superfamily protein	Corregulated	-	-	-
At2g18350	ZHD6	homeobox protein 24	Corregulated	-	-	-
At2g20260	PSAE-2	photosystem I subunit E-2	Corregulated	-	-	-
At2g20740		Tetraspanin family protein	Corregulated	-	-	Corregulated
At2g20920		Protein of unknown function (DUF3353)	Corregulated	-	-	-
At2g21200		SAUR-like auxin-responsive protein family	Corregulated	-	-	-
At2g22980	SCPL13	serine carboxypeptidase-like 13	Corregulated	-	-	-
At2g23760	SAW2	BEL1-like homeodomain 4	Corregulated	-	-	-
At2g25200		Plant protein of unknown function (DUF868)	Corregulated	-	-	Corregulated
At2g26070	RTE1	Protein of unknown function (DUF778)	Corregulated	-	-	-
At2g27050	EIL1	ETHYLENE-INSENSITIVE3-like 1	Corregulated	-	-	-
At2g27830			Corregulated	Corregulated	Corregulated	Corregulated
At2g28630	KCS12	3-ketoacyl-CoA synthase 12	Corregulated	-	-	-
At2g29310		NAD(P)-binding Rossmann-fold superfamily protein	Corregulated	-	-	-
At2g30930			Corregulated	-	-	-
At2g31800		Integrin-linked protein kinase family	Corregulated	-	-	-
At2g32860	BGLU33	beta glucosidase 33	Corregulated	-	-	-
At2g33810	SPL3	squamosa promoter binding protein-like 3	Corregulated	-	-	-
At2g33830	DRM2	Dormancy/auxin associated family protein	Corregulated	-	-	Corregulated
At2g36320		A20/AN1-like zinc finger family protein	Corregulated	-	Corregulated	Corregulated
At2g36470		Plant protein of unknown function (DUF868)	Corregulated	-	-	-
At2g37330	ALS3	aluminum sensitive 3	Corregulated	-	-	-
At2g39000		Acyl-CoA N-acyltransferases (NAT) superfamily protein	Corregulated	-	-	Corregulated
At2g39400		alpha/beta-Hydrolases superfamily protein	Corregulated	-	Corregulated	Corregulated
At2g39980		HXXXD-type acyl-transferase family protein	Corregulated	-	Corregulated	-
At2g40420		Transmembrane amino acid transporter family protein	Corregulated	-	-	Corregulated
At2g40530			Corregulated	-	-	-
At2g40880	FL3-27	cystatin A	Corregulated	-	-	-
At2g41430	LSR1	dehydration-induced protein (ERD15)	Corregulated	-	Corregulated	Corregulated
At2g42040			Corregulated	-	-	-
At2g43010	PIF4	phytochrome interacting factor 4	Corregulated	-	-	-
At2g43060	IBH1	ILI1 binding bHLH 1	Corregulated	-	Corregulated	Corregulated
At2g44080	ARL	ARGOS-like	Corregulated	-	Input	-
At2g44130	KMD3	Galactose oxidase/kelch repeat superfamily protein	Corregulated	-	Corregulated	Corregulated
At2g44490	PEN2	Glycosyl hydrolase superfamily protein	Corregulated	-	-	-
At2g45170	ATG8E	AUTOPHAGY 8E	Corregulated	-	Corregulated	Corregulated
At2g45660	SOC1	AGAMOUS-like 20	Corregulated	-	-	-
At2g46220		Uncharacterized conserved protein (DUF2358)	Corregulated	-	-	Corregulated
At2g46550			Corregulated	-	-	Corregulated
At2g46600		Calcium-binding EF-hand family protein	Corregulated	-	-	-
At2g46640			Corregulated	-	-	-
At2g47060	PTI1-4	Protein kinase superfamily protein	Corregulated	-	-	-
At3g01490		Protein kinase superfamily protein	Corregulated	-	-	-
At3g01520		Adenine nucleotide alpha hydrolases-like superfamily protein	Corregulated	-	-	Input
At3g03020			Corregulated	-	-	-
At3g03150			Corregulated	-	-	-
At3g03870			Corregulated	Input	Corregulated	Corregulated
At3g04730	IAA16	indoleacetic acid-induced protein 16	Corregulated	-	-	-
At3g10120			Corregulated	-	-	-
At3g11930		Adenine nucleotide alpha hydrolases-like superfamily protein	Corregulated	-	-	-
At3g12730		Homeodomain-like superfamily protein	Corregulated	-	-	-
At3g15353	MT3	metallothionein 3	Corregulated	-	-	-
At3g15450		Aluminium induced protein with YGL and LRDR motifs	Corregulated	-	Corregulated	Corregulated
At3g15630			Corregulated	-	-	Corregulated
At3g15840	PIFI	post-illumination chlorophyll fluorescence increase	Corregulated	-	-	-
At3g16570	RALF23	rapid alkalinization factor 23	Corregulated	-	-	-
At3g16770	RAP2.3	ethylene-responsive element binding protein	Corregulated	-	-	-
At3g16800		Protein phosphatase 2C family protein	Corregulated	Corregulated	-	-
At3g17100		sequence-specific DNA binding transcription factors	Corregulated	-	-	Corregulated
At3g19553		Amino acid permease family protein	Corregulated	-	-	-
At3g21270	DOF2	DOF zinc finger protein 2	Corregulated	-	-	-
At3g23030	IAA2	indole-3-acetic acid inducible 2	Corregulated	-	Corregulated	-
At3g23050	IAA7	indole-3-acetic acid 7	Corregulated	-	-	-
At3g26200	CYP71B22	cytochrome P450, family 71, subfamily B, polypeptide 22	Corregulated	-	-	-
At3g26280	CYP71B4	cytochrome P450, family 71, subfamily B, polypeptide 4	Corregulated	-	-	-
At3g26740	CCL	CCR-like	Corregulated	-	-	-
At3g45260		C2H2-like zinc finger protein	Corregulated	-	-	-
At3g47160		RING/U-box superfamily protein	Corregulated	-	-	Corregulated
At3g47510			Corregulated	-	-	-
At3g48740	SWEET11	sucrose efflux transporter family proteins	Corregulated	-	-	-
At3g50830	COR413-PM2	cold-regulated 413-plasma membrane 2	Corregulated	-	-	-
At3g51400		Arabidopsis protein of unknown function (DUF241)	Corregulated	-	-	-
At3g52070			Corregulated	-	-	Corregulated
At3g52840	BGAL2	beta-galactosidase 2	Corregulated	-	-	-
At3g53250		SAUR-like auxin-responsive protein family	Corregulated	-	-	-
At3g53800	Fes1B	Fes1B	Corregulated	-	-	-
At3g59940	SKIP20/KMD4	Galactose oxidase/kelch repeat superfamily protein	Corregulated	-	-	Corregulated
At3g60520			Corregulated	-	-	-
At3g60530	GATA4	GATA transcription factor 4	Corregulated	-	-	-
At3g60590			Corregulated	-	-	Corregulated
At3g61210		S-adenosyl-L-methionine-dependent methyltransferases superfamily protein	Corregulated	-	-	-
At3g61260		Remorin family protein	Corregulated	-	-	Corregulated
At3g61460	BRH1	brassinosteroid-responsive RING-H2	Corregulated	-	-	-
At3g62550		Adenine nucleotide alpha hydrolases-like superfamily protein	Corregulated	-	-	-
At3g62650			Corregulated	-	Corregulated	Corregulated
At3g62950		Thioredoxin superfamily protein	Corregulated	-	-	-
At3g63420	GG1	Ggamma-subunit 1	Corregulated	-	-	-
At4g00780		TRAF-like family protein	Corregulated	-	-	-
At4g03510	RMA1	RING membrane-anchor 1	Corregulated	-	Corregulated	Corregulated
At4g04330	RbcX1	Chaperonin-like RbcX protein	Corregulated	-	-	-
At4g04630		Protein of unknown function, DUF584	Corregulated	-	-	Corregulated
At4g05070		Wound-responsive family protein	Corregulated	-	Corregulated	Input
At4g05150		Octicosapeptide/Phox/Bem1p family protein	Corregulated	-	-	Input
At4g08330			Corregulated	-	-	Corregulated
At4g09460	MYB6	myb domain protein 6	Corregulated	-	Corregulated	-
At4g09890		Protein of unknown function (DUF3511)	Corregulated	-	-	-
At4g10910			Corregulated	-	-	-
At4g11360	RHA1B	RING-H2 finger A1B	Corregulated	-	Corregulated	Input
At4g13830	J20	DNAJ-like 20	Corregulated	-	-	Input
At4g14020		Rapid alkalinization factor (RALF) family protein	Corregulated	-	-	-
At4g14270			Corregulated	-	-	Corregulated
At4g14560	IAA1	indole-3-acetic acid inducible	Corregulated	-	-	-
At4g16515	RGF6		Corregulated	-	-	-
At4g16520	ATG8F	Ubiquitin-like superfamily protein	Corregulated	-	-	Corregulated
At4g19840	PP2-A1	phloem protein 2-A1	Corregulated	-	-	-
At4g20260	PCAP1	plasma-membrane associated cation-binding protein 1	Corregulated	-	-	-
At4g23870			Corregulated	-	-	-
At4g26070	NMAPKK	MAP kinase/ ERK kinase 1	Corregulated	-	-	-
At4g27260	WES1	Auxin-responsive GH3 family protein	Corregulated	Corregulated	Input	-
At4g28240		Wound-responsive family protein	Corregulated	-	-	Input
At4g29190	OZF2	Zinc finger C-x8-C-x5-C-x3-H type family protein	Corregulated	Corregulated	Corregulated	Input
At4g30690		Translation initiation factor 3 protein	Corregulated	-	-	-
At4g31560	HCF153	high chlorophyll fluorescence 153	Corregulated	-	-	-
At4g32280	IAA29	indole-3-acetic acid inducible 29	Corregulated	-	-	-
At4g32340		Tetratricopeptide repeat (TPR)-like superfamily protein	Corregulated	-	-	-
At4g34770		SAUR-like auxin-responsive protein family	Corregulated	-	-	-
At4g34970	ADF9	actin depolymerizing factor 9	Corregulated	-	-	Corregulated
At4g35770	SEN1	Rhodanese/Cell cycle control phosphatase superfamily protein	Corregulated	-	Corregulated	Corregulated
At4g36040	J11	Chaperone DnaJ-domain superfamily protein	Corregulated	-	Corregulated	Input
At4g36110		SAUR-like auxin-responsive protein family	Corregulated	-	Corregulated	-
At4g36410	UBC17	ubiquitin-conjugating enzyme 17	Corregulated	-	-	-
At4g36540	BEE2	BR enhanced expression 2	Corregulated	-	-	-
At4g37300	MEE59	maternal effect embryo arrest 59	Corregulated	-	-	-
At4g37980	ELI3-1	elicitor-activated gene 3-1	Corregulated	-	-	-
At4g39640	GGT1	gamma-glutamyl transpeptidase 1	Corregulated	-	-	-
At5g01210		HXXXD-type acyl-transferase family protein	Corregulated	-	Corregulated	-
At5g01750		Protein of unknown function (DUF567)	Corregulated	-	-	-
At5g02160			Corregulated	-	-	-
At5g02600	NPCC6	Heavy metal transport/detoxification superfamily protein	Corregulated	-	-	-
At5g03050			Corregulated	-	-	-
At5g04190	PKS4	phytochrome kinase substrate 4	Corregulated	-	-	-
At5g04490	VTE5	vitamin E pathway gene 5	Corregulated	-	-	-
At5g05090		Homeodomain-like superfamily protein	Corregulated	-	-	-
At5g05690	DWF3	Cytochrome P450 superfamily protein	Corregulated	-	-	-
At5g06690	WCRKC1	WCRKC thioredoxin 1	Corregulated	-	-	-
At5g08520	MYBS2	Duplicated homeodomain-like superfamily protein	Corregulated	-	-	Corregulated
At5g09220	AAP2	amino acid permease 2	Corregulated	-	-	-
At5g11070			Corregulated	-	-	-
At5g11840		Protein of unknown function (DUF1230)	Corregulated	-	-	-
At5g12050			Corregulated	-	-	-
At5g12170	CLT3	CRT (chloroquine-resistance transporter)-like transporter 3	Corregulated	-	-	-
At5g13720		Uncharacterised protein family (UPF0114)	Corregulated	-	-	-
At5g14410			Corregulated	-	-	-
At5g14740	CA2	carbonic anhydrase 2	Corregulated	-	-	-
At5g14780	FDH	formate dehydrogenase	Corregulated	-	Corregulated	-
At5g14920		Gibberellin-regulated family protein	Corregulated	-	-	-
At5g15160	BNQ2	BANQUO 2	Corregulated	-	-	-
At5g18060		SAUR-like auxin-responsive protein family	Corregulated	-	-	-
At5g18210		NAD(P)-binding Rossmann-fold superfamily protein	Corregulated	-	-	-
At5g18600		Thioredoxin superfamily protein	Corregulated	-	-	-
At5g18640		alpha/beta-Hydrolases superfamily protein	Corregulated	-	-	Corregulated
At5g19140	ATAILP1	Aluminium induced protein with YGL and LRDR motifs	Corregulated	-	-	Corregulated
At5g22310			Corregulated	-	-	-
At5g23660	SWEET12	sucrose efflux transporter family proteins	Corregulated	-	-	-
At5g23870		Pectinacetylesterase family protein	Corregulated	-	-	-
At5g24490		30S ribosomal protein, putative	Corregulated	-	-	-
At5g24570			Corregulated	-	-	-
At5g25210			Corregulated	-	-	-
At5g25280		serine-rich protein-related	Corregulated	-	-	Corregulated
At5g25350	EBF2	EIN3-binding F box protein 2	Corregulated	-	Input	-
At5g25840		Protein of unknown function (DUF1677)	Corregulated	-	-	-
At5g27280		Zim17-type zinc finger protein	Corregulated	-	-	-
At5g27320	GID1C	alpha/beta-Hydrolases superfamily protein	Corregulated	Corregulated	Corregulated	Input
At5g39610	ORE1/NAC6	NAC domain containing protein 6	Corregulated	Corregulated	Input	-
At5g40450			Corregulated	-	-	-
At5g41700	UBC8	ubiquitin conjugating enzyme 8	Corregulated	-	-	-
At5g41920		GRAS family transcription factor	Corregulated	-	-	-
At5g42680		Protein of unknown function, DUF617	Corregulated	-	-	-
At5g43440	ACC9	2-oxoglutarate (2OG) and Fe(II)-dependent oxygenase superfamily protein	Corregulated	-	-	-
At5g43700	IAA4	AUX/IAA transcriptional regulator family protein	Corregulated	-	-	-
At5g44210	ERF9	erf domain protein 9	Corregulated	-	-	-
At5g44250		Protein of unknown function DUF829, transmembrane 53	Corregulated	-	Corregulated	Corregulated
At5g44260		Zinc finger C-x8-C-x5-C-x3-H type family protein	Corregulated	-	-	Corregulated
At5g44580			Corregulated	-	-	-
At5g46330	FLS2	Leucine-rich receptor-like protein kinase family protein	Corregulated	-	-	-
At5g47220	ERF2	ethylene responsive element binding factor 2	Corregulated	-	Corregulated	-
At5g47370	HAT2	Homeobox-leucine zipper protein 4 (HB-4) / HD-ZIP protein	Corregulated	-	-	-
At5g48150	PAT1	GRAS family transcription factor	Corregulated	-	-	-
At5g50335			Corregulated	-	-	-
At5g56140		RNA-binding KH domain-containing protein	Corregulated	-	-	-
At5g57040		Lactoylglutathione lyase / glyoxalase I family protein	Corregulated	-	-	-
At5g57340			Corregulated	-	-	Input
At5g57520	ZFP2	zinc finger protein 2	Corregulated	-	-	-
At5g57780	P1R1		Corregulated	-	-	-
At5g58570			Corregulated	-	-	-
At5g59080			Corregulated	-	-	-
At5g60680		Protein of unknown function, DUF584	Corregulated	Corregulated	Corregulated	Corregulated
At5g60850	OBP4	OBF binding protein 4	Corregulated	Corregulated	-	Corregulated
At5g61520		Major facilitator superfamily protein	Corregulated	-	-	-
At5g61590	ERF107/DEWAX	Integrase-type DNA-binding superfamily protein	Corregulated	-	-	Corregulated
At5g64410	OPT4	oligopeptide transporter 4	Corregulated	-	-	-
At5g64770	RGF9		Corregulated	-	-	-
At5g64880			Corregulated	-	-	Corregulated
At5g65910		BSD domain-containing protein	Corregulated	-	-	-
At5g66040	STR16	sulfurtransferase protein 16	Corregulated	-	-	-

## Sheet: GRN II
	Induced in dormant buds in the three experiments
	Induced in dormant buds in at least one experiment
GRN II: ABA
AGI	Name	Annotation	GRN I	GRN II	GRN III	GRN IV
At1g08570	ACHT4	atypical CYS HIS rich thioredoxin 4	-	Input	-	-
At1g15330		Cystathionine beta-synthase (CBS) protein	-	Input	-	-
At1g21760	FBP7	F-box protein 7	-	Input	-	Corregulated
At1g21780		BTB/POZ domain-containing protein	-	Input	-	Corregulated
At1g28960	NUDX15	nudix hydrolase homolog 15	-	Input	-	-
At1g69260	AFP1	ABI five binding protein	-	Input	-	-
At1g73480		alpha/beta-Hydrolases superfamily protein	-	Input	-	-
At1g76490	HMGR1	hydroxy methylglutaryl CoA reductase 1	-	Input	-	-
At2g18550	HB21	homeobox protein 21	-	Input	-	-
At3g03870			Corregulated	Input	Corregulated	Corregulated
At3g14440	STO1/NCED3	nine-cis-epoxycarotenoid dioxygenase 3	-	Input	-	-
At3g17520		Late embryogenesis abundant protein (LEA) family protein	-	Input	-	-
At3g29575	AFP3	ABI five binding protein 3	-	Input	-	-
At4g26080	AtABI1	Protein phosphatase 2C family protein	-	Input	Corregulated	-
At4g27410	NAC072/RD26	NAC (No Apical Meristem) domain transcriptional regulator superfamily protein	-	Input	Corregulated	-
At4g34000	ABF3	abscisic acid responsive elements-binding factor 3	-	Input	-	-
At4g38060			-	Input	-	-
At5g01520	AtAIRP2	RING/U-box superfamily protein	-	Input	-	-
At5g18130			-	Input	Corregulated	Corregulated
At5g66700	HB53	homeobox 53	-	Input	-	-
At1g01240			Corregulated	Corregulated	-	Corregulated
At1g01650	SPPL4	SIGNAL PEPTIDE PEPTIDASE-LIKE 4	-	Corregulated	Corregulated	-
At1g01720	ATAF1	NAC (No Apical Meristem) domain transcriptional regulator superfamily protein	-	Corregulated	-	-
At1g02340	RSF1	basic helix-loop-helix (bHLH) DNA-binding superfamily protein	Corregulated	Corregulated	-	Corregulated
At1g03610		Protein of unknown function (DUF789)	-	Corregulated	Corregulated	Input
At1g04830		Ypt/Rab-GAP domain of gyp1p superfamily protein	-	Corregulated	-	-
At1g05340			-	Corregulated	Corregulated	-
At1g06570	PDS1	phytoene desaturation 1	-	Corregulated	Corregulated	Corregulated
At1g07040			-	Corregulated	Corregulated	Corregulated
At1g07430	AIP1/HAI2	highly ABA-induced PP2C gene 2	-	Corregulated	-	-
At1g08230	GAT1	Transmembrane amino acid transporter family protein	-	Corregulated	-	-
At1g08920	ESL1	ERD (early response to dehydration) six-like 1	-	Corregulated	-	-
At1g10140		Uncharacterised conserved protein UCP031279	-	Corregulated	Corregulated	Corregulated
At1g13960	WRKY4	WRKY DNA-binding protein 4	-	Corregulated	Corregulated	-
At1g13990			-	Corregulated	Corregulated	-
At1g14200		RING/U-box superfamily protein	-	Corregulated	-	-
At1g15740		Leucine-rich repeat family protein	-	Corregulated	-	Corregulated
At1g18460		alpha/beta-Hydrolases superfamily protein	-	Corregulated	-	-
At1g20440	RD17	cold-regulated 47	-	Corregulated	-	-
At1g20880		RNA-binding (RRM/RBD/RNP motifs) family protein	-	Corregulated	-	-
At1g21000		PLATZ transcription factor family protein	-	Corregulated	Corregulated	Input
At1g21410	SKP2A	F-box/RNI-like superfamily protein	-	Corregulated	-	-
At1g21680		DPP6 N-terminal domain-like protein	-	Corregulated	-	Input
At1g21790		TRAM, LAG1 and CLN8 (TLC) lipid-sensing domain containing protein	-	Corregulated	-	-
At1g22190	WIND2/RAP2.4	Integrase-type DNA-binding superfamily protein	-	Corregulated	Corregulated	-
At1g22370	UGT85A5	UDP-glucosyl transferase 85A5	-	Corregulated	-	-
At1g22640	MYB3	myb domain protein 3	-	Corregulated	-	-
At1g22930		T-complex protein 11	-	Corregulated	Corregulated	-
At1g22985	ERF069/CRF7	Integrase-type DNA-binding superfamily protein	-	Corregulated	-	-
At1g23040		hydroxyproline-rich glycoprotein family protein	-	Corregulated	-	-
At1g24440		RING/U-box superfamily protein	-	Corregulated	-	Corregulated
At1g26800		RING/U-box superfamily protein	-	Corregulated	-	Input
At1g27150		Tetratricopeptide repeat (TPR)-like superfamily protein	-	Corregulated	-	-
At1g27200		Domain of unknown function (DUF23)	-	Corregulated	-	-
At1g28260		Telomerase activating protein Est1	Corregulated	Corregulated	Corregulated	Corregulated
At1g29400	ML5	MEI2-like protein 5	-	Corregulated	-	Corregulated
At1g29760	SEIPIN2	Putative adipose-regulatory protein (Seipin)	-	Corregulated	Corregulated	Corregulated
At1g30500	NF-YA7	nuclear factor Y, subunit A7	-	Corregulated	-	-
At1g45976	SBP1	S-ribonuclease binding protein 1	-	Corregulated	Corregulated	Corregulated
At1g46768	RAP2.1	related to AP2 1	-	Corregulated	-	-
At1g47960	C/VIF1	cell wall / vacuolar inhibitor of fructosidase 1	-	Corregulated	-	-
At1g48000	MYB112	myb domain protein 112	-	Corregulated	-	-
At1g48840		Plant protein of unknown function (DUF639)	-	Corregulated	-	-
At1g52690	LEA7	Late embryogenesis abundant protein (LEA) family protein	-	Corregulated	-	-
At1g52890	NAC019	NAC domain containing protein 19	-	Corregulated	Input	-
At1g53560		Ribosomal protein L18ae family	-	Corregulated	-	-
At1g53580	GLY3	glyoxalase II 3	-	Corregulated	-	Corregulated
At1g54100	ALDH7B4	aldehyde dehydrogenase 7B4	-	Corregulated	Corregulated	-
At1g54130	RSH3	RELA/SPOT homolog 3	Corregulated	Corregulated	Corregulated	-
At1g54710	ATG18H	homolog of yeast autophagy 18 (ATG18) H	-	Corregulated	-	-
At1g55110	IDD7	indeterminate(ID)-domain 7	-	Corregulated	-	-
At1g55530		RING/U-box superfamily protein	-	Corregulated	-	-
At1g56600	GolS2	galactinol synthase 2	-	Corregulated	-	-
At1g58030	CAT2	cationic amino acid transporter 2	-	Corregulated	-	Corregulated
At1g58340	ZRZ	MATE efflux family protein	-	Corregulated	Corregulated	-
At1g60140	TPS10	trehalose phosphate synthase	-	Corregulated	Corregulated	Corregulated
At1g60190	PUB19	ARM repeat superfamily protein	-	Corregulated	-	-
At1g62570	FMO GS-OX4	flavin-monooxygenase glucosinolate S-oxygenase 4	-	Corregulated	-	-
At1g63720			-	Corregulated	Corregulated	-
At1g64660	MGL	methionine gamma-lyase	-	Corregulated	Corregulated	-
At1g68020	TPS6	UDP-Glycosyltransferase / trehalose-phosphatase family protein	-	Corregulated	-	-
At1g68620		alpha/beta-Hydrolases superfamily protein	-	Corregulated	Corregulated	-
At1g69270	RPK1	receptor-like protein kinase 1	-	Corregulated	Corregulated	-
At1g69360		Plant protein of unknown function (DUF863)	-	Corregulated	-	-
At1g69480		EXS (ERD1/XPR1/SYG1) family protein	-	Corregulated	-	-
At1g69490	NAP/NAC029	NAC-like, activated by AP3/PI	Corregulated	Corregulated	Input	Corregulated
At1g70300	KUP6/POT6	K+ uptake permease 6	-	Corregulated	-	-
At1g70590		F-box family protein	-	Corregulated	-	-
At1g72770	HAB1	homology to ABI1	-	Corregulated	-	-
At1g73920		alpha/beta-Hydrolases superfamily protein	-	Corregulated	-	-
At1g74410		RING/U-box superfamily protein	-	Corregulated	-	-
At1g75400		RING/U-box superfamily protein	-	Corregulated	-	-
At1g76590		PLATZ transcription factor family protein	-	Corregulated	Corregulated	Corregulated
At1g77000	SKP2B	RNI-like superfamily protein	-	Corregulated	-	-
At1g77450	NAC032	NAC domain containing protein 32	-	Corregulated	-	-
At1g80110	PP2-B11	phloem protein 2-B11	-	Corregulated	-	-
At1g80160	GLYI7	Lactoylglutathione lyase / glyoxalase I family protein	-	Corregulated	Corregulated	-
At2g01490		phytanoyl-CoA dioxygenase (PhyH) family protein	-	Corregulated	-	Corregulated
At2g02710	PLPC	PAS/LOV protein B	-	Corregulated	Corregulated	Corregulated
At2g04240	XERICO	RING/U-box superfamily protein	-	Corregulated	-	Corregulated
At2g05540		Glycine-rich protein family	-	Corregulated	-	Corregulated
At2g15695		Protein of unknown function DUF829, transmembrane 53	-	Corregulated	-	Corregulated
At2g18050	HIS1-3	histone H1-3	-	Corregulated	-	Input
At2g18170	MPK7	MAP kinase 7	-	Corregulated	-	-
At2g18700	TPS11	trehalose phosphatase/synthase 11	-	Corregulated	Corregulated	Corregulated
At2g18915	LKP2	LOV KELCH protein 2	-	Corregulated	-	-
At2g19810	OZF1	CCCH-type zinc finger family protein	-	Corregulated	-	Corregulated
At2g21180			-	Corregulated	-	-
At2g21820			-	Corregulated	-	-
At2g22680	WAVH1	Zinc finger (C3HC4-type RING finger) family protein	-	Corregulated	Corregulated	-
At2g22690		zinc ion binding	-	Corregulated	-	-
At2g24100	ASG1		-	Corregulated	-	-
At2g24260	LRL1	LJRHL1-like 1	-	Corregulated	-	-
At2g27830			Corregulated	Corregulated	Corregulated	Corregulated
At2g28400		Protein of unknown function, DUF584	-	Corregulated	Input	-
At2g30360	SNRK3.22	SOS3-interacting protein 4	-	Corregulated	-	-
At2g31350	GLX2-5	glyoxalase 2-5	-	Corregulated	-	-
At2g31945			-	Corregulated	Corregulated	-
At2g32150		Haloacid dehalogenase-like hydrolase (HAD) superfamily protein	-	Corregulated	Corregulated	Corregulated
At2g33700		Protein phosphatase 2C family protein	-	Corregulated	-	-
At2g35680		Phosphotyrosine protein phosphatases superfamily protein	-	Corregulated	-	Corregulated
At2g36080		AP2/B3-like transcriptional factor family protein	-	Corregulated	Corregulated	-
At2g37150		RING/U-box superfamily protein	-	Corregulated	-	-
At2g38000		chaperone protein dnaJ-related	-	Corregulated	-	-
At2g38400	AGT3	alanine:glyoxylate aminotransferase 3	-	Corregulated	Corregulated	Corregulated
At2g38410		ENTH/VHS/GAT family protein	-	Corregulated	-	-
At2g38820		Protein of unknown function (DUF506)	-	Corregulated	-	Corregulated
At2g40000	HSPRO2	ortholog of sugar beet HS1 PRO-1 2	-	Corregulated	Corregulated	-
At2g41190		Transmembrane amino acid transporter family protein	-	Corregulated	-	-
At2g42620	MAX2/ORE9	RNI-like superfamily protein	-	Corregulated	-	Corregulated
At2g42790	CSY3	citrate synthase 3	-	Corregulated	Corregulated	-
At2g42890	ML2	MEI2-like 2	-	Corregulated	Corregulated	Corregulated
At2g43330	INT1	inositol transporter 1	-	Corregulated	-	-
At2g45980	ATI1		-	Corregulated	Corregulated	Corregulated
At2g46270	GBF3	G-box binding factor 3	-	Corregulated	-	-
At2g46680	HB-7	homeobox 7	-	Corregulated	-	-
At2g46800	ZAT1	zinc transporter of Arabidopsis thaliana	-	Corregulated	-	-
At2g47180	GolS1	galactinol synthase 1	-	Corregulated	-	-
At2g47770	TSPO	TSPO(outer membrane tryptophan-rich sensory protein)-related	-	Corregulated	-	-
At3g01100	HYP1	hypothetical protein 1	-	Corregulated	-	-
At3g01170		Ribosomal protein L34e superfamily protein	-	Corregulated	Corregulated	-
At3g01400		ARM repeat superfamily protein	-	Corregulated	-	Corregulated
At3g02340		RING/U-box superfamily protein	-	Corregulated	Corregulated	Corregulated
At3g03310	LCAT3	lecithin:cholesterol acyltransferase 3	-	Corregulated	-	-
At3g03470	CYP89A9	cytochrome P450, family 87, subfamily A, polypeptide 9	-	Corregulated	-	-
At3g04000		NAD(P)-binding Rossmann-fold superfamily protein	-	Corregulated	Corregulated	-
At3g04070	NAC047	NAC domain containing protein 47	-	Corregulated	Corregulated	-
At3g05640		Protein phosphatase 2C family protein	-	Corregulated	-	-
At3g06420	ATG8H	Ubiquitin-like superfamily protein	-	Corregulated	-	-
At3g06760		Drought-responsive family protein	-	Corregulated	-	-
At3g06780		glycine-rich protein	-	Corregulated	Corregulated	Corregulated
At3g07350		Protein of unknown function (DUF506)	-	Corregulated	Corregulated	Corregulated
At3g09770	LOG2	RING/U-box superfamily protein	-	Corregulated	-	-
At3g09910	RABC2b	RAB GTPase homolog C2B	-	Corregulated	-	-
At3g10250		Plant protein 1589 of unknown function	-	Corregulated	-	Corregulated
At3g10550	MTM1	Myotubularin-like phosphatases II superfamily	-	Corregulated	-	-
At3g11410	PP2CA	protein phosphatase 2CA	-	Corregulated	-	-
At3g11690			-	Corregulated	-	-
At3g12300			-	Corregulated	-	-
At3g12350		F-box family protein	-	Corregulated	-	-
At3g14050	RSH2	RELA/SPOT homolog 2	-	Corregulated	Corregulated	-
At3g14060			-	Corregulated	Corregulated	-
At3g14595		Ribosomal protein L18ae family	-	Corregulated	-	Corregulated
At3g15500	NAC3	NAC domain containing protein 3	-	Corregulated	Corregulated	-
At3g15780			-	Corregulated	-	Corregulated
At3g16800		Protein phosphatase 2C family protein	Corregulated	Corregulated	-	-
At3g17000	UBC32	ubiquitin-conjugating enzyme 32	-	Corregulated	Corregulated	-
At3g19290	ABF4	ABRE binding factor 4	-	Corregulated	-	-
At3g19580	ZF2	zinc-finger protein 2	-	Corregulated	-	-
At3g20250	PUM5	pumilio 5	-	Corregulated	-	-
At3g20300		Protein of unknown function (DUF3537)	-	Corregulated	-	-
At3g20660	2004-10-01	organic cation/carnitine transporter4	-	Corregulated	Corregulated	-
At3g23920	TR-BAMY	beta-amylase 1	-	Corregulated	-	-
At3g24520	HSFC1	heat shock transcription factor C1	-	Corregulated	-	-
At3g24740		Protein of unknown function (DUF1644)	-	Corregulated	-	-
At3g26000		Ribonuclease inhibitor	-	Corregulated	-	-
At3g43230		RING/FYVE/PHD-type zinc finger family protein	-	Corregulated	Corregulated	-
At3g45300	IVDH	isovaleryl-CoA-dehydrogenase	-	Corregulated	Corregulated	Corregulated
At3g48020			-	Corregulated	-	-
At3g48530	KING1	SNF1-related protein kinase regulatory subunit gamma 1	-	Corregulated	Corregulated	Corregulated
At3g49590	ATG13	Autophagy-related protein 13	-	Corregulated	-	Corregulated
At3g50980	XERO1	dehydrin xero 1	-	Corregulated	-	-
At3g51130			-	Corregulated	Corregulated	-
At3g57540		Remorin family protein	-	Corregulated	-	-
At3g61890	HB-12	homeobox 12	-	Corregulated	-	-
At3g62090	PIL2	phytochrome interacting factor 3-like 2	-	Corregulated	-	-
At4g01026	RCAR2	PYR1-like 7	-	Corregulated	-	Corregulated
At4g01120	GBF2	G-box binding factor 2	-	Corregulated	-	Corregulated
At4g01280		Homeodomain-like superfamily protein	-	Corregulated	-	-
At4g02280	SUS3	sucrose synthase 3	-	Corregulated	-	-
At4g03030		Galactose oxidase/kelch repeat superfamily protein	-	Corregulated	Corregulated	Corregulated
At4g11220	RTNLB2	VIRB2-interacting protein 2	-	Corregulated	-	-
At4g11570		Haloacid dehalogenase-like hydrolase (HAD) superfamily protein	-	Corregulated	-	-
At4g13530			-	Corregulated	-	Corregulated
At4g16110	RR2	response regulator 2	-	Corregulated	-	-
At4g17840			-	Corregulated	-	-
At4g18140	SSP4b	SCP1-like small phosphatase 4b	-	Corregulated	Corregulated	-
At4g18160	TPK3	Ca2+ activated outward rectifying K+ channel 6	-	Corregulated	-	-
At4g19860		alpha/beta-Hydrolases superfamily protein	-	Corregulated	-	Corregulated
At4g21560	VPS28-1	vacuolar protein sorting-associated protein 28 homolog 1	-	Corregulated	Corregulated	-
At4g22920	NYE1	non-yellowing 1	-	Corregulated	-	-
At4g23050		PAS domain-containing protein tyrosine kinase family protein	-	Corregulated	-	-
At4g23450	AtAIRP1	RING/U-box superfamily protein	-	Corregulated	-	-
At4g23880			-	Corregulated	-	-
At4g24480		Protein kinase superfamily protein	-	Corregulated	-	-
At4g25170		Uncharacterised conserved protein (UCP012943)	-	Corregulated	Corregulated	Corregulated
At4g27260	WES1	Auxin-responsive GH3 family protein	Corregulated	Corregulated	Input	-
At4g27780	ACBP2	acyl-CoA binding protein 2	-	Corregulated	-	-
At4g28040		nodulin MtN21 /EamA-like transporter family protein	-	Corregulated	Corregulated	Corregulated
At4g28300		Protein of unknown function (DUF1421)	-	Corregulated	Corregulated	-
At4g29190	OZF2	Zinc finger C-x8-C-x5-C-x3-H type family protein	Corregulated	Corregulated	Corregulated	Input
At4g29380	VPS15	protein kinase family protein / WD-40 repeat family protein	-	Corregulated	-	-
At4g30960	SNRK3.14	SOS3-interacting protein 3	-	Corregulated	-	-
At4g31860		Protein phosphatase 2C family protein	-	Corregulated	-	-
At4g32250		Protein kinase superfamily protein	-	Corregulated	-	-
At4g33150	SDH	lysine-ketoglutarate reductase/saccharopine dehydrogenase bifunctional enzyme	-	Corregulated	Corregulated	-
At4g33940		RING/U-box superfamily protein	-	Corregulated	Corregulated	-
At4g36740	HB40	homeobox protein 40	-	Corregulated	-	-
At4g36900	RAP2.10	related to AP2 10	-	Corregulated	-	-
At4g37180		Homeodomain-like superfamily protein	-	Corregulated	-	Corregulated
At4g37790	HAT22	Homeobox-leucine zipper protein family	-	Corregulated	Corregulated	-
At4g38810		Calcium-binding EF-hand family protein	-	Corregulated	-	-
At5g01880		RING/U-box superfamily protein	-	Corregulated	-	-
At5g01990		Auxin efflux carrier family protein	-	Corregulated	-	-
At5g02020	SIS		-	Corregulated	Corregulated	Corregulated
At5g02230		Haloacid dehalogenase-like hydrolase (HAD) superfamily protein	-	Corregulated	-	-
At5g02880	UPL4	ubiquitin-protein ligase 4	-	Corregulated	-	-
At5g03180		RING/U-box superfamily protein	-	Corregulated	-	-
At5g03230		Protein of unknown function, DUF584	-	Corregulated	-	Corregulated
At5g03490		UDP-Glycosyltransferase superfamily protein	-	Corregulated	Corregulated	-
At5g04250		Cysteine proteinases superfamily protein	-	Corregulated	-	-
At5g04340	ZAT6	zinc finger of Arabidopsis thaliana 6	-	Corregulated	Corregulated	-
At5g04760		Duplicated homeodomain-like superfamily protein	-	Corregulated	Corregulated	-
At5g05110		Cystatin/monellin family protein	-	Corregulated	-	-
At5g05410	DREB2A	DRE-binding protein 2A	-	Corregulated	-	-
At5g06370		NC domain-containing protein-related	-	Corregulated	Corregulated	Corregulated
At5g06760	LEA4-5	Late Embryogenesis Abundant 4-5	-	Corregulated	-	-
At5g10650		RING/U-box superfamily protein	-	Corregulated	-	-
At5g11090		serine-rich protein-related	-	Corregulated	Corregulated	-
At5g12840	NF-YA1	nuclear factor Y, subunit A1	-	Corregulated	-	-
At5g13330	ERF113/RAP2.6L	related to AP2 6l	-	Corregulated	Corregulated	-
At5g13800	PPH	pheophytinase	-	Corregulated	Corregulated	-
At5g17850		Sodium/calcium exchanger family protein	-	Corregulated	-	-
At5g19430		RING/U-box superfamily protein	-	Corregulated	-	Corregulated
At5g22000	RHF2A	RING-H2 group F2A	-	Corregulated	Corregulated	-
At5g22290	NAC089	NAC domain containing protein 89	-	Corregulated	-	-
At5g24870		RING/U-box superfamily protein	-	Corregulated	-	-
At5g27320	GID1C	alpha/beta-Hydrolases superfamily protein	Corregulated	Corregulated	Corregulated	Input
At5g39520		Protein of unknown function (DUF1997)	-	Corregulated	Corregulated	-
At5g39610	ORE1/NAC6	NAC domain containing protein 6	Corregulated	Corregulated	Input	-
At5g39660	CDF2	cycling DOF factor 2	-	Corregulated	-	-
At5g43260		chaperone protein dnaJ-related	-	Corregulated	-	-
At5g43930		Transducin family protein / WD-40 repeat family protein	-	Corregulated	-	-
At5g45310			-	Corregulated	-	Corregulated
At5g46410	SSP4	SCP1-like small phosphatase 4	-	Corregulated	Corregulated	-
At5g48180	NSP5	nitrile specifier protein 5	-	Corregulated	-	-
At5g50360			-	Corregulated	-	-
At5g52660		Homeodomain-like superfamily protein	-	Corregulated	-	-
At5g53970	TAT7	Tyrosine transaminase family protein	-	Corregulated	-	-
At5g54080	HGO	homogentisate 1,2-dioxygenase	-	Corregulated	Corregulated	Input
At5g54300		Protein of unknown function (DUF761)	-	Corregulated	-	-
At5g54730	G18F	homolog of yeast autophagy 18 (ATG18) F	-	Corregulated	Corregulated	-
At5g55700	BMY6	beta-amylase 4	-	Corregulated	Corregulated	-
At5g55970		RING/U-box superfamily protein	-	Corregulated	Corregulated	Corregulated
At5g56180	ATARP8	actin-related protein 8	-	Corregulated	-	Corregulated
At5g57050	AtABI2	Protein phosphatase 2C family protein	-	Corregulated	-	-
At5g57360	ZTL	Galactose oxidase/kelch repeat superfamily protein	-	Corregulated	-	-
At5g57900	SKIP1	SKP1 interacting partner 1	-	Corregulated	Corregulated	Corregulated
At5g57910			-	Corregulated	Input	-
At5g58350	ZIK2	with no lysine (K) kinase 4	-	Corregulated	Corregulated	-
At5g58650	PSY1	plant peptide containing sulfated tyrosine 1	-	Corregulated	Input	Corregulated
At5g59220	SAG113	highly ABA-induced PP2C gene 1	-	Corregulated	-	-
At5g60680		Protein of unknown function, DUF584	Corregulated	Corregulated	Corregulated	Corregulated
At5g60850	OBP4	OBF binding protein 4	Corregulated	Corregulated	-	Corregulated
At5g61640	PMSR1	peptidemethionine sulfoxide reductase 1	-	Corregulated	-	-
At5g61820			-	Corregulated	-	-
At5g62020	HSFB2A	heat shock transcription factor B2A	-	Corregulated	-	-
At5g63190		MA3 domain-containing protein	-	Corregulated	-	Input
At5g63640		ENTH/VHS/GAT family protein	-	Corregulated	-	-
At5g64250		Aldolase-type TIM barrel family protein	-	Corregulated	Corregulated	-
At5g64260	EXL2	EXORDIUM like 2	-	Corregulated	Input	Corregulated
At5g64930	HYS1	CPR5 protein, putative	-	Corregulated	-	-
At5g66400	RAB18	Dehydrin family protein	-	Corregulated	-	-

## Sheet: GRN III
	Induced in dormant buds in the three experiments
	Induced in dormant buds in at least one experiment
GRN III: Starvation, lipid catabolism, autophagy
AGI	Name	Annotation	GRN I	GRN II	GRN III	GRN IV
At1g04310	ERS2	ethylene response sensor 2	-	-	Input	-
At1g25560	TEM1	AP2/B3 transcription factor family protein	Corregulated	-	Input	-
At1g52890	NAC019	NAC domain containing protein 19	-	Corregulated	Input	-
At1g69490	NAP/NAC029	NAC-like, activated by AP3/PI	Corregulated	Corregulated	Input	Corregulated
At2g28400		Protein of unknown function, DUF584	-	Corregulated	Input	-
At2g44080	ARL	ARGOS-like	Corregulated	-	Input	-
At4g02380	SAG21	senescence-associated gene 21	-	-	Input	-
At4g27260	WES1	Auxin-responsive GH3 family protein	Corregulated	Corregulated	Input	-
At5g25350	EBF2	EIN3-binding F box protein 2	Corregulated	-	Input	-
At5g39610	ORE1/NAC6	NAC domain containing protein 6	Corregulated	Corregulated	Input	-
At5g57910			-	Corregulated	Input	-
At5g58650	PSY1	plant peptide containing sulfated tyrosine 1	-	Corregulated	Input	Corregulated
At5g64260	EXL2	EXORDIUM like 2	-	Corregulated	Input	Corregulated
At1g01550	BPS1	Protein of unknown function (DUF793)	-	-	Corregulated	-
At1g01650	SPPL4	SIGNAL PEPTIDE PEPTIDASE-LIKE 4	-	Corregulated	Corregulated	-
At1g03090	MCCA	methylcrotonyl-CoA carboxylase alpha chain, mitochondrial / 3-methylcrotonyl-CoA carboxylase 1 (MCCA)	-	-	Corregulated	Corregulated
At1g03610		Protein of unknown function (DUF789)	-	Corregulated	Corregulated	Input
At1g05340			-	Corregulated	Corregulated	-
At1g06570	PDS1	phytoene desaturation 1	-	Corregulated	Corregulated	Corregulated
At1g07040			-	Corregulated	Corregulated	Corregulated
At1g08630	THA1	threonine aldolase 1	-	-	Corregulated	-
At1g08940		Phosphoglycerate mutase family protein	-	-	Corregulated	-
At1g10070	BCAT-2	branched-chain amino acid transaminase 2	-	-	Corregulated	Corregulated
At1g10140		Uncharacterised conserved protein UCP031279	-	Corregulated	Corregulated	Corregulated
At1g12780	UGE1	UDP-D-glucose/UDP-D-galactose 4-epimerase 1	-	-	Corregulated	Corregulated
At1g13195		RING/U-box superfamily protein	-	-	Corregulated	-
At1g13960	WRKY4	WRKY DNA-binding protein 4	-	Corregulated	Corregulated	-
At1g13990			-	Corregulated	Corregulated	-
At1g14890		Plant invertase/pectin methylesterase inhibitor superfamily protein	Corregulated	-	Corregulated	Corregulated
At1g15670	KMD2	Galactose oxidase/kelch repeat superfamily protein	-	-	Corregulated	-
At1g16240	SYP51	syntaxin of plants 51	-	-	Corregulated	Corregulated
At1g18570	MYB51	myb domain protein 51	-	-	Corregulated	-
At1g21000		PLATZ transcription factor family protein	-	Corregulated	Corregulated	Input
At1g21450	SCL1	SCARECROW-like 1	-	-	Corregulated	-
At1g22190	WIND2/RAP2.4	Integrase-type DNA-binding superfamily protein	-	Corregulated	Corregulated	-
At1g22930		T-complex protein 11	-	Corregulated	Corregulated	-
At1g23440		Peptidase C15, pyroglutamyl peptidase I-like	-	-	Corregulated	-
At1g23870	TPS9	trehalose-phosphatase/synthase 9	-	-	Corregulated	Corregulated
At1g25275			Corregulated	-	Corregulated	-
At1g26930		Galactose oxidase/kelch repeat superfamily protein	-	-	Corregulated	-
At1g27290			-	-	Corregulated	Corregulated
At1g27300			-	-	Corregulated	-
At1g28190			-	-	Corregulated	-
At1g28260		Telomerase activating protein Est1	Corregulated	Corregulated	Corregulated	Corregulated
At1g28330	DYL1/DRM1	dormancy-associated protein-like 1	Corregulated	-	Corregulated	Input
At1g28520	VOZ1	vascular plant one zinc finger protein	-	-	Corregulated	-
At1g29760	SEIPIN2	Putative adipose-regulatory protein (Seipin)	-	Corregulated	Corregulated	Corregulated
At1g29970	RPL18AA	60S ribosomal protein L18A-1	-	-	Corregulated	Corregulated
At1g32700		PLATZ transcription factor family protein	Corregulated	-	Corregulated	Input
At1g32790	CID11	CTC-interacting domain 11	-	-	Corregulated	-
At1g34300		lectin protein kinase family protein	-	-	Corregulated	-
At1g34370	STOP1	C2H2 and C2HC zinc fingers superfamily protein	-	-	Corregulated	-
At1g43700	VIP1	VIRE2-interacting protein 1	-	-	Corregulated	Corregulated
At1g45976	SBP1	S-ribonuclease binding protein 1	-	Corregulated	Corregulated	Corregulated
At1g48320		Thioesterase superfamily protein	-	-	Corregulated	-
At1g50420	SCL3	scarecrow-like 3	-	-	Corregulated	-
At1g51950	IAA18	indole-3-acetic acid inducible 18	-	-	Corregulated	-
At1g54100	ALDH7B4	aldehyde dehydrogenase 7B4	-	Corregulated	Corregulated	-
At1g54130	RSH3	RELA/SPOT homolog 3	Corregulated	Corregulated	Corregulated	-
At1g58180	BCA6	beta carbonic anhydrase 6	Corregulated	-	Corregulated	Corregulated
At1g58340	ZRZ	MATE efflux family protein	-	Corregulated	Corregulated	-
At1g60140	TPS10	trehalose phosphate synthase	-	Corregulated	Corregulated	Corregulated
At1g62300	WRKY6	WRKY family transcription factor	-	-	Corregulated	-
At1g63180	UGE3	UDP-D-glucose/UDP-D-galactose 4-epimerase 3	-	-	Corregulated	-
At1g63720			-	Corregulated	Corregulated	-
At1g64660	MGL	methionine gamma-lyase	-	Corregulated	Corregulated	-
At1g68620		alpha/beta-Hydrolases superfamily protein	-	Corregulated	Corregulated	-
At1g69270	RPK1	receptor-like protein kinase 1	-	Corregulated	Corregulated	-
At1g70290	TPS8	trehalose-6-phosphatase synthase S8	-	-	Corregulated	Corregulated
At1g72060		serine-type endopeptidase inhibitors	-	-	Corregulated	-
At1g73260	KTI1	kunitz trypsin inhibitor 1	-	-	Corregulated	-
At1g73500	MKK9	MAP kinase kinase 9	-	-	Corregulated	-
At1g76150	ECH2	enoyl-CoA hydratase 2	-	-	Corregulated	-
At1g76410	ATL8	RING/U-box superfamily protein	Corregulated	-	Corregulated	Corregulated
At1g76590		PLATZ transcription factor family protein	-	Corregulated	Corregulated	Corregulated
At1g78895		Reticulon family protein	-	-	Corregulated	-
At1g80160	GLYI7	Lactoylglutathione lyase / glyoxalase I family protein	-	Corregulated	Corregulated	-
At1g80440	KMD1	Galactose oxidase/kelch repeat superfamily protein	Corregulated	-	Corregulated	Input
At1g80920	Toc12	Chaperone DnaJ-domain superfamily protein	Corregulated	-	Corregulated	Corregulated
At2g02220	PSKR1	phytosulfokin receptor 1	-	-	Corregulated	-
At2g02710	PLPC	PAS/LOV protein B	-	Corregulated	Corregulated	Corregulated
At2g15830			Input	-	Corregulated	-
At2g15960			Corregulated	-	Corregulated	Corregulated
At2g17570		Undecaprenyl pyrophosphate synthetase family protein	-	-	Corregulated	-
At2g18690			-	-	Corregulated	-
At2g18700	TPS11	trehalose phosphatase/synthase 11	-	Corregulated	Corregulated	Corregulated
At2g19350		Eukaryotic protein of unknown function (DUF872)	-	-	Corregulated	Corregulated
At2g22680	WAVH1	Zinc finger (C3HC4-type RING finger) family protein	-	Corregulated	Corregulated	-
At2g22860	PSK2	phytosulfokine 2 precursor	-	-	Corregulated	-
At2g23320	WRKY15	WRKY DNA-binding protein 15	-	-	Corregulated	-
At2g23450		Protein kinase superfamily protein	-	-	Corregulated	-
At2g27830			Corregulated	Corregulated	Corregulated	Corregulated
At2g28120		Major facilitator superfamily protein	-	-	Corregulated	-
At2g30140		UDP-Glycosyltransferase superfamily protein	-	-	Corregulated	-
At2g30250	WRKY25	WRKY DNA-binding protein 25	-	-	Corregulated	-
At2g31945			-	Corregulated	Corregulated	-
At2g32150		Haloacid dehalogenase-like hydrolase (HAD) superfamily protein	-	Corregulated	Corregulated	Corregulated
At2g36080		AP2/B3-like transcriptional factor family protein	-	Corregulated	Corregulated	-
At2g36220			-	-	Corregulated	-
At2g36320		A20/AN1-like zinc finger family protein	Corregulated	-	Corregulated	Corregulated
At2g36900	MEMB11	membrin 11	-	-	Corregulated	Input
At2g37750			-	-	Corregulated	-
At2g38400	AGT3	alanine:glyoxylate aminotransferase 3	-	Corregulated	Corregulated	Corregulated
At2g39210		Major facilitator superfamily protein	-	-	Corregulated	-
At2g39350	ABCG1	ABC-2 type transporter family protein	-	-	Corregulated	-
At2g39400		alpha/beta-Hydrolases superfamily protein	Corregulated	-	Corregulated	Corregulated
At2g39660	BIK1	botrytis-induced kinase1	-	-	Corregulated	-
At2g39980		HXXXD-type acyl-transferase family protein	Corregulated	-	Corregulated	-
At2g40000	HSPRO2	ortholog of sugar beet HS1 PRO-1 2	-	Corregulated	Corregulated	-
At2g40140	ZFAR1	zinc finger (CCCH-type) family protein	-	-	Corregulated	-
At2g41100	TCH3	Calcium-binding EF hand family protein	-	-	Corregulated	-
At2g41230	ORS1		-	-	Corregulated	-
At2g41410		Calcium-binding EF-hand family protein	-	-	Corregulated	-
At2g41430	LSR1	dehydration-induced protein (ERD15)	Corregulated	-	Corregulated	Corregulated
At2g42790	CSY3	citrate synthase 3	-	Corregulated	Corregulated	-
At2g42890	ML2	MEI2-like 2	-	Corregulated	Corregulated	Corregulated
At2g43060	IBH1	ILI1 binding bHLH 1	Corregulated	-	Corregulated	Corregulated
At2g43820	UGT74F2	UDP-glucosyltransferase 74F2	-	-	Corregulated	-
At2g44130	KMD3	Galactose oxidase/kelch repeat superfamily protein	Corregulated	-	Corregulated	Corregulated
At2g45170	ATG8E	AUTOPHAGY 8E	Corregulated	-	Corregulated	Corregulated
At2g45210		SAUR-like auxin-responsive protein family	-	-	Corregulated	-
At2g45980	ATI1		-	Corregulated	Corregulated	Corregulated
At2g46260		BTB/POZ/Kelch-associated protein	-	-	Corregulated	-
At2g48010	RKF3	receptor-like kinase in in flowers 3	-	-	Corregulated	-
At3g01170		Ribosomal protein L34e superfamily protein	-	Corregulated	Corregulated	-
At3g01970	WRKY45	WRKY DNA-binding protein 45	-	-	Corregulated	-
At3g02140	TMAC2	AFP2 (ABI five-binding protein 2) family protein	-	-	Corregulated	-
At3g02340		RING/U-box superfamily protein	-	Corregulated	Corregulated	Corregulated
At3g03870			Corregulated	Input	Corregulated	Corregulated
At3g04000		NAD(P)-binding Rossmann-fold superfamily protein	-	Corregulated	Corregulated	-
At3g04070	NAC047	NAC domain containing protein 47	-	Corregulated	Corregulated	-
At3g05200	ATL6	RING/U-box superfamily protein	-	-	Corregulated	-
At3g06780		glycine-rich protein	-	Corregulated	Corregulated	Corregulated
At3g07350		Protein of unknown function (DUF506)	-	Corregulated	Corregulated	Corregulated
At3g07560	PEX13	peroxin 13	-	-	Corregulated	Corregulated
At3g07760		Sterile alpha motif (SAM) domain-containing protein	-	-	Corregulated	-
At3g07780	OBE1	Protein of unknown function (DUF1423)	-	-	Corregulated	-
At3g08760	ATSIK	Protein kinase superfamily protein	-	-	Corregulated	-
At3g10020			-	-	Corregulated	Input
At3g10985	SAG20	senescence associated gene 20	-	-	Corregulated	Corregulated
At3g12360	ITN1	Ankyrin repeat family protein	-	-	Corregulated	-
At3g12400	ELC	Ubiquitin-conjugating enzyme/RWD-like protein	-	-	Corregulated	-
At3g12630	SAP5	A20/AN1-like zinc finger family protein	-	-	Corregulated	-
At3g12740	ALIS1	ALA-interacting subunit 1	-	-	Corregulated	-
At3g13430		RING/U-box superfamily protein	-	-	Corregulated	-
At3g14050	RSH2	RELA/SPOT homolog 2	-	Corregulated	Corregulated	-
At3g14060			-	Corregulated	Corregulated	-
At3g14990	DJ1A	Class I glutamine amidotransferase-like superfamily protein	-	-	Corregulated	-
At3g15450		Aluminium induced protein with YGL and LRDR motifs	Corregulated	-	Corregulated	Corregulated
At3g15500	NAC3	NAC domain containing protein 3	-	Corregulated	Corregulated	-
At3g15760			-	-	Corregulated	-
At3g15770			-	-	Corregulated	-
At3g17000	UBC32	ubiquitin-conjugating enzyme 32	-	Corregulated	Corregulated	-
At3g18560			-	-	Corregulated	-
At3g20340			-	-	Corregulated	Corregulated
At3g20660	OCT4	organic cation/carnitine transporter4	-	Corregulated	Corregulated	-
At3g22160		VQ motif-containing protein	-	-	Corregulated	-
At3g23030	IAA2	indole-3-acetic acid inducible 2	Corregulated	-	Corregulated	-
At3g26220	CYP71B3	cytochrome P450, family 71, subfamily B, polypeptide 3	-	-	Corregulated	Corregulated
At3g43230		RING/FYVE/PHD-type zinc finger family protein	-	Corregulated	Corregulated	-
At3g45300	IVDH	isovaleryl-CoA-dehydrogenase	-	Corregulated	Corregulated	Corregulated
At3g47340	DIN6/ASN1	glutamine-dependent asparagine synthase 1	-	-	Corregulated	Input
At3g48530	KING1	SNF1-related protein kinase regulatory subunit gamma 1	-	Corregulated	Corregulated	Corregulated
At3g48990		AMP-dependent synthetase and ligase family protein	-	-	Corregulated	-
At3g49790		Carbohydrate-binding protein	-	-	Corregulated	Corregulated
At3g51130			-	Corregulated	Corregulated	-
At3g51430	YLS2	Calcium-dependent phosphotriesterase superfamily protein	-	-	Corregulated	-
At3g51890		Clathrin light chain protein	-	-	Corregulated	-
At3g52240			-	-	Corregulated	Corregulated
At3g52800		A20/AN1-like zinc finger family protein	-	-	Corregulated	-
At3g59900	ARGOS	auxin-regulated gene involved in organ size	-	-	Corregulated	-
At3g62650			Corregulated	-	Corregulated	Corregulated
At3g62770	ATG18A	AUTOPHAGY 18A	-	-	Corregulated	-
At3g63010	GID1B	alpha/beta-Hydrolases superfamily protein	-	-	Corregulated	-
At4g01870		tolB protein-related	-	-	Corregulated	-
At4g03030		Galactose oxidase/kelch repeat superfamily protein	-	Corregulated	Corregulated	Corregulated
At4g03510	RMA1	RING membrane-anchor 1	Corregulated	-	Corregulated	Corregulated
At4g04620	ATG8B	AUTOPHAGY 8B Ubiquitin-like superfamily protein	-	-	Corregulated	-
At4g04960		Concanavalin A-like lectin protein kinase family protein	-	-	Corregulated	-
At4g05070		Wound-responsive family protein	Corregulated	-	Corregulated	Input
At4g09460	MYB6	myb domain protein 6	Corregulated	-	Corregulated	-
At4g11360	RHA1B	RING-H2 finger A1B	Corregulated	-	Corregulated	Input
At4g12040	SAP7	A20/AN1-like zinc finger family protein	-	-	Corregulated	-
At4g15260		UDP-Glycosyltransferase superfamily protein	-	-	Corregulated	-
At4g15530	PPDK	pyruvate orthophosphate dikinase	-	-	Corregulated	-
At4g15550	IAGLU	indole-3-acetate beta-D-glucosyltransferase	-	-	Corregulated	-
At4g15610		Uncharacterised protein family (UPF0497)	-	-	Corregulated	-
At4g16760	ATACX1	acyl-CoA oxidase 1	-	-	Corregulated	-
At4g17500	ERF-1	ethylene responsive element binding factor 1	-	-	Corregulated	-
At4g18140	SSP4b	SCP1-like small phosphatase 4b	-	Corregulated	Corregulated	-
At4g19640	RABF2B	Ras-related small GTP-binding family protein	-	-	Corregulated	-
At4g20830		FAD-binding Berberine family protein	-	-	Corregulated	-
At4g21450		PapD-like superfamily protein	-	-	Corregulated	Corregulated
At4g21510		F-box family protein	-	-	Corregulated	-
At4g21560	VPS28-1	vacuolar protein sorting-associated protein 28 homolog 1	-	Corregulated	Corregulated	-
At4g21680	NRT1.8	NITRATE TRANSPORTER 1.8	-	-	Corregulated	-
At4g21980	ATG8A	AUTOPHAGY 8A Ubiquitin-like superfamily protein	-	-	Corregulated	-
At4g23190	CRK11	cysteine-rich RLK (RECEPTOR-like protein kinase) 11	-	-	Corregulated	-
At4g24040	TRE1	trehalase 1	-	-	Corregulated	-
At4g24990	ATGP4	Ubiquitin family protein	-	-	Corregulated	-
At4g25170		Uncharacterised conserved protein (UCP012943)	-	Corregulated	Corregulated	Corregulated
At4g26060		Ribosomal protein L18ae family	-	-	Corregulated	-
At4g26080	AtABI1	Protein phosphatase 2C family protein	-	Input	Corregulated	-
At4g27410	NAC072/RD26	NAC (No Apical Meristem) domain transcriptional regulator superfamily protein	-	Input	Corregulated	-
At4g27450		Aluminium induced protein with YGL and LRDR motifs	-	-	Corregulated	Input
At4g28040		nodulin MtN21 /EamA-like transporter family protein	-	Corregulated	Corregulated	Corregulated
At4g28300		Protein of unknown function (DUF1421)	-	Corregulated	Corregulated	-
At4g29190	OZF2	Zinc finger C-x8-C-x5-C-x3-H type family protein	Corregulated	Corregulated	Corregulated	Input
At4g29950		Ypt/Rab-GAP domain of gyp1p superfamily protein	-	-	Corregulated	-
At4g30270	XTH24	xyloglucan endotransglucosylase/hydrolase 24	-	-	Corregulated	-
At4g30390			-	-	Corregulated	-
At4g33150	SDH	lysine-ketoglutarate reductase/saccharopine dehydrogenase bifunctional enzyme	-	Corregulated	Corregulated	-
At4g33910		2-oxoglutarate (2OG) and Fe(II)-dependent oxygenase superfamily protein	-	-	Corregulated	-
At4g33940		RING/U-box superfamily protein	-	Corregulated	Corregulated	-
At4g34180		Cyclase family protein	-	-	Corregulated	-
At4g35770	SEN1	Rhodanese/Cell cycle control phosphatase superfamily protein	Corregulated	-	Corregulated	Corregulated
At4g36040	J11	Chaperone DnaJ-domain superfamily protein	Corregulated	-	Corregulated	Input
At4g36110		SAUR-like auxin-responsive protein family	Corregulated	-	Corregulated	-
At4g37790	HAT22	Homeobox-leucine zipper protein family	-	Corregulated	Corregulated	-
At4g38540		FAD/NAD(P)-binding oxidoreductase family protein	-	-	Corregulated	-
At5g01210		HXXXD-type acyl-transferase family protein	Corregulated	-	Corregulated	-
At5g02020	SIS	SALT INDUCED SERINE RICH	-	Corregulated	Corregulated	Corregulated
At5g03490		UDP-Glycosyltransferase superfamily protein	-	Corregulated	Corregulated	-
At5g04040	SDP1	Patatin-like phospholipase family protein	-	-	Corregulated	Corregulated
At5g04340	ZAT6	zinc finger of Arabidopsis thaliana 6	-	Corregulated	Corregulated	-
At5g04720	PHX21	ADR1-like 2	-	-	Corregulated	-
At5g04760		Duplicated homeodomain-like superfamily protein	-	Corregulated	Corregulated	-
At5g05100		Single-stranded nucleic acid binding R3H protein	-	-	Corregulated	-
At5g05140		Transcription elongation factor (TFIIS) family protein	-	-	Corregulated	-
At5g05930	GC1	guanylyl cyclase 1	-	-	Corregulated	Corregulated
At5g06370		NC domain-containing protein-related	-	Corregulated	Corregulated	Corregulated
At5g06860	PGIP1	polygalacturonase inhibiting protein 1	-	-	Corregulated	-
At5g07010	SOT15/ST2A	sulfotransferase 2A	-	-	Corregulated	-
At5g09440	EXL4	EXORDIUM like 4	-	-	Corregulated	-
At5g11090		serine-rich protein-related	-	Corregulated	Corregulated	-
At5g13330	ERF113/RAP2.6L	related to AP2 6l	-	Corregulated	Corregulated	-
At5g13800	PPH	pheophytinase	-	Corregulated	Corregulated	-
At5g14780	FDH	formate dehydrogenase	Corregulated	-	Corregulated	-
At5g16120		alpha/beta-Hydrolases superfamily protein	-	-	Corregulated	Corregulated
At5g17860	CAX7	calcium exchanger 7	-	-	Corregulated	-
At5g18130			-	Input	Corregulated	Corregulated
At5g18310			-	-	Corregulated	-
At5g18490		Plant protein of unknown function (DUF946)	-	-	Corregulated	-
At5g22000	RHF2A	RING-H2 group F2A	-	Corregulated	Corregulated	-
At5g22270			Input	-	Corregulated	-
At5g27320	GID1C	alpha/beta-Hydrolases superfamily protein	Corregulated	Corregulated	Corregulated	Input
At5g27920		F-box family protein	-	-	Corregulated	-
At5g39050	PMAT1	HXXXD-type acyl-transferase family protein	-	-	Corregulated	-
At5g39520		Protein of unknown function (DUF1997)	-	Corregulated	Corregulated	-
At5g39580		Peroxidase superfamily protein	-	-	Corregulated	-
At5g43190		Galactose oxidase/kelch repeat superfamily protein	-	-	Corregulated	-
At5g44250		Protein of unknown function DUF829, transmembrane 53	Corregulated	-	Corregulated	Corregulated
At5g45110	NPR3	NPR1-like protein 3	-	-	Corregulated	-
At5g45130	RHA1	RAB homolog 1	-	-	Corregulated	-
At5g46410	SSP4	SCP1-like small phosphatase 4	-	Corregulated	Corregulated	-
At5g47070		Protein kinase superfamily protein	-	-	Corregulated	-
At5g47220	ERF2	ethylene responsive element binding factor 2	Corregulated	-	Corregulated	-
At5g49700		Predicted AT-hook DNA-binding family protein	-	-	Corregulated	-
At5g51070	SAG15	Clp ATPase	-	-	Corregulated	-
At5g54080	HGO	homogentisate 1,2-dioxygenase	-	Corregulated	Corregulated	Input
At5g54730	G18F	homolog of yeast autophagy 18 (ATG18) F	-	Corregulated	Corregulated	-
At5g55700	BMY6	beta-amylase 4	-	Corregulated	Corregulated	-
At5g55970		RING/U-box superfamily protein	-	Corregulated	Corregulated	Corregulated
At5g57060			-	-	Corregulated	-
At5g57550	XTR3	xyloglucan endotransglucosylase/hydrolase 25	-	-	Corregulated	-
At5g57900	SKIP1	SKP1 interacting partner 1	-	Corregulated	Corregulated	Corregulated
At5g58350	ZIK2	with no lysine (K) kinase 4	-	Corregulated	Corregulated	-
At5g60680		Protein of unknown function, DUF584	Corregulated	Corregulated	Corregulated	Corregulated
At5g63790	NAC102	NAC domain containing protein 102	-	-	Corregulated	-
At5g64250		Aldolase-type TIM barrel family protein	-	Corregulated	Corregulated	-
At5g65110	ATACX2	acyl-CoA oxidase 2	-	-	Corregulated	-

## Sheet: GRN IV
	Induced in dormant buds in the three experiments
	Induced in dormant buds in at least one experiment
GRN IV: Starvation, protein catabolism
AGI	Name	Annotation	GRN I	GRN II	GRN III	GRN IV
At1g03610		Protein of unknown function (DUF789)	-	Corregulated	Corregulated	Input
At1g10210	MPK1	mitogen-activated protein kinase 1	-	-	-	Input
At1g21000		PLATZ transcription factor family protein	-	Corregulated	Corregulated	Input
At1g21680		DPP6 N-terminal domain-like protein	-	Corregulated	-	Input
At1g26800		RING/U-box superfamily protein	-	Corregulated	-	Input
At1g28330	DYL1/DRM1	dormancy-associated protein-like 1	Corregulated	-	Corregulated	Input
At1g32700		PLATZ transcription factor family protein	Corregulated	-	Corregulated	Input
At1g56220		Dormancy/auxin associated family protein	Corregulated	-	-	Input
At1g80440	KMD1	Galactose oxidase/kelch repeat superfamily protein	Corregulated	-	Corregulated	Input
At2g18050	HIS1-3	histone H1-3	-	Corregulated	-	Input
At2g36900	MEMB11	membrin 11	-	-	Corregulated	Input
At2g40970	MYBC1	Homeodomain-like superfamily protein	-	-	-	Input
At3g01520		Adenine nucleotide alpha hydrolases-like superfamily protein	Corregulated	-	-	Input
At3g10020			-	-	Corregulated	Input
At3g47340	DIN6/ASN1	glutamine-dependent asparagine synthase 1	-	-	Corregulated	Input
At4g05070		Wound-responsive family protein	Corregulated	-	Corregulated	Input
At4g05150		Octicosapeptide/Phox/Bem1p family protein	Corregulated	-	-	Input
At4g11360	RHA1B	RING-H2 finger A1B	Corregulated	-	Corregulated	Input
At4g13830	J20	DNAJ-like 20	Corregulated	-	-	Input
At4g27450		Aluminium induced protein with YGL and LRDR motifs	-	-	Corregulated	Input
At4g28240		Wound-responsive family protein	Corregulated	-	-	Input
At4g29190	OZF2	Zinc finger C-x8-C-x5-C-x3-H type family protein	Corregulated	Corregulated	Corregulated	Input
At4g36040	J11	Chaperone DnaJ-domain superfamily protein	Corregulated	-	Corregulated	Input
At5g16110			-	-	-	Input
At5g19860		Protein of unknown function, DUF538	-	-	-	Input
At5g21170	AKINBETA1	5'-AMP-activated protein kinase beta-2 subunit protein	-	-	-	Input
At5g27320	GID1C	alpha/beta-Hydrolases superfamily protein	Corregulated	Corregulated	Corregulated	Input
At5g54080	HGO	homogentisate 1,2-dioxygenase	-	Corregulated	Corregulated	Input
At5g57340			Corregulated	-	-	Input
At5g63190		MA3 domain-containing protein	-	Corregulated	-	Input
At5g64180			-	-	-	Input
At1g01240			Corregulated	Corregulated	-	Corregulated
At1g01360	RCAR1	regulatory component of ABA receptor 1	-	-	-	Corregulated
At1g01820	PEX11C	peroxin 11c	-	-	-	Corregulated
At1g02340	RSF1	basic helix-loop-helix (bHLH) DNA-binding superfamily protein	Corregulated	Corregulated	-	Corregulated
At1g03090	MCCA	methylcrotonyl-CoA carboxylase alpha chain, mitochondrial / 3-methylcrotonyl-CoA carboxylase 1 (MCCA)	-	-	Corregulated	Corregulated
At1g04400	PHH1	cryptochrome 2	-	-	-	Corregulated
At1g05840		Eukaryotic aspartyl protease family protein	-	-	-	Corregulated
At1g06060		LisH and RanBPM domains containing protein	-	-	-	Corregulated
At1g06570	PDS1	phytoene desaturation 1	-	Corregulated	Corregulated	Corregulated
At1g07040			-	Corregulated	Corregulated	Corregulated
At1g08460	HDA8	histone deacetylase 8	-	-	-	Corregulated
At1g10070	BCAT-2	branched-chain amino acid transaminase 2	-	-	Corregulated	Corregulated
At1g10140		Uncharacterised conserved protein UCP031279	-	Corregulated	Corregulated	Corregulated
At1g10150		Carbohydrate-binding protein	-	-	-	Corregulated
At1g11260	STP1	sugar transporter 1	Corregulated	-	-	Corregulated
At1g11530	CXXS1	C-terminal cysteine residue is changed to a serine 1	Corregulated	-	-	Corregulated
At1g12780	UGE1	UDP-D-glucose/UDP-D-galactose 4-epimerase 1	-	-	Corregulated	Corregulated
At1g13450	GT-1	Homeodomain-like superfamily protein	-	-	-	Corregulated
At1g13700	PGL1	6-phosphogluconolactonase 1	Corregulated	-	-	Corregulated
At1g14890		Plant invertase/pectin methylesterase inhibitor superfamily protein	Corregulated	-	Corregulated	Corregulated
At1g15400			-	-	-	Corregulated
At1g15740		Leucine-rich repeat family protein	-	Corregulated	-	Corregulated
At1g16240	SYP51	syntaxin of plants 51	-	-	Corregulated	Corregulated
At1g16840			-	-	-	Corregulated
At1g19000		Homeodomain-like superfamily protein	-	-	-	Corregulated
At1g19530			-	-	-	Corregulated
At1g19540		NmrA-like negative transcriptional regulator family protein	-	-	-	Corregulated
At1g21760	FBP7	F-box protein 7	-	Input	-	Corregulated
At1g21780		BTB/POZ domain-containing protein	-	Input	-	Corregulated
At1g21920		Histone H3 K4-specific methyltransferase SET7/9 family protein	-	-	-	Corregulated
At1g23050		hydroxyproline-rich glycoprotein family protein	Corregulated	-	-	Corregulated
At1g23390		Kelch repeat-containing F-box family protein	-	-	-	Corregulated
At1g23870	TPS9	trehalose-phosphatase/synthase 9	-	-	Corregulated	Corregulated
At1g24440		RING/U-box superfamily protein	-	Corregulated	-	Corregulated
At1g26440	UPS5	ureide permease 5	-	-	-	Corregulated
At1g26670	VTI1B	Vesicle transport v-SNARE family protein	-	-	-	Corregulated
At1g27290			-	-	Corregulated	Corregulated
At1g28260		Telomerase activating protein Est1	Corregulated	Corregulated	Corregulated	Corregulated
At1g29400	ML5	MEI2-like protein 5	-	Corregulated	-	Corregulated
At1g29760	SEIPIN2	Putative adipose-regulatory protein (Seipin)	-	Corregulated	Corregulated	Corregulated
At1g29970	RPL18AA	60S ribosomal protein L18A-1	-	-	Corregulated	Corregulated
At1g30200		F-box family protein	-	-	-	Corregulated
At1g33050			-	-	-	Corregulated
At1g33055			-	-	-	Corregulated
At1g36070		Transducin/WD40 repeat-like superfamily protein	-	-	-	Corregulated
At1g36980			-	-	-	Corregulated
At1g43700	VIP1	VIRE2-interacting protein 1	-	-	Corregulated	Corregulated
At1g44770			-	-	-	Corregulated
At1g45976	SBP1	S-ribonuclease binding protein 1	-	Corregulated	Corregulated	Corregulated
At1g49850		RING/U-box superfamily protein	-	-	-	Corregulated
At1g51550		Kelch repeat-containing F-box family protein	Corregulated	-	-	Corregulated
At1g53400		Ubiquitin domain-containing protein	Corregulated	-	-	Corregulated
At1g53580	GLY3	glyoxalase II 3	-	Corregulated	-	Corregulated
At1g54210	ATG12A	Ubiquitin-like superfamily protein	-	-	-	Corregulated
At1g54740		Protein of unknown function (DUF3049)	-	-	-	Corregulated
At1g55000		peptidoglycan-binding LysM domain-containing protein	-	-	-	Corregulated
At1g55510	BCDH BETA1	branched-chain alpha-keto acid decarboxylase E1 beta subunit	-	-	-	Corregulated
At1g56090		Tetratricopeptide repeat (TPR)-like superfamily protein	-	-	-	Corregulated
At1g56280	DI19	drought-induced 19	-	-	-	Corregulated
At1g58030	CAT2	cationic amino acid transporter 2	-	Corregulated	-	Corregulated
At1g58180	BCA6	beta carbonic anhydrase 6	Corregulated	-	Corregulated	Corregulated
At1g60140	TPS10	trehalose phosphate synthase	-	Corregulated	Corregulated	Corregulated
At1g62040	ATG8C	Ubiquitin-like superfamily protein	-	-	-	Corregulated
At1g63800	UBC5	ubiquitin-conjugating enzyme 5	Corregulated	-	-	Corregulated
At1g64230	UBC28	ubiquitin-conjugating enzyme 28	-	-	-	Corregulated
At1g69490	NAP/NAC029	NAC-like, activated by AP3/PI	Corregulated	Corregulated	Input	Corregulated
At1g70290	TPS8	trehalose-6-phosphatase synthase S8	-	-	Corregulated	Corregulated
At1g74840		Homeodomain-like superfamily protein	-	-	-	Corregulated
At1g75540	STH2	salt tolerance homolog2	-	-	-	Corregulated
At1g76410	ATL8	RING/U-box superfamily protein	Corregulated	-	Corregulated	Corregulated
At1g76460		RNA-binding (RRM/RBD/RNP motifs) family protein	-	-	-	Corregulated
At1g76560	CP12-3	CP12 domain-containing protein 3	-	-	-	Corregulated
At1g76590		PLATZ transcription factor family protein	-	Corregulated	Corregulated	Corregulated
At1g77210	STP14	sugar transporter 14	Corregulated	-	-	Corregulated
At1g78890			-	-	-	Corregulated
At1g79700		Integrase-type DNA-binding superfamily protein	Corregulated	-	-	Corregulated
At1g80180			Corregulated	-	-	Corregulated
At1g80920	Toc12	Chaperone DnaJ-domain superfamily protein	Corregulated	-	Corregulated	Corregulated
At2g01490		phytanoyl-CoA dioxygenase (PhyH) family protein	-	Corregulated	-	Corregulated
At2g02710	PLPC	PAS/LOV protein B	-	Corregulated	Corregulated	Corregulated
At2g04240	XERICO	RING/U-box superfamily protein	-	Corregulated	-	Corregulated
At2g04550	IBR5	indole-3-butyric acid response 5	-	-	-	Corregulated
At2g04690		Pyridoxamine 5'-phosphate oxidase family protein	Corregulated	-	-	Corregulated
At2g05540		Glycine-rich protein family	-	Corregulated	-	Corregulated
At2g14910			-	-	-	Corregulated
At2g15695		Protein of unknown function DUF829, transmembrane 53	-	Corregulated	-	Corregulated
At2g15890	MEE14/CBP1	maternal effect embryo arrest 14	Corregulated	-	-	Corregulated
At2g15960			Corregulated	-	Corregulated	Corregulated
At2g17450	RHA3A	RING-H2 finger A3A	Corregulated	-	-	Corregulated
At2g18280	TLP2	tubby like protein 2	Corregulated	-	-	Corregulated
At2g18670		RING/U-box superfamily protein	-	-	-	Corregulated
At2g18700	TPS11	trehalose phosphatase/synthase 11	-	Corregulated	Corregulated	Corregulated
At2g19350		Eukaryotic protein of unknown function (DUF872)	-	-	Corregulated	Corregulated
At2g19810	OZF1	CCCH-type zinc finger family protein	-	Corregulated	-	Corregulated
At2g20230		Tetraspanin family protein	-	-	-	Corregulated
At2g20670		Protein of unknown function (DUF506)	-	-	-	Corregulated
At2g20740		Tetraspanin family protein	Corregulated	-	-	Corregulated
At2g21240	BPC4	basic pentacysteine 4	-	-	-	Corregulated
At2g24240		BTB/POZ domain with WD40/YVTN repeat-like protein	-	-	-	Corregulated
At2g24550			-	-	-	Corregulated
At2g25070		Protein phosphatase 2C family protein	-	-	-	Corregulated
At2g25200		Plant protein of unknown function (DUF868)	Corregulated	-	-	Corregulated
At2g25900	ATTZF1	Zinc finger C-x8-C-x5-C-x3-H type family protein	-	-	-	Corregulated
At2g27830			Corregulated	Corregulated	Corregulated	Corregulated
At2g32090		Lactoylglutathione lyase / glyoxalase I family protein	-	-	-	Corregulated
At2g32150		Haloacid dehalogenase-like hydrolase (HAD) superfamily protein	-	Corregulated	Corregulated	Corregulated
At2g32710	KRP4	Cyclin-dependent kinase inhibitor family protein	-	-	-	Corregulated
At2g33830	DRM2	Dormancy/auxin associated family protein	Corregulated	-	-	Corregulated
At2g35680		Phosphotyrosine protein phosphatases superfamily protein	-	Corregulated	-	Corregulated
At2g36320		A20/AN1-like zinc finger family protein	Corregulated	-	Corregulated	Corregulated
At2g38400	AGT3	alanine:glyoxylate aminotransferase 3	-	Corregulated	Corregulated	Corregulated
At2g38820		Protein of unknown function (DUF506)	-	Corregulated	-	Corregulated
At2g39000		Acyl-CoA N-acyltransferases (NAT) superfamily protein	Corregulated	-	-	Corregulated
At2g39400		alpha/beta-Hydrolases superfamily protein	Corregulated	-	Corregulated	Corregulated
At2g39570	ACR9	ACT domain-containing protein	-	-	-	Corregulated
At2g40410		Staphylococcal nuclease homologue	-	-	-	Corregulated
At2g40420		Transmembrane amino acid transporter family protein	Corregulated	-	-	Corregulated
At2g41430	LSR1	dehydration-induced protein (ERD15)	Corregulated	-	Corregulated	Corregulated
At2g42620	PPS	RNI-like superfamily protein	-	Corregulated	-	Corregulated
At2g42890	ML2	MEI2-like 2	-	Corregulated	Corregulated	Corregulated
At2g43060	IBH1	ILI1 binding bHLH 1	Corregulated	-	Corregulated	Corregulated
At2g44130	KMD3	Galactose oxidase/kelch repeat superfamily protein	Corregulated	-	Corregulated	Corregulated
At2g45170	ATG8E	AUTOPHAGY 8E	Corregulated	-	Corregulated	Corregulated
At2g45980	ATI1		-	Corregulated	Corregulated	Corregulated
At2g46220		Uncharacterized conserved protein (DUF2358)	Corregulated	-	-	Corregulated
At2g46550			Corregulated	-	-	Corregulated
At3g01400		ARM repeat superfamily protein	-	Corregulated	-	Corregulated
At3g02340		RING/U-box superfamily protein	-	Corregulated	Corregulated	Corregulated
At3g03870			Corregulated	Input	Corregulated	Corregulated
At3g04350		Plant protein of unknown function (DUF946)	-	-	-	Corregulated
At3g05250		RING/U-box superfamily protein	-	-	-	Corregulated
At3g06380	TLP9	tubby-like protein 9	-	-	-	Corregulated
At3g06780		glycine-rich protein	-	Corregulated	Corregulated	Corregulated
At3g07310		Protein of unknown function (DUF760)	-	-	-	Corregulated
At3g07350		Protein of unknown function (DUF506)	-	Corregulated	Corregulated	Corregulated
At3g07560	PEX13	peroxin 13	-	-	Corregulated	Corregulated
At3g10250		Plant protein 1589 of unknown function	-	Corregulated	-	Corregulated
At3g10740	ATASD1	alpha-L-arabinofuranosidase 1	-	-	-	Corregulated
At3g10770		Single-stranded nucleic acid binding R3H protein	-	-	-	Corregulated
At3g10985	WI12	senescence associated gene 20	-	-	Corregulated	Corregulated
At3g11100		sequence-specific DNA binding transcription factors	-	-	-	Corregulated
At3g13062		Polyketide cyclase/dehydrase and lipid transport superfamily protein	-	-	-	Corregulated
At3g13550	FUS9	Ubiquitin-conjugating enzyme family protein	-	-	-	Corregulated
At3g14595		Ribosomal protein L18ae family	-	Corregulated	-	Corregulated
At3g15070		RING/U-box superfamily protein	-	-	-	Corregulated
At3g15450		Aluminium induced protein with YGL and LRDR motifs	Corregulated	-	Corregulated	Corregulated
At3g15580	ATG8I	Ubiquitin-like superfamily protein	-	-	-	Corregulated
At3g15630			Corregulated	-	-	Corregulated
At3g15780			-	Corregulated	-	Corregulated
At3g16190		Isochorismatase family protein	-	-	-	Corregulated
At3g16857	RR1	response regulator 1	-	-	-	Corregulated
At3g17100		sequence-specific DNA binding transcription factors	Corregulated	-	-	Corregulated
At3g19860	bHLH121	basic helix-loop-helix (bHLH) DNA-binding superfamily protein	-	-	-	Corregulated
At3g20340			-	-	Corregulated	Corregulated
At3g26220	CYP71B3	cytochrome P450, family 71, subfamily B, polypeptide 3	-	-	Corregulated	Corregulated
At3g26510		Octicosapeptide/Phox/Bem1p family protein	-	-	-	Corregulated
At3g29240		Protein of unknown function (DUF179)	-	-	-	Corregulated
At3g45300	IVDH	isovaleryl-CoA-dehydrogenase	-	Corregulated	Corregulated	Corregulated
At3g47160		RING/U-box superfamily protein	Corregulated	-	-	Corregulated
At3g48530	KING1	SNF1-related protein kinase regulatory subunit gamma 1	-	Corregulated	Corregulated	Corregulated
At3g49590	ATG13	Autophagy-related protein 13	-	Corregulated	-	Corregulated
At3g49790		Carbohydrate-binding protein	-	-	Corregulated	Corregulated
At3g51730		saposin B domain-containing protein	-	-	-	Corregulated
At3g51840	ACX4/ATG6	acyl-CoA oxidase 4	-	-	-	Corregulated
At3g52060		Core-2/I-branching beta-1,6-N-acetylglucosaminyltransferase family protein	-	-	-	Corregulated
At3g52070			Corregulated	-	-	Corregulated
At3g52240			-	-	Corregulated	Corregulated
At3g52480			-	-	-	Corregulated
At3g55770	WLIM2b	GATA type zinc finger transcription factor family protein	-	-	-	Corregulated
At3g59940	SKIP20/KMD4	Galactose oxidase/kelch repeat superfamily protein	Corregulated	-	-	Corregulated
At3g60300		RWD domain-containing protein	-	-	-	Corregulated
At3g60340		alpha/beta-Hydrolases superfamily protein	-	-	-	Corregulated
At3g60590			Corregulated	-	-	Corregulated
At3g61060	PP2-A13	phloem protein 2-A13	-	-	-	Corregulated
At3g61180		RING/U-box superfamily protein	-	-	-	Corregulated
At3g61260		Remorin family protein	Corregulated	-	-	Corregulated
At3g61790		Protein with RING/U-box and TRAF-like domains	-	-	-	Corregulated
At3g62650			Corregulated	-	Corregulated	Corregulated
At4g00335	RHB1A	RING-H2 finger B1A	-	-	-	Corregulated
At4g00355	ATI2		-	-	-	Corregulated
At4g01026	RCAR2	PYR1-like 7	-	Corregulated	-	Corregulated
At4g01120	GBF2	G-box binding factor 2	-	Corregulated	-	Corregulated
At4g02440	EID1	F-box family protein	-	-	-	Corregulated
At4g03030		Galactose oxidase/kelch repeat superfamily protein	-	Corregulated	Corregulated	Corregulated
At4g03510	RMA1	RING membrane-anchor 1	Corregulated	-	Corregulated	Corregulated
At4g04630		Protein of unknown function, DUF584	Corregulated	-	-	Corregulated
At4g05060		PapD-like superfamily protein	-	-	-	Corregulated
At4g08330			Corregulated	-	-	Corregulated
At4g09830		Uncharacterised conserved protein UCP009193	-	-	-	Corregulated
At4g10925		Nuclear transport factor 2 (NTF2) family protein	-	-	-	Corregulated
At4g13030		P-loop containing nucleoside triphosphate hydrolases superfamily protein	-	-	-	Corregulated
At4g13530			-	Corregulated	-	Corregulated
At4g14270			Corregulated	-	-	Corregulated
At4g16520	ATG8F	Ubiquitin-like superfamily protein	Corregulated	-	-	Corregulated
At4g19160			-	-	-	Corregulated
At4g19860		alpha/beta-Hydrolases superfamily protein	-	Corregulated	-	Corregulated
At4g21450		PapD-like superfamily protein	-	-	Corregulated	Corregulated
At4g21810	DER2.1	DERLIN-2.1	-	-	-	Corregulated
At4g25170		Uncharacterised conserved protein (UCP012943)	-	Corregulated	Corregulated	Corregulated
At4g26160	ACHT1	atypical CYS HIS rich thioredoxin 1	-	-	-	Corregulated
At4g27470	RMA3	RING membrane-anchor 3	-	-	-	Corregulated
At4g28040		nodulin MtN21 /EamA-like transporter family protein	-	Corregulated	Corregulated	Corregulated
At4g28270	RMA2	RING membrane-anchor 2	-	-	-	Corregulated
At4g29820	CFIM-25	homolog of CFIM-25	-	-	-	Corregulated
At4g31410		Protein of unknown function (DUF1644)	-	-	-	Corregulated
At4g34030	MCCB	3-methylcrotonyl-CoA carboxylase	-	-	-	Corregulated
At4g34970	ADF9	actin depolymerizing factor 9	Corregulated	-	-	Corregulated
At4g35750		SEC14 cytosolic factor family protein / phosphoglyceride transfer family protein	-	-	-	Corregulated
At4g35770	SEN1	Rhodanese/Cell cycle control phosphatase superfamily protein	Corregulated	-	Corregulated	Corregulated
At4g37180		Homeodomain-like superfamily protein	-	Corregulated	-	Corregulated
At4g38090		Ribosomal protein S5 domain 2-like superfamily protein	-	-	-	Corregulated
At4g39090	RD19A	Papain family cysteine protease	-	-	-	Corregulated
At4g39100	SHL1	PHD finger family protein / bromo-adjacent homology (BAH) domain-containing protein	-	-	-	Corregulated
At5g02020	SIS		-	Corregulated	Corregulated	Corregulated
At5g02840	LCL1	LHY/CCA1-like 1	-	-	-	Corregulated
At5g03230		Protein of unknown function, DUF584	-	Corregulated	-	Corregulated
At5g04040	SDP1	Patatin-like phospholipase family protein	-	-	Corregulated	Corregulated
At5g05710		Pleckstrin homology (PH) domain superfamily protein	-	-	-	Corregulated
At5g05930	GC1	guanylyl cyclase 1	-	-	Corregulated	Corregulated
At5g06370		NC domain-containing protein-related	-	Corregulated	Corregulated	Corregulated
At5g08520	MYBS2	Duplicated homeodomain-like superfamily protein	Corregulated	-	-	Corregulated
At5g10860	CBSX3	Cystathionine beta-synthase (CBS) family protein	-	-	-	Corregulated
At5g16120		alpha/beta-Hydrolases superfamily protein	-	-	Corregulated	Corregulated
At5g18130			-	Input	Corregulated	Corregulated
At5g18630		alpha/beta-Hydrolases superfamily protein	-	-	-	Corregulated
At5g18640		alpha/beta-Hydrolases superfamily protein	Corregulated	-	-	Corregulated
At5g18650		CHY-type/CTCHY-type/RING-type Zinc finger protein	-	-	-	Corregulated
At5g18850			-	-	-	Corregulated
At5g19120		Eukaryotic aspartyl protease family protein	-	-	-	Corregulated
At5g19140	ATAILP1	Aluminium induced protein with YGL and LRDR motifs	Corregulated	-	-	Corregulated
At5g19430		RING/U-box superfamily protein	-	Corregulated	-	Corregulated
At5g22920		CHY-type/CTCHY-type/RING-type Zinc finger protein	-	-	-	Corregulated
At5g23380		Protein of unknown function (DUF789)	-	-	-	Corregulated
At5g24890			-	-	-	Corregulated
At5g25280		serine-rich protein-related	Corregulated	-	-	Corregulated
At5g42200		RING/U-box superfamily protein	-	-	-	Corregulated
At5g44250		Protein of unknown function DUF829, transmembrane 53	Corregulated	-	Corregulated	Corregulated
At5g44260		Zinc finger C-x8-C-x5-C-x3-H type family protein	Corregulated	-	-	Corregulated
At5g45310			-	Corregulated	-	Corregulated
At5g45360		F-box family protein	-	-	-	Corregulated
At5g47390	MYBH/KUA1	myb-like transcription factor family protein	-	-	-	Corregulated
At5g49360	BXL1	beta-xylosidase 1	-	-	-	Corregulated
At5g51390			-	-	-	Corregulated
At5g51970		GroES-like zinc-binding alcohol dehydrogenase family protein	-	-	-	Corregulated
At5g54540		Uncharacterised conserved protein (UCP012943)	-	-	-	Corregulated
At5g55970		RING/U-box superfamily protein	-	Corregulated	Corregulated	Corregulated
At5g56100		glycine-rich protein / oleosin	-	-	-	Corregulated
At5g56180	ATARP8	actin-related protein 8	-	Corregulated	-	Corregulated
At5g56870	BGAL4	beta-galactosidase 4	-	-	-	Corregulated
At5g57900	SKIP1	SKP1 interacting partner 1	-	Corregulated	Corregulated	Corregulated
At5g58650	PSY1	plant peptide containing sulfated tyrosine 1	-	Corregulated	Input	Corregulated
At5g59960			-	-	-	Corregulated
At5g60680		Protein of unknown function, DUF584	Corregulated	Corregulated	Corregulated	Corregulated
At5g60850	OBP4	OBF binding protein 4	Corregulated	Corregulated	-	Corregulated
At5g61590	ERF107/DEWAX	Integrase-type DNA-binding superfamily protein	Corregulated	-	-	Corregulated
At5g64260	EXL2	EXORDIUM like 2	-	Corregulated	Input	Corregulated
At5g64880			Corregulated	-	-	Corregulated
At5g65660		hydroxyproline-rich glycoprotein family protein	-	-	-	Corregulated
At5g66050		Wound-responsive family protein	-	-	-	Corregulated
At5g66160	RMR1	receptor homology region transmembrane domain ring H2 motif protein 1	-	-	-	Corregulated
At5g66250		kinectin-related	-	-	-	Corregulated
At5g66490			-	-	-	Corregulated
At5g66880	SRK2I	sucrose nonfermenting 1(SNF1)-related protein kinase 2.3	-	-	-	Corregulated
At5g66930			-	-	-	Corregulated
