# Supplementary material for: A Conserved Carbon Starvation Response Underlies Bud Dormancy in Woody and Herbaceous Species
Source: Front Plant Sci. 2017 May 23;8:788. doi: 10.3389/fpls.2017.00788 (PMC5440562; doi:10.3389/fpls.2017.00788)
Supplement: Supplementary file 5 [file Data_Sheet_4.xlsx]

## Sheet: Gonzali et al 2006
Dataset S4: Gene lists used in GSEA analysis and for Table 2.
Gonzali et al. (2006) 90 mM sucrose in 4-day-old A. thaliana seedlings grown in the dark (FC >-3)
	Name	Annotation	GRNI	GRNII	GRNIII	GRNIV
AT1G28260	SMG7L	Protein SMG7L [Source:UniProtKB/Swiss-Prot;Acc:Q9FZ99]	AT1G28260	AT1G28260	AT1G28260	AT1G28260
AT1G69490	NAP/NAC029	NAC transcription factor 29 [Source:UniProtKB/Swiss-Prot;Acc:O49255]	AT1G69490	AT1G69490	AT1G69490	AT1G69490
AT2G27830	---	unknown protein; BEST Arabidopsis thaliana protein match is: unknown protein (TAIR:AT4G22758.1); Has 131 Blast hits to 131 proteins in 17 species: Archae - 0; Bacteria - 0; Metazoa - 0; Fungi - 0; Plants - 131; Viruses - 0; Other Eukaryotes - 0 (sou /.../CBI BLink). [Source:TAIR;Acc:AT2G27830]	AT2G27830	AT2G27830	AT2G27830	AT2G27830
AT5G60680	---	Protein of unknown function, DUF584 [Source:TAIR;Acc:AT5G60680]	AT5G60680	AT5G60680	AT5G60680	AT5G60680
AT1G01240	---	unknown protein; INVOLVED IN: N-terminal protein myristoylation; EXPRESSED IN: 17 plant structures; EXPRESSED DURING: 11 growth stages; BEST Arabidopsis thaliana protein match is: unknown protein (TAIR:AT2G46550.1); Has 95 Blast hits to 78 proteins /.../species: Archae - 0; Bacteria - 2; Metazoa - 11; Fungi - 0; Plants - 80; Viruses - 0; Other Eukaryotes - 2 (source: NCBI BLink). [Source:TAIR;Acc…	AT1G01240	AT1G01240	---	AT1G01240
AT1G02340	HFR1	Transcription factor HFR1 [Source:UniProtKB/Swiss-Prot;Acc:Q9FE22]	AT1G02340	AT1G02340	---	AT1G02340
AT1G03610	---	Protein of unknown function (DUF789) [Source:TAIR;Acc:AT1G03610]	---	AT1G03610	AT1G03610	AT1G03610
AT1G06570	PDS1	phytoene desaturation 1 [Source:TAIR;Acc:AT1G06570]	---	AT1G06570	AT1G06570	AT1G06570
AT1G07040	---	unknown protein; INVOLVED IN: biological_process unknown; LOCATED IN: chloroplast; EXPRESSED IN: 24 plant structures; EXPRESSED DURING: 14 growth stages; BEST Arabidopsis thaliana protein match is: unknown protein (TAIR:AT1G27030.1); Has 540 Blast h /.../ 538 proteins in 187 species: Archae - 0; Bacteria - 333; Metazoa - 0; Fungi - 0; Plants - 67; Viruses - 0; Other Eukaryotes - 140 (source: NCBI…	---	AT1G07040	AT1G07040	AT1G07040
AT1G21000	---	PLATZ transcription factor family protein [Source:TAIR;Acc:AT1G21000]	---	AT1G21000	AT1G21000	AT1G21000
AT1G28330	DYL1/DRM1	dormancy-associated protein-like 1 [Source:TAIR;Acc:AT1G28330]	AT1G28330	---	AT1G28330	AT1G28330
AT1G32700	---	PLATZ transcription factor family protein [Source:TAIR;Acc:AT1G32700]	AT1G32700	---	AT1G32700	AT1G32700
AT1G58180	BCA6	Beta carbonic anhydrase 6, mitochondrial [Source:UniProtKB/Swiss-Prot;Acc:Q9C6F5]	AT1G58180	---	AT1G58180	AT1G58180
AT1G76410	ATL8	RING-H2 finger protein ATL8 [Source:UniProtKB/Swiss-Prot;Acc:Q8LC69]	AT1G76410	---	AT1G76410	AT1G76410
AT1G76590	---	PLATZ transcription factor family protein [Source:TAIR;Acc:AT1G76590]	---	AT1G76590	AT1G76590	AT1G76590
AT1G80440	KMD1	KISS ME DEADLY 1. F-box/kelch-repeat protein At1g80440 [Source:UniProtKB/Swiss-Prot;Acc:Q9M8L2]	AT1G80440	---	AT1G80440	AT1G80440
AT1G80920	ATJ8	Chaperone protein dnaJ 8, chloroplastic [Source:UniProtKB/Swiss-Prot;Acc:Q9SAG8]	AT1G80920	---	AT1G80920	AT1G80920
AT2G02710	TLP1	Protein TWIN LOV 1 [Source:UniProtKB/Swiss-Prot;Acc:O64511]	---	AT2G02710	AT2G02710	AT2G02710
AT2G15960	---	unknown protein; Has 14 Blast hits to 14 proteins in 5 species: Archae - 0; Bacteria - 0; Metazoa - 0; Fungi - 0; Plants - 14; Viruses - 0; Other Eukaryotes - 0 (source: NCBI BLink). [Source:TAIR;Acc:AT2G15960]	AT2G15960	---	AT2G15960	AT2G15960
AT2G18700	TPS11	Probable alpha,alpha-trehalose-phosphate synthase [UDP-forming] 11 [Source:UniProtKB/Swiss-Prot;Acc:Q9ZV48]	---	AT2G18700	AT2G18700	AT2G18700
AT2G32150	---	Haloacid dehalogenase-like hydrolase (HAD) superfamily protein [Source:TAIR;Acc:AT2G32150]	---	AT2G32150	AT2G32150	AT2G32150
AT2G38400	AGT3	Alanine--glyoxylate aminotransferase 2 homolog 2, mitochondrial [Source:UniProtKB/Swiss-Prot;Acc:Q94AL9]	---	AT2G38400	AT2G38400	AT2G38400
AT2G42890	ML2	Protein MEI2-like 2 [Source:UniProtKB/Swiss-Prot;Acc:Q9SJG8]	---	AT2G42890	AT2G42890	AT2G42890
AT2G44130	KMD3	F-box/kelch-repeat protein At2g44130 [Source:UniProtKB/Swiss-Prot;Acc:O80582]	AT2G44130	---	AT2G44130	AT2G44130
AT2G45170	ATG8E	Autophagy-related protein 8e [Source:UniProtKB/Swiss-Prot;Acc:Q8S926]	AT2G45170	---	AT2G45170	AT2G45170
AT2G45980	---	unknown protein; FUNCTIONS IN: molecular_function unknown; INVOLVED IN: biological_process unknown; LOCATED IN: cellular_component unknown; EXPRESSED IN: 25 plant structures; EXPRESSED DURING: 15 growth stages; BEST Arabidopsis thaliana protein matc /.../unknown protein (TAIR:AT4G00355.2); Has 93 Blast hits to 90 proteins in 15 species: Archae - 0; Bacteria - 0; Metazoa - 0; Fungi - 0; Plants - 9…	---	AT2G45980	AT2G45980	AT2G45980
AT3G06780	---	glycine-rich protein [Source:TAIR;Acc:AT3G06780]	---	AT3G06780	AT3G06780	AT3G06780
AT3G07350	---	Protein of unknown function (DUF506) [Source:TAIR;Acc:AT3G07350]	---	AT3G07350	AT3G07350	AT3G07350
AT3G15450	---	Aluminium induced protein with YGL and LRDR motifs [Source:TAIR;Acc:AT3G15450]	AT3G15450	---	AT3G15450	AT3G15450
AT3G45300	IVD	Isovaleryl-CoA dehydrogenase, mitochondrial [Source:UniProtKB/Swiss-Prot;Acc:Q9SWG0]	---	AT3G45300	AT3G45300	AT3G45300
AT3G48530	KING1	SNF1-related protein kinase regulatory subunit gamma-1 [Source:UniProtKB/Swiss-Prot;Acc:Q8LBB2]	---	AT3G48530	AT3G48530	AT3G48530
AT4G05070	---	Wound-responsive family protein [Source:TAIR;Acc:AT4G05070]	AT4G05070	---	AT4G05070	AT4G05070
AT4G11360	RHA1B	E3 ubiquitin-protein ligase RHA1B [Source:UniProtKB/Swiss-Prot;Acc:Q9SUS5]	AT4G11360	---	AT4G11360	AT4G11360
AT4G25170	---	Uncharacterised conserved protein (UCP012943) [Source:TAIR;Acc:AT4G25170]	---	AT4G25170	AT4G25170	AT4G25170
AT4G35770	STR15	Rhodanese-like domain-containing protein 15, chloroplastic [Source:UniProtKB/Swiss-Prot;Acc:Q38853]	AT4G35770	---	AT4G35770	AT4G35770
AT4G36040	ATJ11	Chaperone protein dnaJ 11, chloroplastic [Source:UniProtKB/Swiss-Prot;Acc:Q9FYB5]	AT4G36040	---	AT4G36040	AT4G36040
AT5G02020	SIS	Encodes a protein involved in salt tolerance, names SIS (Salt Induced Serine rich). [Source:TAIR;Acc:AT5G02020]	---	AT5G02020	AT5G02020	AT5G02020
AT5G54080	HGO	Homogentisate 1,2-dioxygenase [Source:UniProtKB/Swiss-Prot;Acc:Q9ZRA2]	---	AT5G54080	AT5G54080	AT5G54080
AT5G55970	---	RING/U-box superfamily protein [Source:TAIR;Acc:AT5G55970]	---	AT5G55970	AT5G55970	AT5G55970
AT5G58650	PSY1	Protein PSY1 [Source:UniProtKB/Swiss-Prot;Acc:Q941C7]	---	AT5G58650	AT5G58650	AT5G58650
AT5G60850	DOF5.4	Dof zinc finger protein DOF5.4 [Source:UniProtKB/Swiss-Prot;Acc:Q8LDR0]	AT5G60850	AT5G60850	---	AT5G60850
AT1G03090	MCCA	Methylcrotonoyl-CoA carboxylase subunit alpha, mitochondrial [Source:UniProtKB/Swiss-Prot;Acc:Q42523]	---	---	AT1G03090	AT1G03090
AT1G05340	---	unknown protein; FUNCTIONS IN: molecular_function unknown; INVOLVED IN: biological_process unknown; LOCATED IN: chloroplast; EXPRESSED IN: 14 plant structures; EXPRESSED DURING: 7 growth stages; BEST Arabidopsis thaliana protein match is: unknown pr /.../(TAIR:AT2G32210.1); Has 189 Blast hits to 189 proteins in 27 species: Archae - 0; Bacteria - 0; Metazoa - 0; Fungi - 21; Plants - 168; Viruses -…	---	AT1G05340	AT1G05340	---
AT1G10070	BCAT2	Branched-chain-amino-acid aminotransferase 2, chloroplastic [Source:UniProtKB/Swiss-Prot;Acc:Q9M439]	---	---	AT1G10070	AT1G10070
AT1G11260	STP1	Sugar transport protein 1 [Source:UniProtKB/Swiss-Prot;Acc:P23586]	AT1G11260	---	---	AT1G11260
AT1G11530	CXXS1	Thioredoxin-like protein CXXS1 [Source:UniProtKB/Swiss-Prot;Acc:Q8LDI5]	AT1G11530	---	---	AT1G11530
AT1G12780	UGE1	Bifunctional UDP-glucose 4-epimerase and UDP-xylose 4-epimerase 1 [Source:UniProtKB/Swiss-Prot;Acc:Q42605]	---	---	AT1G12780	AT1G12780
AT1G13700	PGL1	Probable 6-phosphogluconolactonase 1 [Source:UniProtKB/Swiss-Prot;Acc:Q9LMX8]	AT1G13700	---	---	AT1G13700
AT1G13990	---	unknown protein; FUNCTIONS IN: molecular_function unknown; INVOLVED IN: biological_process unknown; LOCATED IN: chloroplast; EXPRESSED IN: 23 plant structures; EXPRESSED DURING: 13 growth stages; CONTAINS InterPro DOMAIN/s: Protein of unknown functi /.../3110 (InterPro:IPR021503); Has 25 Blast hits to 25 proteins in 8 species: Archae - 0; Bacteria - 0; Metazoa - 0; Fungi - 0; Plants - 25; Viruses…	---	AT1G13990	AT1G13990	---
AT1G15740	---	Leucine-rich repeat family protein [Source:TAIR;Acc:AT1G15740]	---	AT1G15740	---	AT1G15740
AT1G21680	---	DPP6 N-terminal domain-like protein [Source:TAIR;Acc:AT1G21680]	---	AT1G21680	---	AT1G21680
AT1G21780	---	BTB/POZ domain-containing protein At1g21780 [Source:UniProtKB/Swiss-Prot;Acc:Q9XHZ8]	---	AT1G21780	---	AT1G21780
AT1G22190	WIND2/RAP2-13	Ethylene-responsive transcription factor RAP2-13 [Source:UniProtKB/Swiss-Prot;Acc:Q9LM15]	---	AT1G22190	AT1G22190	---
AT1G23870	TPS9	Probable alpha,alpha-trehalose-phosphate synthase [UDP-forming] 9 [Source:UniProtKB/Swiss-Prot;Acc:Q9LRA7]	---	---	AT1G23870	AT1G23870
AT1G24440	---	RING/U-box superfamily protein [Source:TAIR;Acc:AT1G24440]	---	AT1G24440	---	AT1G24440
AT1G26800	---	RING/U-box superfamily protein [Source:TAIR;Acc:AT1G26800]	---	AT1G26800	---	AT1G26800
AT1G27290	---	unknown protein; Has 44 Blast hits to 44 proteins in 12 species: Archae - 0; Bacteria - 0; Metazoa - 0; Fungi - 0; Plants - 44; Viruses - 0; Other Eukaryotes - 0 (source: NCBI BLink). [Source:TAIR;Acc:AT1G27290]	---	---	AT1G27290	AT1G27290
AT1G29970	RPL18AA	60S ribosomal protein L18a-like protein [Source:UniProtKB/Swiss-Prot;Acc:Q8L9S1]	---	---	AT1G29970	AT1G29970
AT1G56220	---	Dormancy/auxin associated family protein [Source:TAIR;Acc:AT1G56220]	AT1G56220	---	---	AT1G56220
AT1G70290	TPS8	Probable alpha,alpha-trehalose-phosphate synthase [UDP-forming] 8 [Source:UniProtKB/Swiss-Prot;Acc:Q0WUI9]	---	---	AT1G70290	AT1G70290
AT1G77210	STP14	Sugar transport protein 14 [Source:UniProtKB/Swiss-Prot;Acc:Q8GW61]	AT1G77210	---	---	AT1G77210
AT1G79700	---	AP2-like ethylene-responsive transcription factor At1g79700 [Source:UniProtKB/Swiss-Prot;Acc:A0JPZ8]	AT1G79700	---	---	AT1G79700
AT1G80160	---	Lactoylglutathione lyase / glyoxalase I family protein [Source:TAIR;Acc:AT1G80160]	---	AT1G80160	AT1G80160	---
AT1G80180	---	unknown protein; FUNCTIONS IN: molecular_function unknown; INVOLVED IN: biological_process unknown; LOCATED IN: plasma membrane; EXPRESSED IN: 21 plant structures; EXPRESSED DURING: 10 growth stages; BEST Arabidopsis thaliana protein match is: unkno /.../tein (TAIR:AT1G15400.3); Has 30201 Blast hits to 17322 proteins in 780 species: Archae - 12; Bacteria - 1396; Metazoa - 17338; Fungi - 3422; Pla…	AT1G80180	---	---	AT1G80180
AT2G04690	---	Pyridoxamine 5'-phosphate oxidase family protein [Source:TAIR;Acc:AT2G04690]	AT2G04690	---	---	AT2G04690
AT2G05540	---	Glycine-rich protein family [Source:TAIR;Acc:AT2G05540]	---	AT2G05540	---	AT2G05540
AT2G15695	---	Protein of unknown function DUF829, transmembrane 53 [Source:TAIR;Acc:AT2G15695]	---	AT2G15695	---	AT2G15695
AT2G15890	MEE14/CBP1	maternal effect embryo arrest 14 [Source:TAIR;Acc:AT2G15890]	AT2G15890	---	---	AT2G15890
AT2G17450	ATL44	RING-H2 finger protein ATL44 [Source:UniProtKB/Swiss-Prot;Acc:O22755]	AT2G17450	---	---	AT2G17450
AT2G18280	TULP2	Tubby-like F-box protein 2 [Source:UniProtKB/Swiss-Prot;Acc:Q8GVE5]	AT2G18280	---	---	AT2G18280
AT2G31945	---	unknown protein; FUNCTIONS IN: molecular_function unknown; INVOLVED IN: biological_process unknown; LOCATED IN: endomembrane system; EXPRESSED IN: 8 plant structures; EXPRESSED DURING: 4 anthesis, petal differentiation and expansion stage; BEST Arab /.../s thaliana protein match is: unknown protein (TAIR:AT1G05575.1); Has 61 Blast hits to 61 proteins in 10 species: Archae - 0; Bacteria - 0; Metaz…	---	AT2G31945	AT2G31945	---
AT2G33830	DRM2	Dormancy/auxin associated family protein [Source:TAIR;Acc:AT2G33830]	AT2G33830	---	---	AT2G33830
AT2G38820	---	Protein of unknown function (DUF506) [Source:TAIR;Acc:AT2G38820]	---	AT2G38820	---	AT2G38820
AT2G39000	---	Acyl-CoA N-acyltransferases (NAT) superfamily protein [Source:TAIR;Acc:AT2G39000]	AT2G39000	---	---	AT2G39000
AT2G40000	HSPRO2	Nematode resistance protein-like HSPRO2 [Source:UniProtKB/Swiss-Prot;Acc:O04203]	---	AT2G40000	AT2G40000	---
AT2G40420	---	Transmembrane amino acid transporter family protein [Source:TAIR;Acc:AT2G40420]	AT2G40420	---	---	AT2G40420
AT2G46220	---	Uncharacterized conserved protein (DUF2358) [Source:TAIR;Acc:AT2G46220]	AT2G46220	---	---	AT2G46220
AT3G04000	---	NAD(P)-binding Rossmann-fold superfamily protein [Source:TAIR;Acc:AT3G04000]	---	AT3G04000	AT3G04000	---
AT3G10020	---	unknown protein; FUNCTIONS IN: molecular_function unknown; INVOLVED IN: response to oxidative stress, anaerobic respiration; LOCATED IN: cellular_component unknown; EXPRESSED IN: 23 plant structures; EXPRESSED DURING: 13 growth stages; Has 47 Blast /.../o 47 proteins in 12 species: Archae - 0; Bacteria - 0; Metazoa - 1; Fungi - 0; Plants - 46; Viruses - 0; Other Eukaryotes - 0 (source: NCBI BLink…	---	---	AT3G10020	AT3G10020
AT3G17100	BHLH147	Transcription factor bHLH147 [Source:UniProtKB/Swiss-Prot;Acc:Q9LSN7]	AT3G17100	---	---	AT3G17100
AT3G20660	OCT4	Organic cation/carnitine transporter 4 [Source:UniProtKB/Swiss-Prot;Acc:Q9LHQ6]	---	AT3G20660	AT3G20660	---
AT3G26220	CYP71B3	Cytochrome P450 71B3 [Source:UniProtKB/Swiss-Prot;Acc:O65785]	---	---	AT3G26220	AT3G26220
AT3G47160	---	RING/U-box superfamily protein [Source:TAIR;Acc:AT3G47160]	AT3G47160	---	---	AT3G47160
AT3G47340	ASN1/DIN6	Asparagine synthetase [glutamine-hydrolyzing] 1 [Source:UniProtKB/Swiss-Prot;Acc:P49078]	---	---	AT3G47340	AT3G47340
AT3G49790	---	Carbohydrate-binding protein [Source:TAIR;Acc:AT3G49790]	---	---	AT3G49790	AT3G49790
AT3G52070	---	unknown protein; FUNCTIONS IN: molecular_function unknown; INVOLVED IN: biological_process unknown; LOCATED IN: chloroplast; EXPRESSED IN: 22 plant structures; EXPRESSED DURING: 13 growth stages; Has 23 Blast hits to 23 proteins in 10 species: Archa /.../ Bacteria - 0; Metazoa - 0; Fungi - 0; Plants - 23; Viruses - 0; Other Eukaryotes - 0 (source: NCBI BLink). [Source:TAIR;Acc:AT3G52070]	AT3G52070	---	---	AT3G52070
AT3G59940	SKIP20/KMD4	F-box/kelch-repeat protein SKIP20 [Source:UniProtKB/Swiss-Prot;Acc:Q9M1Y1]	AT3G59940	---	---	AT3G59940
AT3G61260	---	Uncharacterized protein At3g61260 [Source:UniProtKB/Swiss-Prot;Acc:Q9M2D8]	AT3G61260	---	---	AT3G61260
AT4G01026	PYL7	Abscisic acid receptor PYL7 [Source:UniProtKB/Swiss-Prot;Acc:Q1ECF1]	---	AT4G01026	---	AT4G01026
AT4G05150	---	Octicosapeptide/Phox/Bem1p family protein [Source:TAIR;Acc:AT4G05150]	AT4G05150	---	---	AT4G05150
AT4G09460	MYB6	Transcription repressor MYB6 [Source:UniProtKB/Swiss-Prot;Acc:Q38851]	AT4G09460	---	AT4G09460	---
AT4G13830	ATJ20	Chaperone protein dnaJ 20, chloroplastic [Source:UniProtKB/Swiss-Prot;Acc:Q9SDN0]	AT4G13830	---	---	AT4G13830
AT4G16520	ATG8F	Autophagy-related protein 8f [Source:UniProtKB/Swiss-Prot;Acc:Q8VYK7]	AT4G16520	---	---	AT4G16520
AT4G27450	---	Aluminium induced protein with YGL and LRDR motifs [Source:TAIR;Acc:AT4G27450]	---	---	AT4G27450	AT4G27450
AT4G28240	---	Wound-responsive family protein [Source:TAIR;Acc:AT4G28240]	AT4G28240	---	---	AT4G28240
AT4G33150	LKR/SDH	lysine-ketoglutarate reductase/saccharopine dehydrogenase bifunctional enzyme [Source:TAIR;Acc:AT4G33150]	---	AT4G33150	AT4G33150	---
AT4G34970	ADF9	Actin-depolymerizing factor 9 [Source:UniProtKB/Swiss-Prot;Acc:O49606]	AT4G34970	---	---	AT4G34970
AT5G04040	SDP1	Triacylglycerol lipase SDP1 [Source:UniProtKB/Swiss-Prot;Acc:Q9LZA6]	---	---	AT5G04040	AT5G04040
AT5G16120	---	alpha/beta-Hydrolases superfamily protein [Source:TAIR;Acc:AT5G16120]	---	---	AT5G16120	AT5G16120
AT5G39520	---	Protein of unknown function (DUF1997) [Source:TAIR;Acc:AT5G39520]	---	AT5G39520	AT5G39520	---
AT5G45310	---	unknown protein; LOCATED IN: endomembrane system; EXPRESSED IN: stem, inflorescence meristem, root, leaf; EXPRESSED DURING: LP.04 four leaves visible; Has 30201 Blast hits to 17322 proteins in 780 species: Archae - 12; Bacteria - 1396; Metazoa - 173 /.../ngi - 3422; Plants - 5037; Viruses - 0; Other Eukaryotes - 2996 (source: NCBI BLink). [Source:TAIR;Acc:AT5G45310]	---	AT5G45310	---	AT5G45310
AT5G63190	---	MA3 domain-containing protein [Source:TAIR;Acc:AT5G63190]	---	AT5G63190	---	AT5G63190
AT1G08570	ACHT4	Thioredoxin-like 1-1, chloroplastic [Source:UniProtKB/Swiss-Prot;Acc:O64654]	---	AT1G08570	---	---
AT1G10150	PP2A10	Protein PHLOEM PROTEIN 2-LIKE A10 [Source:UniProtKB/Swiss-Prot;Acc:Q9SY57]	---	---	---	AT1G10150
AT1G18460	---	alpha/beta-Hydrolases superfamily protein [Source:TAIR;Acc:AT1G18460]	---	AT1G18460	---	---
AT1G19000	---	Homeodomain-like superfamily protein [Source:TAIR;Acc:AT1G19000]	---	---	---	AT1G19000
AT1G21920	---	Histone H3 K4-specific methyltransferase SET7/9 family protein [Source:TAIR;Acc:AT1G21920]	---	---	---	AT1G21920
AT1G22890	---	unknown protein; FUNCTIONS IN: molecular_function unknown; INVOLVED IN: biological_process unknown; LOCATED IN: endomembrane system; EXPRESSED IN: 19 plant structures; EXPRESSED DURING: 11 growth stages; Has 17 Blast hits to 17 proteins in 2 species /.../ae - 0; Bacteria - 0; Metazoa - 0; Fungi - 0; Plants - 17; Viruses - 0; Other Eukaryotes - 0 (source: NCBI BLink). [Source:TAIR;Acc:AT1G22890]	AT1G22890	---	---	---
AT1G23390	---	F-box/kelch-repeat protein At1g23390 [Source:UniProtKB/Swiss-Prot;Acc:Q9LDE3]	---	---	---	AT1G23390
AT1G33050	---	unknown protein; FUNCTIONS IN: molecular_function unknown; INVOLVED IN: biological_process unknown; LOCATED IN: cellular_component unknown; EXPRESSED IN: 25 plant structures; EXPRESSED DURING: 15 growth stages; BEST Arabidopsis thaliana protein matc /.../unknown protein (TAIR:AT4G10470.1); Has 30201 Blast hits to 17322 proteins in 780 species: Archae - 12; Bacteria - 1396; Metazoa - 17338; Fungi …	---	---	---	AT1G33050
AT1G33055	---	unknown protein; FUNCTIONS IN: molecular_function unknown; INVOLVED IN: anaerobic respiration; LOCATED IN: endomembrane system; EXPRESSED IN: 13 plant structures; EXPRESSED DURING: 6 growth stages; Has 20 Blast hits to 20 proteins in 8 species: Arch /.../; Bacteria - 0; Metazoa - 0; Fungi - 0; Plants - 20; Viruses - 0; Other Eukaryotes - 0 (source: NCBI BLink). [Source:TAIR;Acc:AT1G33055]	---	---	---	AT1G33055
AT1G48840	---	Plant protein of unknown function (DUF639) [Source:TAIR;Acc:AT1G48840]	---	AT1G48840	---	---
AT1G49210	ATL76	E3 ubiquitin-protein ligase ATL76 [Source:UniProtKB/Swiss-Prot;Acc:Q6NML0]	AT1G49210	---	---	---
AT1G53560	---	Ribosomal protein L18ae family [Source:TAIR;Acc:AT1G53560]	---	AT1G53560	---	---
AT1G55000	---	F-box protein At1g55000 [Source:UniProtKB/Swiss-Prot;Acc:Q9FZ32]	---	---	---	AT1G55000
AT1G63180	UGE3	Bifunctional UDP-glucose 4-epimerase and UDP-xylose 4-epimerase 3 [Source:UniProtKB/Swiss-Prot;Acc:Q8LDN8]	---	---	AT1G63180	---
AT1G68520	COL6	Zinc finger protein CONSTANS-LIKE 6 [Source:UniProtKB/Swiss-Prot;Acc:Q8LG76]	AT1G68520	---	---	---
AT1G69360	---	Plant protein of unknown function (DUF863) [Source:TAIR;Acc:AT1G69360]	---	AT1G69360	---	---
AT1G71030	ATMYBL2	MYB-like 2 [Source:TAIR;Acc:AT1G71030]	AT1G71030	---	---	---
AT1G71970	---	unknown protein; FUNCTIONS IN: molecular_function unknown; INVOLVED IN: biological_process unknown; LOCATED IN: chloroplast; EXPRESSED IN: 22 plant structures; EXPRESSED DURING: 13 growth stages; BEST Arabidopsis thaliana protein match is: unknown p /.../ (TAIR:AT1G22680.1); Has 58 Blast hits to 58 proteins in 13 species: Archae - 0; Bacteria - 0; Metazoa - 4; Fungi - 0; Plants - 49; Viruses - 0;…	AT1G71970	---	---	---
AT1G72060	---	serine-type endopeptidase inhibitors [Source:TAIR;Acc:AT1G72060]	---	---	AT1G72060	---
AT1G73260	ATKTI1	kunitz trypsin inhibitor 1 [Source:TAIR;Acc:AT1G73260]	---	---	AT1G73260	---
AT1G74670	GASA6	Gibberellin-regulated protein 6 [Source:UniProtKB/Swiss-Prot;Acc:Q6NMQ7]	AT1G74670	---	---	---
AT1G74840	---	Homeodomain-like superfamily protein [Source:TAIR;Acc:AT1G74840]	---	---	---	AT1G74840
AT1G76460	---	RNA-binding (RRM/RBD/RNP motifs) family protein [Source:TAIR;Acc:AT1G76460]	---	---	---	AT1G76460
AT2G17880	---	Chaperone DnaJ-domain superfamily protein [Source:TAIR;Acc:AT2G17880]	AT2G17880	---	---	---
AT2G18670	ATL56	RING-H2 finger protein ATL56 [Source:UniProtKB/Swiss-Prot;Acc:Q9ZV51]	---	---	---	AT2G18670
AT2G20670	---	Protein of unknown function (DUF506) [Source:TAIR;Acc:AT2G20670]	---	---	---	AT2G20670
AT2G22980	SCPL13	Serine carboxypeptidase-like 13 [Source:UniProtKB/Swiss-Prot;Acc:Q8H780]	AT2G22980	---	---	---
AT2G24240	---	BTB/POZ domain-containing protein At2g24240 [Source:UniProtKB/Swiss-Prot;Acc:Q9ZUH1]	---	---	---	AT2G24240
AT2G24550	---	unknown protein; BEST Arabidopsis thaliana protein match is: unknown protein (TAIR:AT4G31510.1); Has 219 Blast hits to 219 proteins in 33 species: Archae - 0; Bacteria - 0; Metazoa - 16; Fungi - 2; Plants - 184; Viruses - 0; Other Eukaryotes - 17 (s /.../ NCBI BLink). [Source:TAIR;Acc:AT2G24550]	---	---	---	AT2G24550
AT2G25900	ATCTH	Zinc finger CCCH domain-containing protein 23 [Source:UniProtKB/Swiss-Prot;Acc:O82307]	---	---	---	AT2G25900
AT2G33810	SPL3	Squamosa promoter-binding-like protein 3 [Source:UniProtKB/Swiss-Prot;Acc:P93015]	AT2G33810	---	---	---
AT2G36220	---	unknown protein; BEST Arabidopsis thaliana protein match is: unknown protein (TAIR:AT3G52710.1); Has 74 Blast hits to 74 proteins in 10 species: Archae - 0; Bacteria - 0; Metazoa - 0; Fungi - 0; Plants - 74; Viruses - 0; Other Eukaryotes - 0 (source /.../ BLink). [Source:TAIR;Acc:AT2G36220]	---	---	AT2G36220	---
AT2G39570	ACR9	ACT domain-containing protein ACR9 [Source:UniProtKB/Swiss-Prot;Acc:O80644]	---	---	---	AT2G39570
AT2G40880	CYS3	Cysteine proteinase inhibitor 3 [Source:UniProtKB/Swiss-Prot;Acc:Q41906]	AT2G40880	---	---	---
AT2G45210	SAUR36	Auxin-responsive protein SAUR36 [Source:UniProtKB/Swiss-Prot;Acc:O22150]	---	---	AT2G45210	---
AT3G03150	---	unknown protein; FUNCTIONS IN: molecular_function unknown; INVOLVED IN: biological_process unknown; LOCATED IN: mitochondrion; EXPRESSED IN: 22 plant structures; EXPRESSED DURING: 13 growth stages; BEST Arabidopsis thaliana protein match is: unknown /.../in (TAIR:AT5G17165.1); Has 39 Blast hits to 39 proteins in 11 species: Archae - 0; Bacteria - 0; Metazoa - 0; Fungi - 0; Plants - 39; Viruses - …	AT3G03150	---	---	---
AT3G07310	---	Protein of unknown function (DUF760) [Source:TAIR;Acc:AT3G07310]	---	---	---	AT3G07310
AT3G10120	---	unknown protein; BEST Arabidopsis thaliana protein match is: unknown protein (TAIR:AT5G03890.1); Has 57 Blast hits to 57 proteins in 10 species: Archae - 0; Bacteria - 0; Metazoa - 0; Fungi - 0; Plants - 57; Viruses - 0; Other Eukaryotes - 0 (source /.../ BLink). [Source:TAIR;Acc:AT3G10120]	AT3G10120	---	---	---
AT3G10740	ASD1	Alpha-L-arabinofuranosidase 1 [Source:UniProtKB/Swiss-Prot;Acc:Q9SG80]	---	---	---	AT3G10740
AT3G11930	---	Adenine nucleotide alpha hydrolases-like superfamily protein [Source:TAIR;Acc:AT3G11930]	AT3G11930	---	---	---
AT3G14990	DJ1A	Protein DJ-1 homolog A [Source:UniProtKB/Swiss-Prot;Acc:Q9FPF0]	---	---	AT3G14990	---
AT3G15760	---	unknown protein; FUNCTIONS IN: molecular_function unknown; INVOLVED IN: biological_process unknown; LOCATED IN: endomembrane system; EXPRESSED IN: 22 plant structures; EXPRESSED DURING: 10 growth stages; BEST Arabidopsis thaliana protein match is: u /.../ protein (TAIR:AT1G52565.1); Has 42 Blast hits to 42 proteins in 10 species: Archae - 0; Bacteria - 0; Metazoa - 0; Fungi - 0; Plants - 42; Viru…	---	---	AT3G15760	---
AT3G15770	---	unknown protein; BEST Arabidopsis thaliana protein match is: unknown protein (TAIR:AT5G25360.2); Has 143 Blast hits to 143 proteins in 25 species: Archae - 0; Bacteria - 0; Metazoa - 0; Fungi - 0; Plants - 136; Viruses - 0; Other Eukaryotes - 7 (sou /.../CBI BLink). [Source:TAIR;Acc:AT3G15770]	---	---	AT3G15770	---
AT3G16770	RAP2-3	Ethylene-responsive transcription factor RAP2-3 [Source:UniProtKB/Swiss-Prot;Acc:P42736]	AT3G16770	---	---	---
AT3G19860	BHLH121	Transcription factor bHLH121 [Source:UniProtKB/Swiss-Prot;Acc:Q9LT23]	---	---	---	AT3G19860
AT3G26510	---	Octicosapeptide/Phox/Bem1p family protein [Source:TAIR;Acc:AT3G26510]	---	---	---	AT3G26510
AT3G26740	CCL	CCR-like [Source:TAIR;Acc:AT3G26740]	AT3G26740	---	---	---
AT3G29240	---	Protein of unknown function (DUF179) [Source:TAIR;Acc:AT3G29240]	---	---	---	AT3G29240
AT3G48740	SWEET11	Bidirectional sugar transporter SWEET11 [Source:UniProtKB/Swiss-Prot;Acc:Q9SMM5]	AT3G48740	---	---	---
AT3G51730	---	saposin B domain-containing protein [Source:TAIR;Acc:AT3G51730]	---	---	---	AT3G51730
AT3G51840	ACX4/ATG6	Acyl-coenzyme A oxidase 4, peroxisomal [Source:UniProtKB/Swiss-Prot;Acc:Q96329]	---	---	---	AT3G51840
AT3G52480	---	unknown protein; FUNCTIONS IN: molecular_function unknown; INVOLVED IN: biological_process unknown; LOCATED IN: endomembrane system; EXPRESSED IN: 10 plant structures; EXPRESSED DURING: LP.04 four leaves visible, 4 anthesis, petal differentiation an /.../nsion stage; Has 28 Blast hits to 28 proteins in 7 species: Archae - 0; Bacteria - 0; Metazoa - 0; Fungi - 0; Plants - 28; Viruses - 0; Other Eu…	---	---	---	AT3G52480
AT3G52840	BGAL2	Beta-galactosidase 2 [Source:UniProtKB/Swiss-Prot;Acc:Q9LFA6]	AT3G52840	---	---	---
AT3G60300	---	RWD domain-containing protein [Source:TAIR;Acc:AT3G60300]	---	---	---	AT3G60300
AT3G61060	PP2A13	F-box protein PP2-A13 [Source:UniProtKB/Swiss-Prot;Acc:Q9LEX0]	---	---	---	AT3G61060
AT3G61210	---	S-adenosyl-L-methionine-dependent methyltransferases superfamily protein [Source:TAIR;Acc:AT3G61210]	AT3G61210	---	---	---
AT3G62550	---	Adenine nucleotide alpha hydrolases-like superfamily protein [Source:TAIR;Acc:AT3G62550]	AT3G62550	---	---	---
AT3G62950	GRXC11	Glutaredoxin-C11 [Source:UniProtKB/Swiss-Prot;Acc:Q9LYC6]	AT3G62950	---	---	---
AT4G10910	---	unknown protein; Has 30201 Blast hits to 17322 proteins in 780 species: Archae - 12; Bacteria - 1396; Metazoa - 17338; Fungi - 3422; Plants - 5037; Viruses - 0; Other Eukaryotes - 2996 (source: NCBI BLink). [Source:TAIR;Acc:AT4G10910]	AT4G10910	---	---	---
AT4G13030	---	P-loop containing nucleoside triphosphate hydrolases superfamily protein [Source:TAIR;Acc:AT4G13030]	---	---	---	AT4G13030
AT4G15530	PPDK	Pyruvate, phosphate dikinase 1, chloroplastic [Source:UniProtKB/Swiss-Prot;Acc:O23404]	---	---	AT4G15530	---
AT4G15610	---	CASP-like protein 1D1 [Source:UniProtKB/Swiss-Prot;Acc:Q9FE29]	---	---	AT4G15610	---
AT4G19160	---	unknown protein; Has 35333 Blast hits to 34131 proteins in 2444 species: Archae - 798; Bacteria - 22429; Metazoa - 974; Fungi - 991; Plants - 531; Viruses - 0; Other Eukaryotes - 9610 (source: NCBI BLink). [Source:TAIR;Acc:AT4G19160]	---	---	---	AT4G19160
AT4G28270	RMA2	E3 ubiquitin-protein ligase RMA2 [Source:UniProtKB/Swiss-Prot;Acc:P93030]	---	---	---	AT4G28270
AT4G29950	---	Ypt/Rab-GAP domain of gyp1p superfamily protein [Source:TAIR;Acc:AT4G29950]	---	---	AT4G29950	---
AT4G30690	---	Translation initiation factor 3 protein [Source:TAIR;Acc:AT4G30690]	AT4G30690	---	---	---
AT4G35750	---	SEC14 cytosolic factor family protein / phosphoglyceride transfer family protein [Source:TAIR;Acc:AT4G35750]	---	---	---	AT4G35750
AT4G38060	---	unknown protein; BEST Arabidopsis thaliana protein match is: unknown protein (TAIR:AT5G65480.1); Has 35333 Blast hits to 34131 proteins in 2444 species: Archae - 798; Bacteria - 22429; Metazoa - 974; Fungi - 991; Plants - 531; Viruses - 0; Other Euk /.../s - 9610 (source: NCBI BLink). [Source:TAIR;Acc:AT4G38060]	---	AT4G38060	---	---
AT4G38810	---	Calcium-binding EF-hand family protein [Source:TAIR;Acc:AT4G38810]	---	AT4G38810	---	---
AT5G02160	---	unknown protein; FUNCTIONS IN: molecular_function unknown; INVOLVED IN: biological_process unknown; LOCATED IN: chloroplast thylakoid membrane; EXPRESSED IN: 23 plant structures; EXPRESSED DURING: 13 growth stages; Has 121 Blast hits to 121 proteins /.../ species: Archae - 0; Bacteria - 0; Metazoa - 0; Fungi - 0; Plants - 121; Viruses - 0; Other Eukaryotes - 0 (source: NCBI BLink). [Source:TAIR;A…	AT5G02160	---	---	---
AT5G02840	RVE4	Protein REVEILLE 4 [Source:UniProtKB/Swiss-Prot;Acc:Q6R0G4]	---	---	---	AT5G02840
AT5G03180	---	RING/U-box superfamily protein [Source:TAIR;Acc:AT5G03180]	---	AT5G03180	---	---
AT5G05140	MED26B	Probable mediator of RNA polymerase II transcription subunit 26b [Source:UniProtKB/Swiss-Prot;Acc:Q9FHK9]	---	---	AT5G05140	---
AT5G05690	CYP90A1	Cytochrome P450 90A1 [Source:UniProtKB/Swiss-Prot;Acc:Q42569]	AT5G05690	---	---	---
AT5G05710	---	Pleckstrin homology (PH) domain superfamily protein [Source:TAIR;Acc:AT5G05710]	---	---	---	AT5G05710
AT5G06690	WCRKC1	Thioredoxin-like 3-1, chloroplastic [Source:UniProtKB/Swiss-Prot;Acc:Q9FG36]	AT5G06690	---	---	---
AT5G14410	---	unknown protein; Has 23 Blast hits to 23 proteins in 9 species: Archae - 0; Bacteria - 0; Metazoa - 0; Fungi - 0; Plants - 23; Viruses - 0; Other Eukaryotes - 0 (source: NCBI BLink). [Source:TAIR;Acc:AT5G14410]	AT5G14410	---	---	---
AT5G14740	BCA2	Beta carbonic anhydrase 2, chloroplastic [Source:UniProtKB/Swiss-Prot;Acc:P42737]	AT5G14740	---	---	---
AT5G16110	---	unknown protein; FUNCTIONS IN: molecular_function unknown; INVOLVED IN: biological_process unknown; LOCATED IN: chloroplast; EXPRESSED IN: 24 plant structures; EXPRESSED DURING: 15 growth stages; BEST Arabidopsis thaliana protein match is: unknown p /.../ (TAIR:AT3G02555.1); Has 133 Blast hits to 133 proteins in 18 species: Archae - 0; Bacteria - 0; Metazoa - 0; Fungi - 0; Plants - 133; Viruses -…	---	---	---	AT5G16110
AT5G18600	GRXS2	Monothiol glutaredoxin-S2 [Source:UniProtKB/Swiss-Prot;Acc:Q8L8Z8]	AT5G18600	---	---	---
AT5G18630	---	alpha/beta-Hydrolases superfamily protein [Source:TAIR;Acc:AT5G18630]	---	---	---	AT5G18630
AT5G18650	---	CHY-type/CTCHY-type/RING-type Zinc finger protein [Source:TAIR;Acc:AT5G18650]	---	---	---	AT5G18650
AT5G18850	---	unknown protein; FUNCTIONS IN: molecular_function unknown; INVOLVED IN: biological_process unknown; LOCATED IN: endomembrane system; EXPRESSED IN: 23 plant structures; EXPRESSED DURING: 13 growth stages; Has 1807 Blast hits to 1807 proteins in 277 s /.../: Archae - 0; Bacteria - 0; Metazoa - 736; Fungi - 347; Plants - 385; Viruses - 0; Other Eukaryotes - 339 (source: NCBI BLink). [Source:TAIR;Acc…	---	---	---	AT5G18850
AT5G19120	---	Eukaryotic aspartyl protease family protein [Source:TAIR;Acc:AT5G19120]	---	---	---	AT5G19120
AT5G19860	---	Protein of unknown function, DUF538 [Source:TAIR;Acc:AT5G19860]	---	---	---	AT5G19860
AT5G21170	KINB1	SNF1-related protein kinase regulatory subunit beta-1 [Source:UniProtKB/Swiss-Prot;Acc:Q84VQ1]	---	---	---	AT5G21170
AT5G23660	SWEET12	Bidirectional sugar transporter SWEET12 [Source:UniProtKB/Swiss-Prot;Acc:O82587]	AT5G23660	---	---	---
AT5G24490	---	30S ribosomal protein, putative [Source:TAIR;Acc:AT5G24490]	AT5G24490	---	---	---
AT5G39660	CDF2	Cyclic dof factor 2 [Source:UniProtKB/Swiss-Prot;Acc:Q93ZL5]	---	AT5G39660	---	---
AT5G47390	MYBH/KUA1	myb-like transcription factor family protein [Source:TAIR;Acc:AT5G47390]	---	---	---	AT5G47390
AT5G49360	BXL1	Beta-D-xylosidase 1 [Source:UniProtKB/Swiss-Prot;Acc:Q9FGY1]	---	---	---	AT5G49360
AT5G51390	---	unknown protein; Has 30201 Blast hits to 17322 proteins in 780 species: Archae - 12; Bacteria - 1396; Metazoa - 17338; Fungi - 3422; Plants - 5037; Viruses - 0; Other Eukaryotes - 2996 (source: NCBI BLink). [Source:TAIR;Acc:AT5G51390]	---	---	---	AT5G51390
AT5G51970	SDH	Sorbitol dehydrogenase [Source:UniProtKB/Swiss-Prot;Acc:Q9FJ95]	---	---	---	AT5G51970
AT5G56100	---	glycine-rich protein / oleosin [Source:TAIR;Acc:AT5G56100]	---	---	---	AT5G56100
AT5G56870	BGAL4	Beta-galactosidase 4 [Source:UniProtKB/Swiss-Prot;Acc:Q9SCV8]	---	---	---	AT5G56870
AT5G59080	---	unknown protein; FUNCTIONS IN: molecular_function unknown; INVOLVED IN: response to oxidative stress; LOCATED IN: chloroplast; EXPRESSED IN: 18 plant structures; EXPRESSED DURING: 9 growth stages; BEST Arabidopsis thaliana protein match is: unknown /.../n (TAIR:AT3G46880.1); Has 1807 Blast hits to 1807 proteins in 277 species: Archae - 0; Bacteria - 0; Metazoa - 736; Fungi - 347; Plants - 385; Vi…	AT5G59080	---	---	---
AT5G62280	---	Protein of unknown function (DUF1442) [Source:TAIR;Acc:AT5G62280]	AT5G62280	---	---	---
AT5G64410	OPT4	Oligopeptide transporter 4 [Source:UniProtKB/Swiss-Prot;Acc:Q9FME8]	AT5G64410	---	---	---
AT5G65110	ACX2	Acyl-coenzyme A oxidase 2, peroxisomal [Source:UniProtKB/Swiss-Prot;Acc:O65201]	---	---	AT5G65110	---
AT5G66250	---	kinectin-related [Source:TAIR;Acc:AT5G66250]	---	---	---	AT5G66250
AT5G66490	---	unknown protein; FUNCTIONS IN: molecular_function unknown; INVOLVED IN: biological_process unknown; LOCATED IN: plasma membrane; EXPRESSED IN: 17 plant structures; EXPRESSED DURING: 9 growth stages; BEST Arabidopsis thaliana protein match is: unknow /.../ein (TAIR:AT3G50900.1); Has 1807 Blast hits to 1807 proteins in 277 species: Archae - 0; Bacteria - 0; Metazoa - 736; Fungi - 347; Plants - 385;…	---	---	---	AT5G66490
AT1G01170	---	Protein of unknown function (DUF1138) [Source:TAIR;Acc:AT1G01170]	---	---	---	---
AT1G01770	---	unknown protein; CONTAINS InterPro DOMAIN/s: Protein of unknown function DUF1446 (InterPro:IPR010839); Has 1597 Blast hits to 1509 proteins in 306 species: Archae - 4; Bacteria - 843; Metazoa - 22; Fungi - 131; Plants - 31; Viruses - 0; Other Eukary /.../ 566 (source: NCBI BLink). [Source:TAIR;Acc:AT1G01770]	---	---	---	---
AT1G02660	---	alpha/beta-Hydrolases superfamily protein [Source:TAIR;Acc:AT1G02660]	---	---	---	---
AT1G02860	BAH1	E3 ubiquitin-protein ligase BAH1 [Source:UniProtKB/Swiss-Prot;Acc:Q9SRX9]	---	---	---	---
AT1G03400	---	1-aminocyclopropane-1-carboxylate oxidase homolog 4 [Source:UniProtKB/Swiss-Prot;Acc:Q94A78]	---	---	---	---
AT1G03600	PSB27-1	Photosystem II repair protein PSB27-H1, chloroplastic [Source:UniProtKB/Swiss-Prot;Acc:Q9LR64]	---	---	---	---
AT1G05560	UGT75B1	UDP-glycosyltransferase 75B1 [Source:UniProtKB/Swiss-Prot;Acc:Q9LR44]	---	---	---	---
AT1G07050	---	CCT motif family protein [Source:TAIR;Acc:AT1G07050]	---	---	---	---
AT1G09415	NIMIN-3	Protein NIM1-INTERACTING 3 [Source:UniProtKB/Swiss-Prot;Acc:Q9FNZ4]	---	---	---	---
AT1G09460	---	Carbohydrate-binding X8 domain superfamily protein [Source:TAIR;Acc:AT1G09460]	---	---	---	---
AT1G10360	GSTU18	Glutathione S-transferase U18 [Source:UniProtKB/Swiss-Prot;Acc:Q9FUS9]	---	---	---	---
AT1G12010	---	1-aminocyclopropane-1-carboxylate oxidase 3 [Source:UniProtKB/Swiss-Prot;Acc:O65378]	---	---	---	---
AT1G12790	---	CONTAINS InterPro DOMAIN/s: RuvA domain 2-like (InterPro:IPR010994); Has 29 Blast hits to 29 proteins in 9 species: Archae - 0; Bacteria - 2; Metazoa - 0; Fungi - 0; Plants - 27; Viruses - 0; Other Eukaryotes - 0 (source: NCBI BLink). [Source:TAIR;Acc:AT1G12790]	---	---	---	---
AT1G13080	CYP71B2	Cytochrome P450 71B2 [Source:UniProtKB/Swiss-Prot;Acc:O65788]	---	---	---	---
AT1G13670	---	unknown protein; Has 22 Blast hits to 22 proteins in 7 species: Archae - 0; Bacteria - 0; Metazoa - 0; Fungi - 0; Plants - 22; Viruses - 0; Other Eukaryotes - 0 (source: NCBI BLink). [Source:TAIR;Acc:AT1G13670]	---	---	---	---
AT1G14870	PCR2	Protein PLANT CADMIUM RESISTANCE 2 [Source:UniProtKB/Swiss-Prot;Acc:Q9LQU4]	---	---	---	---
AT1G15010	---	unknown protein; BEST Arabidopsis thaliana protein match is: unknown protein (TAIR:AT2G01300.1); Has 71 Blast hits to 71 proteins in 13 species: Archae - 0; Bacteria - 2; Metazoa - 0; Fungi - 0; Plants - 69; Viruses - 0; Other Eukaryotes - 0 (source /.../ BLink). [Source:TAIR;Acc:AT1G15010]	---	---	---	---
AT1G16260	WAKL8	Wall-associated receptor kinase-like 8 [Source:UniProtKB/Swiss-Prot;Acc:Q9SA25]	---	---	---	---
AT1G17455	EFL4	Protein ELF4-LIKE 4 [Source:UniProtKB/Swiss-Prot;Acc:Q570U6]	---	---	---	---
AT1G17990	---	Putative 12-oxophytodienoate reductase-like protein 2A [Source:UniProtKB/Swiss-Prot;Acc:P0DI08]	---	---	---	---
AT1G18330	RVE7	Protein REVEILLE 7 [Source:UniProtKB/Swiss-Prot;Acc:B3H5A8]	---	---	---	---
AT1G19510	RL5	Protein RADIALIS-like 5 [Source:UniProtKB/Swiss-Prot;Acc:Q8GW75]	---	---	---	---
AT1G19610	PDF1.4	Defensin-like protein 19 [Source:UniProtKB/Swiss-Prot;Acc:P82787]	---	---	---	---
AT1G19660	BBD2	Bifunctional nuclease 2 [Source:UniProtKB/Swiss-Prot;Acc:Q93VH2]	---	---	---	---
AT1G21100	---	O-methyltransferase family protein [Source:TAIR;Acc:AT1G21100]	---	---	---	---
AT1G21360	GLTP2	Glycolipid transfer protein 2 [Source:UniProtKB/Swiss-Prot;Acc:Q6NLQ3]	---	---	---	---
AT1G21400	F24J8.4	2-oxoisovalerate dehydrogenase subunit alpha 1, mitochondrial [Source:UniProtKB/Swiss-Prot;Acc:Q9LPL5]	---	---	---	---
AT1G21770	---	Acyl-CoA N-acyltransferases (NAT) superfamily protein [Source:TAIR;Acc:AT1G21770]	---	---	---	---
AT1G22630	---	unknown protein; LOCATED IN: chloroplast; EXPRESSED IN: 21 plant structures; EXPRESSED DURING: 13 growth stages; Has 87 Blast hits to 86 proteins in 34 species: Archae - 0; Bacteria - 13; Metazoa - 27; Fungi - 0; Plants - 40; Viruses - 0; Other Euka /.../ - 7 (source: NCBI BLink). [Source:TAIR;Acc:AT1G22630]	---	---	---	---
AT1G23120	---	Polyketide cyclase/dehydrase and lipid transport superfamily protein [Source:TAIR;Acc:AT1G23120]	---	---	---	---
AT1G23710	---	Protein of unknown function (DUF1645) [Source:TAIR;Acc:AT1G23710]	---	---	---	---
AT1G25230	PAP4	Purple acid phosphatase 4 [Source:UniProtKB/Swiss-Prot;Acc:Q8VYU7]	---	---	---	---
AT1G26665	MED10B	Mediator of RNA polymerase II transcription subunit 10b [Source:UniProtKB/Swiss-Prot;Acc:F4HPA7]	---	---	---	---
AT1G27590	---	CONTAINS InterPro DOMAIN/s: Protein of unknown function DUF3453 (InterPro:IPR021850); BEST Arabidopsis thaliana protein match is: phosphatidylinositol 3- and 4-kinase family protein (TAIR:AT1G27570.1); Has 109 Blast hits to 109 proteins in 38 specie /.../hae - 0; Bacteria - 0; Metazoa - 65; Fungi - 4; Plants - 38; Viruses - 0; Other Eukaryotes - 2 (source: NCBI BLink). [Source:TAIR;Acc:AT1G27590]	---	---	---	---
AT1G30520	AAE14	2-succinylbenzoate--CoA ligase, chloroplastic/peroxisomal [Source:UniProtKB/Swiss-Prot;Acc:Q8VYJ1]	---	---	---	---
AT1G30720	---	FAD-binding Berberine family protein [Source:TAIR;Acc:AT1G30720]	---	---	---	---
AT1G30820	---	CTP synthase family protein [Source:TAIR;Acc:AT1G30820]	---	---	---	---
AT1G32060	PRK	Phosphoribulokinase, chloroplastic [Source:UniProtKB/Swiss-Prot;Acc:P25697]	---	---	---	---
AT1G43590	---	transposable element gene [Source:TAIR;Acc:AT1G43590]	---	---	---	---
AT1G49200	ATL75	RING-H2 finger protein ATL75 [Source:UniProtKB/Swiss-Prot;Acc:Q94BY6]	---	---	---	---
AT1G49650	CXE4	Probable carboxylesterase 4 [Source:UniProtKB/Swiss-Prot;Acc:Q9FX93]	---	---	---	---
AT1G50290	---	unknown protein; Has 2 Blast hits to 2 proteins in 1 species: Archae - 0; Bacteria - 0; Metazoa - 0; Fungi - 0; Plants - 2; Viruses - 0; Other Eukaryotes - 0 (source: NCBI BLink). [Source:TAIR;Acc:AT1G50290]	---	---	---	---
AT1G51400	---	Photosystem II 5 kD protein [Source:TAIR;Acc:AT1G51400]	---	---	---	---
AT1G53885	---	Protein of unknown function (DUF581) [Source:TAIR;Acc:AT1G53885]	---	---	---	---
AT1G56200	emb1303	embryo defective 1303 [Source:TAIR;Acc:AT1G56200]	---	---	---	---
AT1G58032	---	1	---	---	---	---
AT1G59590	ZCF37	ZCF37 [Source:TAIR;Acc:AT1G59590]	---	---	---	---
AT1G61820	BGLU46	Beta-glucosidase 46 [Source:UniProtKB/Swiss-Prot;Acc:O80690]	---	---	---	---
AT1G62620	---	Flavin-containing monooxygenase FMO GS-OX-like 3 [Source:UniProtKB/Swiss-Prot;Acc:Q9SXD5]	---	---	---	---
AT1G62763	---	1	---	---	---	---
AT1G64720	CP5	Polyketide cyclase/dehydrase and lipid transport superfamily protein [Source:TAIR;Acc:AT1G64720]	---	---	---	---
AT1G65510	---	unknown protein; FUNCTIONS IN: molecular_function unknown; INVOLVED IN: N-terminal protein myristoylation; LOCATED IN: endomembrane system; EXPRESSED IN: 9 plant structures; EXPRESSED DURING: LP.06 six leaves visible, LP.04 four leaves visible, 4 an /.../, petal differentiation and expansion stage, LP.08 eight leaves visible; BEST Arabidopsis thaliana protein match is: unknown protein (TAIR:AT1G6…	---	---	---	---
AT1G66760	---	MATE efflux family protein [Source:TAIR;Acc:AT1G66760]	---	---	---	---
AT1G67710	ARR11	Two-component response regulator ARR11 [Source:UniProtKB/Swiss-Prot;Acc:Q9FXD6]	---	---	---	---
AT1G68010	HPR	Glycerate dehydrogenase HPR, peroxisomal [Source:UniProtKB/Swiss-Prot;Acc:Q9C9W5]	---	---	---	---
AT1G68190	---	Putative zinc finger protein At1g68190 [Source:UniProtKB/Swiss-Prot;Acc:Q9C9F4]	---	---	---	---
AT1G68440	---	unknown protein; BEST Arabidopsis thaliana protein match is: unknown protein (TAIR:AT1G25400.2); Has 86 Blast hits to 86 proteins in 29 species: Archae - 0; Bacteria - 6; Metazoa - 27; Fungi - 11; Plants - 24; Viruses - 0; Other Eukaryotes - 18 (sou /.../CBI BLink). [Source:TAIR;Acc:AT1G68440]	---	---	---	---
AT1G70700	TIFY7	Protein TIFY 7 [Source:UniProtKB/Swiss-Prot;Acc:Q8W4J8]	---	---	---	---
AT1G72070	---	Chaperone DnaJ-domain superfamily protein [Source:TAIR;Acc:AT1G72070]	---	---	---	---
AT1G72820	---	Mitochondrial substrate carrier family protein [Source:TAIR;Acc:AT1G72820]	---	---	---	---
AT1G73540	NUDT21	Nudix hydrolase 21, chloroplastic [Source:UniProtKB/Swiss-Prot;Acc:Q8VY81]	---	---	---	---
AT1G73655	FKBP17-3	Peptidyl-prolyl cis-trans isomerase FKBP17-3, chloroplastic [Source:UniProtKB/Swiss-Prot;Acc:Q8LB65]	---	---	---	---
AT1G75180	---	Erythronate-4-phosphate dehydrogenase family protein [Source:TAIR;Acc:AT1G75180]	---	---	---	---
AT1G75190	---	unknown protein; Has 7306 Blast hits to 3858 proteins in 279 species: Archae - 15; Bacteria - 134; Metazoa - 3314; Fungi - 546; Plants - 228; Viruses - 207; Other Eukaryotes - 2862 (source: NCBI BLink). [Source:TAIR;Acc:AT1G75190]	---	---	---	---
AT1G75490	DREB2D	Dehydration-responsive element-binding protein 2D [Source:UniProtKB/Swiss-Prot;Acc:Q9LQZ2]	---	---	---	---
AT1G78290	SRK2C	Serine/threonine-protein kinase SRK2C [Source:UniProtKB/Swiss-Prot;Acc:Q9M9E9]	---	---	---	---
AT2G01450	MPK17	Mitogen-activated protein kinase 17 [Source:UniProtKB/Swiss-Prot;Acc:Q84M93]	---	---	---	---
AT2G02420	---	1	---	---	---	---
AT2G03710	AGL3	Agamous-like MADS-box protein AGL3 [Source:UniProtKB/Swiss-Prot;Acc:P29383]	---	---	---	---
AT2G04038	AtbZIP48	basic leucine-zipper 48 [Source:TAIR;Acc:AT2G04038]	---	---	---	---
AT2G07180	---	Protein kinase superfamily protein [Source:TAIR;Acc:AT2G07180]	---	---	---	---
AT2G13360	AGT1	Serine--glyoxylate aminotransferase [Source:UniProtKB/Swiss-Prot;Acc:Q56YA5]	---	---	---	---
AT2G14160	---	RNA-binding (RRM/RBD/RNP motifs) family protein [Source:TAIR;Acc:AT2G14160]	---	---	---	---
AT2G15880	PEX3	Pollen-specific leucine-rich repeat extensin-like protein 3 [Source:UniProtKB/Swiss-Prot;Acc:Q9XIL9]	---	---	---	---
AT2G17710	---	unknown protein; Has 39 Blast hits to 39 proteins in 14 species: Archae - 0; Bacteria - 0; Metazoa - 0; Fungi - 0; Plants - 39; Viruses - 0; Other Eukaryotes - 0 (source: NCBI BLink). [Source:TAIR;Acc:AT2G17710]	---	---	---	---
AT2G21185	---	unknown protein; Has 9 Blast hits to 9 proteins in 4 species: Archae - 0; Bacteria - 0; Metazoa - 0; Fungi - 0; Plants - 9; Viruses - 0; Other Eukaryotes - 0 (source: NCBI BLink). [Source:TAIR;Acc:AT2G21185]	---	---	---	---
AT2G22990	SCPL8	Serine carboxypeptidase-like 8 [Source:UniProtKB/Swiss-Prot;Acc:Q8RUW5]	---	---	---	---
AT2G25080	GPX1	Phospholipid hydroperoxide glutathione peroxidase 1, chloroplastic [Source:UniProtKB/Swiss-Prot;Acc:P52032]	---	---	---	---
AT2G25450	GSL-OH	Probable 2-oxoacid dependent dioxygenase [Source:UniProtKB/Swiss-Prot;Acc:Q9SKK4]	---	---	---	---
AT2G26670	HO1	Heme oxygenase 1, chloroplastic [Source:UniProtKB/Swiss-Prot;Acc:O48782]	---	---	---	---
AT2G28110	IRX7	Probable glucuronoxylan glucuronosyltransferase IRX7 [Source:UniProtKB/Swiss-Prot;Acc:Q9ZUV3]	---	---	---	---
AT2G29290	---	Tropinone reductase homolog At2g29290 [Source:UniProtKB/Swiss-Prot;Acc:Q9ZW13]	---	---	---	---
AT2G34600	TIFY 5B	Protein TIFY 5B [Source:UniProtKB/Swiss-Prot;Acc:O64687]	---	---	---	---
AT2G36950	---	Heavy metal transport/detoxification superfamily protein [Source:TAIR;Acc:AT2G36950]	---	---	---	---
AT2G37680	---	CONTAINS InterPro DOMAIN/s: Vacuolar import/degradation protein Vid24 (InterPro:IPR018618); Has 318 Blast hits to 317 proteins in 131 species: Archae - 0; Bacteria - 0; Metazoa - 80; Fungi - 184; Plants - 51; Viruses - 0; Other Eukaryotes - 3 (sourc /.../I BLink). [Source:TAIR;Acc:AT2G37680]	---	---	---	---
AT2G38210	PDX1L4	Pyridoxal 5'-phosphate synthase PDX1-like 4 [Source:UniProtKB/Swiss-Prot;Acc:O80446]	---	---	---	---
AT2G38870	---	Serine protease inhibitor, potato inhibitor I-type family protein [Source:TAIR;Acc:AT2G38870]	---	---	---	---
AT2G39470	PNSL1	Photosynthetic NDH subunit of lumenal location 1, chloroplastic [Source:UniProtKB/Swiss-Prot;Acc:O80634]	---	---	---	---
AT2G41250	---	Haloacid dehalogenase-like hydrolase (HAD) superfamily protein [Source:TAIR;Acc:AT2G41250]	---	---	---	---
AT2G42750	---	DNAJ heat shock N-terminal domain-containing protein [Source:TAIR;Acc:AT2G42750]	---	---	---	---
AT2G43400	ETFQO	Electron transfer flavoprotein-ubiquinone oxidoreductase, mitochondrial [Source:UniProtKB/Swiss-Prot;Acc:O22854]	---	---	---	---
AT2G43520	ATTI2	Defensin-like protein 193 [Source:UniProtKB/Swiss-Prot;Acc:O22866]	---	---	---	---
AT2G44010	---	unknown protein; BEST Arabidopsis thaliana protein match is: unknown protein (TAIR:AT3G59880.1); Has 18 Blast hits to 18 proteins in 7 species: Archae - 0; Bacteria - 0; Metazoa - 0; Fungi - 0; Plants - 18; Viruses - 0; Other Eukaryotes - 0 (source: /.../BLink). [Source:TAIR;Acc:AT2G44010]	---	---	---	---
AT2G45740	PEX11D	Peroxisomal membrane protein 11D [Source:UniProtKB/Swiss-Prot;Acc:O80845]	---	---	---	---
AT2G47270	UPB1	Transcription factor UPBEAT1 [Source:UniProtKB/Swiss-Prot;Acc:O22901]	---	---	---	---
AT3G03990	D14	Probable strigolactone esterase D14 homolog [Source:UniProtKB/Swiss-Prot;Acc:Q9SQR3]	---	---	---	---
AT3G05680	EMB2016	embryo defective 2016 [Source:TAIR;Acc:AT3G05680]	---	---	---	---
AT3G05950	---	Germin-like protein subfamily 1 member 7 [Source:UniProtKB/Swiss-Prot;Acc:Q9SFF9]	---	---	---	---
AT3G06080	TBL10	Protein trichome birefringence-like 10 [Source:UniProtKB/Swiss-Prot;Acc:Q9LDG2]	---	---	---	---
AT3G07650	COL9	Zinc finger protein CONSTANS-LIKE 9 [Source:UniProtKB/Swiss-Prot;Acc:Q9SSE5]	---	---	---	---
AT3G09020	---	alpha 1,4-glycosyltransferase family protein [Source:TAIR;Acc:AT3G09020]	---	---	---	---
AT3G10450	SCPL7	Serine carboxypeptidase-like 7 [Source:UniProtKB/Swiss-Prot;Acc:Q9SQX6]	---	---	---	---
AT3G11550	CASP2	Casparian strip membrane protein 2 [Source:UniProtKB/Swiss-Prot;Acc:Q9CAX3]	---	---	---	---
AT3G11560	---	LETM1-like protein [Source:TAIR;Acc:AT3G11560]	---	---	---	---
AT3G12320	T2E22.34	unknown protein; BEST Arabidopsis thaliana protein match is: unknown protein (TAIR:AT5G06980.4); Has 102 Blast hits to 102 proteins in 16 species: Archae - 0; Bacteria - 0; Metazoa - 0; Fungi - 0; Plants - 98; Viruses - 0; Other Eukaryotes - 4 (sour /.../BI BLink). [Source:TAIR;Acc:AT3G12320]	---	---	---	---
AT3G13450	DIN4	2-oxoisovalerate dehydrogenase subunit beta 2, mitochondrial [Source:UniProtKB/Swiss-Prot;Acc:Q9LDY2]	---	---	---	---
AT3G16120	---	Dynein light chain type 1 family protein [Source:TAIR;Acc:AT3G16120]	---	---	---	---
AT3G17510	CIPK1	CBL-interacting serine/threonine-protein kinase 1 [Source:UniProtKB/Swiss-Prot;Acc:Q8RWC9]	---	---	---	---
AT3G19390	AT3G19400	Granulin repeat cysteine protease family protein [Source:TAIR;Acc:AT3G19390]	---	---	---	---
AT3G21260	GLTP3	Glycolipid transfer protein 3 [Source:UniProtKB/Swiss-Prot;Acc:Q9LU33]	---	---	---	---
AT3G21870	CYCU1-1	Cyclin-U1-1 [Source:UniProtKB/Swiss-Prot;Acc:Q9LJ45]	---	---	---	---
AT3G22210	---	unknown protein; FUNCTIONS IN: molecular_function unknown; INVOLVED IN: biological_process unknown; LOCATED IN: endomembrane system; EXPRESSED IN: 21 plant structures; EXPRESSED DURING: 13 growth stages; Has 26 Blast hits to 26 proteins in 13 specie /.../hae - 0; Bacteria - 0; Metazoa - 0; Fungi - 0; Plants - 26; Viruses - 0; Other Eukaryotes - 0 (source: NCBI BLink). [Source:TAIR;Acc:AT3G22210]	---	---	---	---
AT3G22440	FRL4A	FRIGIDA-like protein 4a [Source:UniProtKB/Swiss-Prot;Acc:Q9LUV4]	---	---	---	---
AT3G22460	OASA2	O-acetylserine (thiol) lyase (OAS-TL) isoform A2 [Source:TAIR;Acc:AT3G22460]	---	---	---	---
AT3G23080	---	Polyketide cyclase/dehydrase and lipid transport superfamily protein [Source:TAIR;Acc:AT3G23080]	---	---	---	---
AT3G23700	---	Nucleic acid-binding proteins superfamily [Source:TAIR;Acc:AT3G23700]	---	---	---	---
AT3G23760	---	FUNCTIONS IN: molecular_function unknown; INVOLVED IN: biological_process unknown; LOCATED IN: vacuole; EXPRESSED IN: 20 plant structures; EXPRESSED DURING: 13 growth stages; BEST Arabidopsis thaliana protein match is: transferases, transferring gly /.../groups (TAIR:AT4G14100.1); Has 108 Blast hits to 104 proteins in 19 species: Archae - 0; Bacteria - 0; Metazoa - 8; Fungi - 0; Plants - 90; Viru…	---	---	---	---
AT3G23880	---	F-box/kelch-repeat protein At3g23880 [Source:UniProtKB/Swiss-Prot;Acc:Q9LIR8]	---	---	---	---
AT3G25670	---	Leucine-rich repeat (LRR) family protein [Source:TAIR;Acc:AT3G25670]	---	---	---	---
AT3G26170	CYP71B19	Cytochrome P450 71B19 [Source:UniProtKB/Swiss-Prot;Acc:Q9LTM4]	---	---	---	---
AT3G27350	---	unknown protein; FUNCTIONS IN: molecular_function unknown; INVOLVED IN: biological_process unknown; LOCATED IN: plasma membrane; EXPRESSED IN: 24 plant structures; EXPRESSED DURING: 15 growth stages; BEST Arabidopsis thaliana protein match is: unkno /.../tein (TAIR:AT5G40700.1); Has 230 Blast hits to 202 proteins in 35 species: Archae - 0; Bacteria - 3; Metazoa - 77; Fungi - 4; Plants - 130; Viru…	---	---	---	---
AT3G28740	CYP81D11	Cytochrome P450 81D11 [Source:UniProtKB/Swiss-Prot;Acc:Q9LHA1]	---	---	---	---
AT3G47560	---	alpha/beta-Hydrolases superfamily protein [Source:TAIR;Acc:AT3G47560]	---	---	---	---
AT3G48360	BT2	BTB/POZ and TAZ domain-containing protein 2 [Source:UniProtKB/Swiss-Prot;Acc:Q94BN0]	---	---	---	---
AT3G49780	PSK3	Phytosulfokines 3 [Source:UniProtKB/Swiss-Prot;Acc:Q9M2Y0]	---	---	---	---
AT3G51910	HSFA7A	Heat stress transcription factor A-7a [Source:UniProtKB/Swiss-Prot;Acc:Q9SV12]	---	---	---	---
AT3G55890	---	Protein yippee-like At3g55890 [Source:UniProtKB/Swiss-Prot;Acc:Q9LY56]	---	---	---	---
AT3G56000	CSLA14	Probable mannan synthase 14 [Source:UniProtKB/Swiss-Prot;Acc:Q84W06]	---	---	---	---
AT3G60130	BGLU16	Beta-glucosidase 16 [Source:UniProtKB/Swiss-Prot;Acc:Q9M1D0]	---	---	---	---
AT3G60140	BGLU30	Beta-glucosidase 30 [Source:UniProtKB/Swiss-Prot;Acc:Q9M1C9]	---	---	---	---
AT3G61900	---	SAUR-like auxin-responsive protein family [Source:TAIR;Acc:AT3G61900]	---	---	---	---
AT3G62410	CP12-2	Calvin cycle protein CP12-2, chloroplastic [Source:UniProtKB/Swiss-Prot;Acc:Q9LZP9]	---	---	---	---
AT4G00750	---	Probable methyltransferase PMT15 [Source:UniProtKB/Swiss-Prot;Acc:Q9ZPH9]	---	---	---	---
AT4G01460	BHLH57	Transcription factor bHLH57 [Source:UniProtKB/Swiss-Prot;Acc:Q9M128]	---	---	---	---
AT4G04040	PFP-BETA2	Pyrophosphate--fructose 6-phosphate 1-phosphotransferase subunit beta 2 [Source:UniProtKB/Swiss-Prot;Acc:F4JGR5]	---	---	---	---
AT4G10020	HSD5	11-beta-hydroxysteroid dehydrogenase-like 5 [Source:UniProtKB/Swiss-Prot;Acc:Q9T0G0]	---	---	---	---
AT4G10920	KELP	RNA polymerase II transcriptional coactivator KELP [Source:UniProtKB/Swiss-Prot;Acc:O65155]	---	---	---	---
AT4G14540	NFYB3	Nuclear transcription factor Y subunit B-3 [Source:UniProtKB/Swiss-Prot;Acc:O23310]	---	---	---	---
AT4G15690	GRXS5	Monothiol glutaredoxin-S5 [Source:UniProtKB/Swiss-Prot;Acc:O23420]	---	---	---	---
AT4G15700	GRXS3	Monothiol glutaredoxin-S3 [Source:UniProtKB/Swiss-Prot;Acc:O23421]	---	---	---	---
AT4G16000	---	unknown protein; BEST Arabidopsis thaliana protein match is: unknown protein (TAIR:AT4G15990.1); Has 30201 Blast hits to 17322 proteins in 780 species: Archae - 12; Bacteria - 1396; Metazoa - 17338; Fungi - 3422; Plants - 5037; Viruses - 0; Other Eu /.../es - 2996 (source: NCBI BLink). [Source:TAIR;Acc:AT4G16000]	---	---	---	---
AT4G16190	---	Papain family cysteine protease [Source:TAIR;Acc:AT4G16190]	---	---	---	---
AT4G16690	PPD	Probable pheophorbidase [Source:UniProtKB/Swiss-Prot;Acc:O23512]	---	---	---	---
AT4G17245	---	RING/U-box superfamily protein [Source:TAIR;Acc:AT4G17245]	---	---	---	---
AT4G17730	SYP23	Syntaxin-23 [Source:UniProtKB/Swiss-Prot;Acc:O04378]	---	---	---	---
AT4G18550	DSEL	Phospholipase A1-IIgamma [Source:UniProtKB/Swiss-Prot;Acc:O49523]	---	---	---	---
AT4G19420	PAE8	Pectin acetylesterase 8 [Source:UniProtKB/Swiss-Prot;Acc:Q6DBP4]	---	---	---	---
AT4G20110	VSR7	Vacuolar-sorting receptor 7 [Source:UniProtKB/Swiss-Prot;Acc:Q8L7E3]	---	---	---	---
AT4G20820	---	FAD-binding Berberine family protein [Source:TAIR;Acc:AT4G20820]	---	---	---	---
AT4G25940	---	Putative clathrin assembly protein At4g25940 [Source:UniProtKB/Swiss-Prot;Acc:Q8VYT2]	---	---	---	---
AT4G26555	FKBP16-1	Peptidyl-prolyl cis-trans isomerase FKBP16-1, chloroplastic [Source:UniProtKB/Swiss-Prot;Acc:Q944B0]	---	---	---	---
AT4G27460	CBSX5	CBS domain-containing protein CBSX5 [Source:UniProtKB/Swiss-Prot;Acc:Q84WQ5]	---	---	---	---
AT4G28703	---	RmlC-like cupins superfamily protein [Source:TAIR;Acc:AT4G28703]	---	---	---	---
AT4G33660	---	unknown protein; Has 30201 Blast hits to 17322 proteins in 780 species: Archae - 12; Bacteria - 1396; Metazoa - 17338; Fungi - 3422; Plants - 5037; Viruses - 0; Other Eukaryotes - 2996 (source: NCBI BLink). [Source:TAIR;Acc:AT4G33660]	---	---	---	---
AT4G33666	---	unknown protein; FUNCTIONS IN: molecular_function unknown; INVOLVED IN: biological_process unknown; LOCATED IN: chloroplast; EXPRESSED IN: 19 plant structures; EXPRESSED DURING: 11 growth stages; Has 30201 Blast hits to 17322 proteins in 780 species /.../ae - 12; Bacteria - 1396; Metazoa - 17338; Fungi - 3422; Plants - 5037; Viruses - 0; Other Eukaryotes - 2996 (source: NCBI BLink). [Source:TAIR;…	---	---	---	---
AT4G34920	---	PLC-like phosphodiesterases superfamily protein [Source:TAIR;Acc:AT4G34920]	---	---	---	---
AT4G35440	CLC-E	Chloride channel protein CLC-e [Source:UniProtKB/Swiss-Prot;Acc:Q8GX93]	---	---	---	---
AT4G36670	PLT6	Probable polyol transporter 6 [Source:UniProtKB/Swiss-Prot;Acc:Q8GXR2]	---	---	---	---
AT4G36730	GBF1	G-box-binding factor 1 [Source:UniProtKB/Swiss-Prot;Acc:P42774]	---	---	---	---
AT4G37010	CML19	Calcium-binding protein CML19 [Source:UniProtKB/Swiss-Prot;Acc:O23184]	---	---	---	---
AT4G37220	---	Cold-regulated 413 plasma membrane protein 4 [Source:UniProtKB/Swiss-Prot;Acc:O23164]	---	---	---	---
AT4G37330	CYP81D4	cytochrome P450, family 81, subfamily D, polypeptide 4 [Source:TAIR;Acc:AT4G37330]	---	---	---	---
AT4G38690	---	PLC-like phosphodiesterases superfamily protein [Source:TAIR;Acc:AT4G38690]	---	---	---	---
AT4G38700	DIR15	Dirigent protein 15 [Source:UniProtKB/Swiss-Prot;Acc:F4JUF8]	---	---	---	---
AT5G02150	Fes1C	Fes1C [Source:TAIR;Acc:AT5G02150]	---	---	---	---
AT5G02810	APRR7	Two-component response regulator-like APRR7 [Source:UniProtKB/Swiss-Prot;Acc:Q93WK5]	---	---	---	---
AT5G04770	CAT6	Cationic amino acid transporter 6, chloroplastic [Source:UniProtKB/Swiss-Prot;Acc:Q9LZ20]	---	---	---	---
AT5G04810	PPR4	Pentatricopeptide repeat-containing protein At5g04810, chloroplastic [Source:UniProtKB/Swiss-Prot;Acc:Q0WMY5]	---	---	---	---
AT5G05290	EXPA2	Expansin-A2 [Source:UniProtKB/Swiss-Prot;Acc:Q38866]	---	---	---	---
AT5G06980	---	unknown protein; BEST Arabidopsis thaliana protein match is: unknown protein (TAIR:AT3G12320.1); Has 30201 Blast hits to 17322 proteins in 780 species: Archae - 12; Bacteria - 1396; Metazoa - 17338; Fungi - 3422; Plants - 5037; Viruses - 0; Other Eu /.../es - 2996 (source: NCBI BLink). [Source:TAIR;Acc:AT5G06980]	---	---	---	---
AT5G07100	WRKY26	Probable WRKY transcription factor 26 [Source:UniProtKB/Swiss-Prot;Acc:Q9C5T3]	---	---	---	---
AT5G10695	---	unknown protein; BEST Arabidopsis thaliana protein match is: unknown protein (TAIR:AT5G57123.1); Has 30201 Blast hits to 17322 proteins in 780 species: Archae - 12; Bacteria - 1396; Metazoa - 17338; Fungi - 3422; Plants - 5037; Viruses - 0; Other Eu /.../es - 2996 (source: NCBI BLink). [Source:TAIR;Acc:AT5G10695]	---	---	---	---
AT5G14180	LIP2	Triacylglycerol lipase 2 [Source:UniProtKB/Swiss-Prot;Acc:Q67ZU1]	---	---	---	---
AT5G14190	---	1	---	---	---	---
AT5G15290	CASP5	Casparian strip membrane protein 5 [Source:UniProtKB/Swiss-Prot;Acc:Q9LXF3]	---	---	---	---
AT5G15850	COL1	Zinc finger protein CONSTANS-LIKE 1 [Source:UniProtKB/Swiss-Prot;Acc:O50055]	---	---	---	---
AT5G16340	AAE6	Probable acyl-activating enzyme 6 [Source:UniProtKB/Swiss-Prot;Acc:Q9FFE9]	---	---	---	---
AT5G17300	RVE1	Protein REVEILLE 1 [Source:UniProtKB/Swiss-Prot;Acc:F4KGY6]	---	---	---	---
AT5G18670	BAM9	Inactive beta-amylase 9 [Source:UniProtKB/Swiss-Prot;Acc:Q8VYW2]	---	---	---	---
AT5G20030	---	Plant Tudor-like RNA-binding protein [Source:TAIR;Acc:AT5G20030]	---	---	---	---
AT5G20230	BCB	Blue copper protein [Source:UniProtKB/Swiss-Prot;Acc:Q07488]	---	---	---	---
AT5G23340	---	RNI-like superfamily protein [Source:TAIR;Acc:AT5G23340]	---	---	---	---
AT5G24800	BZIP9	Basic leucine zipper 9 [Source:UniProtKB/Swiss-Prot;Acc:Q9FUD3]	---	---	---	---
AT5G28430	---	transposable element gene [Source:TAIR;Acc:AT5G28430]	---	---	---	---
AT5G35170	---	Adenylate kinase 5, chloroplastic [Source:UniProtKB/Swiss-Prot;Acc:Q8VYL1]	---	---	---	---
AT5G35790	APG1	Glucose-6-phosphate 1-dehydrogenase 1, chloroplastic [Source:UniProtKB/Swiss-Prot;Acc:Q43727]	---	---	---	---
AT5G37260	RVE2	Protein REVEILLE 2 [Source:UniProtKB/Swiss-Prot;Acc:F4K5X6]	---	---	---	---
AT5G39080	---	HXXXD-type acyl-transferase family protein [Source:TAIR;Acc:AT5G39080]	---	---	---	---
AT5G43580	---	Serine protease inhibitor, potato inhibitor I-type family protein [Source:TAIR;Acc:AT5G43580]	---	---	---	---
AT5G44920	---	Toll-Interleukin-Resistance (TIR) domain family protein [Source:TAIR;Acc:AT5G44920]	---	---	---	---
AT5G45040	PETJ	Cytochrome c6, chloroplastic [Source:UniProtKB/Swiss-Prot;Acc:Q93VA3]	---	---	---	---
AT5G47040	LON2	Lon protease homolog 2, peroxisomal [Source:UniProtKB/Swiss-Prot;Acc:O64948]	---	---	---	---
AT5G47240	NUDT8	Nudix hydrolase 8 [Source:UniProtKB/Swiss-Prot;Acc:Q8L7W2]	---	---	---	---
AT5G47560	TDT	Tonoplast dicarboxylate transporter [Source:UniProtKB/Swiss-Prot;Acc:Q8LG88]	---	---	---	---
AT5G47610	ATL79	RING-H2 finger protein ATL79 [Source:UniProtKB/Swiss-Prot;Acc:Q9FGJ6]	---	---	---	---
AT5G48110	---	Terpenoid cyclases/Protein prenyltransferases superfamily protein [Source:TAIR;Acc:AT5G48110]	---	---	---	---
AT5G48490	---	Bifunctional inhibitor/lipid-transfer protein/seed storage 2S albumin superfamily protein [Source:TAIR;Acc:AT5G48490]	---	---	---	---
AT5G49450	BZIP1	Basic leucine zipper 1 [Source:UniProtKB/Swiss-Prot;Acc:Q9FGX2]	---	---	---	---
AT5G52120	PP2A14	F-box protein PP2-A14 [Source:UniProtKB/Swiss-Prot;Acc:Q9FJ80]	---	---	---	---
AT5G52250	RUP1	WD repeat-containing protein RUP1 [Source:UniProtKB/Swiss-Prot;Acc:Q9LTJ6]	---	---	---	---
AT5G53160	PYL8	Abscisic acid receptor PYL8 [Source:UniProtKB/Swiss-Prot;Acc:Q9FGM1]	---	---	---	---
AT5G54280	VIII-2	Myosin-2 [Source:UniProtKB/Swiss-Prot;Acc:F4K0A6]	---	---	---	---
AT5G54630	---	zinc finger protein-related [Source:TAIR;Acc:AT5G54630]	---	---	---	---
AT5G57655	XYLA	Xylose isomerase [Source:UniProtKB/Swiss-Prot;Acc:Q9FKK7]	---	---	---	---
AT5G57660	COL5	Zinc finger protein CONSTANS-LIKE 5 [Source:UniProtKB/Swiss-Prot;Acc:Q9FHH8]	---	---	---	---
AT5G57785	---	unknown protein; Has 30201 Blast hits to 17322 proteins in 780 species: Archae - 12; Bacteria - 1396; Metazoa - 17338; Fungi - 3422; Plants - 5037; Viruses - 0; Other Eukaryotes - 2996 (source: NCBI BLink). [Source:TAIR;Acc:AT5G57785]	---	---	---	---
AT5G58800	---	Probable NAD(P)H dehydrogenase (quinone) FQR1-like 3 [Source:UniProtKB/Swiss-Prot;Acc:Q9LUX9]	---	---	---	---
AT5G61260	---	Plant calmodulin-binding protein-related [Source:TAIR;Acc:AT5G61260]	---	---	---	---
AT5G63470	NFYC4	Nuclear transcription factor Y subunit C-4 [Source:UniProtKB/Swiss-Prot;Acc:Q9FMV5]	---	---	---	---
AT5G64380	---	Inositol monophosphatase family protein [Source:TAIR;Acc:AT5G64380]	---	---	---	---
AT5G66260	---	SAUR-like auxin-responsive protein family [Source:TAIR;Acc:AT5G66260]	---	---	---	---

## Sheet: Osuna et al 2007
Osuna et al. (2007) Genes whose transcripts change >log2 1.4 within 30 min of adding sucrose to C-starved seedlings
Repressed by sucrose in starved seedlings	Name	Annotation	GRNI	GRNII	GRNIII	GRNIV
AT3G15450	---	Aluminium induced protein with YGL and LRDR motifs [Source:TAIR;Acc:AT3G15450]	AT3G15450	---	AT3G15450	AT3G15450
AT1G13260	RAV1	AP2/ERF and B3 domain-containing transcription factor RAV1 [Source:UniProtKB/Swiss-Prot;Acc:Q9ZWM9]	AT1G13260	---	---	---
AT2G45170	ATG8E	Autophagy-related protein 8e [Source:UniProtKB/Swiss-Prot;Acc:Q8S926]	AT2G45170	---	AT2G45170	AT2G45170
AT5G49450	BZIP1	Basic leucine zipper 1 [Source:UniProtKB/Swiss-Prot;Acc:Q9FGX2]	---	---	---	---
AT5G28770	BZIP63	Basic leucine zipper 63 [Source:UniProtKB/Swiss-Prot;Acc:B9DGI8]	---	---	---	---
AT3G48360	BT2	BTB/POZ and TAZ domain-containing protein 2 [Source:UniProtKB/Swiss-Prot;Acc:Q94BN0]	---	---	---	---
AT4G37610	BT5	BTB/POZ and TAZ domain-containing protein 5 [Source:UniProtKB/Swiss-Prot;Acc:Q6EJ98]	---	---	---	---
AT2G17880	---	Chaperone DnaJ-domain superfamily protein [Source:TAIR;Acc:AT2G17880]	AT2G17880	---	---	---
AT1G80920	ATJ8	Chaperone protein dnaJ 8, chloroplastic [Source:UniProtKB/Swiss-Prot;Acc:Q9SAG8]	AT1G80920	---	AT1G80920	AT1G80920
AT5G22920	---	CHY-type/CTCHY-type/RING-type Zinc finger protein [Source:TAIR;Acc:AT5G22920]	---	---	---	AT5G22920
AT4G03510	RMA1	E3 ubiquitin-protein ligase RMA1 [Source:UniProtKB/Swiss-Prot;Acc:O64425]	AT4G03510	---	AT4G03510	AT4G03510
AT4G28270	RMA2	E3 ubiquitin-protein ligase RMA2 [Source:UniProtKB/Swiss-Prot;Acc:P93030]	---	---	---	AT4G28270
AT5G61600	ERF104	Ethylene-responsive transcription factor ERF104 [Source:UniProtKB/Swiss-Prot;Acc:Q9FKG1]	---	---	---	---
AT5G61590	ERF107/DEWAX	Ethylene-responsive transcription factor ERF107 [Source:UniProtKB/Swiss-Prot;Acc:Q9FKG2]	AT5G61590	---	---	AT5G61590
AT5G19120	---	Eukaryotic aspartyl protease family protein [Source:TAIR;Acc:AT5G19120]	---	---	---	AT5G19120
AT3G61060	PP2A13	F-box protein PP2-A13 [Source:UniProtKB/Swiss-Prot;Acc:Q9LEX0]	---	---	---	AT3G61060
AT1G23390	---	F-box/kelch-repeat protein At1g23390 [Source:UniProtKB/Swiss-Prot;Acc:Q9LDE3]	---	---	---	AT1G23390
AT1G80440	KMD1	F-box/kelch-repeat protein At1g80440 [Source:UniProtKB/Swiss-Prot;Acc:Q9M8L2]	AT1G80440	---	AT1G80440	AT1G80440
AT2G44130	KMD3	F-box/kelch-repeat protein At2g44130 [Source:UniProtKB/Swiss-Prot;Acc:O80582]	AT2G44130	---	AT2G44130	AT2G44130
AT3G23880	---	F-box/kelch-repeat protein At3g23880 [Source:UniProtKB/Swiss-Prot;Acc:Q9LIR8]	---	---	---	---
AT3G59940	SKIP20/KMD4	F-box/kelch-repeat protein SKIP20 [Source:UniProtKB/Swiss-Prot;Acc:Q9M1Y1]	AT3G59940	---	---	AT3G59940
AT3G62950	GRXC11	Glutaredoxin-C11 [Source:UniProtKB/Swiss-Prot;Acc:Q9LYC6]	AT3G62950	---	---	---
AT5G41080	GDPD2	Glycerophosphodiester phosphodiesterase GDPD2 [Source:UniProtKB/Swiss-Prot;Acc:Q9FLM1]	---	---	---	---
AT2G32150	---	Haloacid dehalogenase-like hydrolase (HAD) superfamily protein [Source:TAIR;Acc:AT2G32150]	---	AT2G32150	AT2G32150	AT2G32150
AT5G18670	BAM9	Inactive beta-amylase 9 [Source:UniProtKB/Swiss-Prot;Acc:Q8VYW2]	---	---	---	---
AT1G03850	GRXS13	Monothiol glutaredoxin-S13 [Source:UniProtKB/Swiss-Prot;Acc:Q84TF4]	---	---	---	---
AT4G15700	GRXS3	Monothiol glutaredoxin-S3 [Source:UniProtKB/Swiss-Prot;Acc:O23421]	---	---	---	---
AT3G15500	NAC055	NAC domain-containing protein 55 [Source:UniProtKB/Swiss-Prot;Acc:Q9LDY8]	---	AT3G15500	AT3G15500	---
AT1G69490	NAP/NAC029	NAC transcription factor 29 [Source:UniProtKB/Swiss-Prot;Acc:O49255]	AT1G69490	AT1G69490	AT1G69490	AT1G69490
AT2G40000	HSPRO2	Nematode resistance protein-like HSPRO2 [Source:UniProtKB/Swiss-Prot;Acc:O04203]	---	AT2G40000	AT2G40000	---
AT1G76590	---	PLATZ transcription factor family protein [Source:TAIR;Acc:AT1G76590]	---	AT1G76590	AT1G76590	AT1G76590
AT1G60140	TPS10	Probable alpha,alpha-trehalose-phosphate synthase [UDP-forming] 10 [Source:UniProtKB/Swiss-Prot;Acc:O80738]	---	AT1G60140	AT1G60140	AT1G60140
AT2G18700	TPS11	Probable alpha,alpha-trehalose-phosphate synthase [UDP-forming] 11 [Source:UniProtKB/Swiss-Prot;Acc:Q9ZV48]	---	AT2G18700	AT2G18700	AT2G18700
AT1G23870	TPS9	Probable alpha,alpha-trehalose-phosphate synthase [UDP-forming] 9 [Source:UniProtKB/Swiss-Prot;Acc:Q9LRA7]	---	---	AT1G23870	AT1G23870
AT5G13080	WRKY75	Probable WRKY transcription factor 75 [Source:UniProtKB/Swiss-Prot;Acc:Q9FYA2]	---	---	---	---
AT1G10150	PP2A10	Protein PHLOEM PROTEIN 2-LIKE A10 [Source:UniProtKB/Swiss-Prot;Acc:Q9SY57]	---	---	---	AT1G10150
AT5G17300	RVE1	Protein REVEILLE 1 [Source:UniProtKB/Swiss-Prot;Acc:F4KGY6]	---	---	---	---
AT1G72200	ATL11	RING-H2 finger protein ATL11 [Source:UniProtKB/Swiss-Prot;Acc:Q84W40]	---	---	---	---
AT1G49200	ATL75	RING-H2 finger protein ATL75 [Source:UniProtKB/Swiss-Prot;Acc:Q94BY6]	---	---	---	---
AT1G76410	ATL8	RING-H2 finger protein ATL8 [Source:UniProtKB/Swiss-Prot;Acc:Q8LC69]	AT1G76410	---	AT1G76410	AT1G76410
AT5G61440	ACHT5	Thioredoxin-like 1-2, chloroplastic [Source:UniProtKB/Swiss-Prot;Acc:Q9XFI1]	---	---	---	---
AT2G18300	HBI1	Transcription factor HBI1 [Source:UniProtKB/Swiss-Prot;Acc:Q9ZPW3]	AT2G18300	---	---	---
AT4G05070	---	Wound-responsive family protein [Source:TAIR;Acc:AT4G05070]	AT4G05070	---	AT4G05070	AT4G05070
AT2G25900	ATCTH	Zinc finger CCCH domain-containing protein 23 [Source:UniProtKB/Swiss-Prot;Acc:O82307]	---	---	---	AT2G25900
AT1G68520	COL6	Zinc finger protein CONSTANS-LIKE 6 [Source:UniProtKB/Swiss-Prot;Acc:Q8LG76]	AT1G68520	---	---	---
AT2G24550	---	unknown protein	---	---	---	AT2G24550
AT3G06070	---	unknown protein	---	---	---	---
AT1G33055	---	unknown protein	---	---	---	AT1G33055
AT5G24890	---	unknown protein	---	---	---	AT5G24890
AT4G33666	---	unknown protein	---	---	---	---
AT5G11070	---	unknown protein	AT5G11070	---	---	---
AT4G39675	---	unknown protein	---	---	---	---
AT5G51390	---	unknown protein	---	---	---	AT5G51390
AT2G20670	---	unknown protein	---	---	---	AT2G20670
AT2G38820	---	unknown protein	---	AT2G38820	---	AT2G38820
AT3G07350	---	unknown protein	---	AT3G07350	AT3G07350	AT3G07350
AT5G60680	---	unknown protein	AT5G60680	AT5G60680	AT5G60680	AT5G60680

## Sheet: Sulpice et al 2009
Sulpice et al. (2009) Robust core of C-signaling response shared by 21 arabidopsis accessions
	Name	Annotation	GRNI	GRNII	GRNIII	GRNIV
AT3G15450	---	Aluminium induced protein with YGL and LRDR motifs	AT3G15450	---	AT3G15450	AT3G15450
AT2G45170	ATG8E	Autophagy-related protein 8e [Source:UniProtKB/Swiss-Prot;Acc:Q8S926]	AT2G45170	---	AT2G45170	AT2G45170
AT5G49450	BZIP1	Basic leucine zipper 1 [Source:UniProtKB/Swiss-Prot;Acc:Q9FGX2]	---	---	---	---
AT5G28770	BZIP63	Basic leucine zipper 63 [Source:UniProtKB/Swiss-Prot;Acc:B9DGI8]	---	---	---	---
AT4G37610	BT5	BTB/POZ and TAZ domain-containing protein 5 [Source:UniProtKB/Swiss-Prot;Acc:Q6EJ98]	---	---	---	---
AT2G30600	---	BTB/POZ domain-containing protein At2g30600 [Source:UniProtKB/Swiss-Prot;Acc:Q8LEV3]	---	---	---	---
AT2G17880	---	Chaperone DnaJ-domain superfamily protein [Source:TAIR;Acc:AT2G17880]	AT2G17880	---	---	---
AT1G80920	ATJ8	Chaperone protein dnaJ 8, chloroplastic [Source:UniProtKB/Swiss-Prot;Acc:Q9SAG8]	AT1G80920	---	AT1G80920	AT1G80920
AT5G22920	---	CHY-type/CTCHY-type/RING-type Zinc finger protein [Source:TAIR;Acc:AT5G22920]	---	---	---	AT5G22920
AT3G03470	CYP89A9	Cytochrome P450 89A9 [Source:UniProtKB/Swiss-Prot;Acc:Q9SRQ1]	---	AT3G03470	---	---
AT5G19120	---	Eukaryotic aspartyl protease family protein [Source:TAIR;Acc:AT5G19120]	---	---	---	AT5G19120
AT3G61060	PP2A13	F-box protein PP2-A13	---	---	---	AT3G61060
AT1G23390	---	F-box/kelch-repeat protein	---	---	---	AT1G23390
AT1G80440	KMD1	F-box/kelch-repeat protein, KISS ME DEADLY 1	AT1G80440	---	AT1G80440	AT1G80440
AT3G59940	SKIP20/KMD4	F-box/kelch-repeat protein	AT3G59940	---	---	AT3G59940
AT2G05540	---	Glycine-rich protein family [Source:TAIR;Acc:AT2G05540]	---	AT2G05540	---	AT2G05540
AT1G69490	NAP/NAC029	NAC transcription factor 29 [Source:UniProtKB/Swiss-Prot;Acc:O49255]	AT1G69490	AT1G69490	AT1G69490	AT1G69490
AT1G60140	TPS10	Probable alpha,alpha-trehalose-phosphate synthase [UDP-forming] 10 [Source:UniProtKB/Swiss-Prot;Acc:O80738]	---	AT1G60140	AT1G60140	AT1G60140
AT2G18700	TPS11	Probable alpha,alpha-trehalose-phosphate synthase [UDP-forming] 11 [Source:UniProtKB/Swiss-Prot;Acc:Q9ZV48]	---	AT2G18700	AT2G18700	AT2G18700
AT1G70290	TPS8	Probable alpha,alpha-trehalose-phosphate synthase [UDP-forming] 8 [Source:UniProtKB/Swiss-Prot;Acc:Q0WUI9]	---	---	AT1G70290	AT1G70290
AT2G24762	GDU4	Protein GLUTAMINE DUMPER 4 [Source:UniProtKB/Swiss-Prot;Acc:Q8S8A0]	---	---	---	---
AT2G20670	---	Protein of unknown function (DUF506) [Source:TAIR;Acc:AT2G20670]	---	---	---	AT2G20670
AT3G07350	---	Protein of unknown function (DUF506) [Source:TAIR;Acc:AT3G07350]	---	AT3G07350	AT3G07350	AT3G07350
AT5G24890	---	unknown protein	---	---	---	AT5G24890
AT2G24550	---	unknown protein	---	---	---	AT2G24550
AT4G05070	---	Wound-responsive family protein	AT4G05070	---	AT4G05070	AT4G05070

## Sheet: Baena et al 2007
Baena et al. (2007) Genes induced in arabidopsis protoplasts in response to AKIN10
	Name	Annotation	GRNI	GRNII	GRNIII	GRNIV
AT3G15620	UVR3	(6-4)DNA photolyase [Source:UniProtKB/Swiss-Prot;Acc:O48652]	---	---	---	---
AT1G03400	---	1-aminocyclopropane-1-carboxylate oxidase homolog 4 [Source:UniProtKB/Swiss-Prot;Acc:Q94A78]	---	---	---	---
AT1G34760	GRF11	14-3-3-like protein GF14 omicron [Source:UniProtKB/Swiss-Prot;Acc:Q9S9Z8]	---	---	---	---
AT5G24530	DMR6	2-oxoglutarate (2OG) and Fe(II)-dependent oxygenase superfamily protein [Source:TAIR;Acc:AT5G24530]	---	---	---	---
AT1G21400	F24J8.4	2-oxoisovalerate dehydrogenase subunit alpha 1, mitochondrial [Source:UniProtKB/Swiss-Prot;Acc:Q9LPL5]	---	---	---	---
AT1G55510	BCDH BETA1	2-oxoisovalerate dehydrogenase subunit beta 1, mitochondrial [Source:UniProtKB/Swiss-Prot;Acc:Q9SAV3]	---	---	---	AT1G55510
AT3G13450	DIN4	2-oxoisovalerate dehydrogenase subunit beta 2, mitochondrial [Source:UniProtKB/Swiss-Prot;Acc:Q9LDY2]	---	---	---	---
AT3G60510	---	3-hydroxyisobutyryl-CoA hydrolase-like protein 1, mitochondrial [Source:UniProtKB/Swiss-Prot;Acc:Q5XF59]	---	---	---	---
AT5G24490	---	30S ribosomal protein, putative [Source:TAIR;Acc:AT5G24490]	AT5G24490	---	---	---
AT1G07110	FKFBP	6-phosphofructo-2-kinase/fructose-2,6-bisphosphatase [Source:UniProtKB/Swiss-Prot;Acc:Q9MB58]	---	---	---	---
AT5G05440	PYL5	Abscisic acid receptor PYL5 [Source:UniProtKB/Swiss-Prot;Acc:Q9FLB1]	---	---	---	---
AT4G01026	PYL7	Abscisic acid receptor PYL7 [Source:UniProtKB/Swiss-Prot;Acc:Q1ECF1]	---	AT4G01026	---	AT4G01026
AT3G19290	ABF4	ABSCISIC ACID-INSENSITIVE 5-like protein 7 [Source:UniProtKB/Swiss-Prot;Acc:Q9M7Q2]	---	AT3G19290	---	---
AT3G16910	AAE7	Acetate/butyrate--CoA ligase AAE7, peroxisomal [Source:UniProtKB/Swiss-Prot;Acc:Q8VZF1]	---	---	---	---
AT2G31810	---	Acetolactate synthase small subunit 2, chloroplastic [Source:UniProtKB/Swiss-Prot;Acc:Q93YZ7]	---	---	---	---
AT1G12240	BFRUCT4	Acid beta-fructofuranosidase 4, vacuolar [Source:UniProtKB/Swiss-Prot;Acc:Q39041]	---	---	---	---
AT2G03730	ACR5	ACT domain-containing protein ACR5 [Source:UniProtKB/Swiss-Prot;Acc:Q9ZPQ8]	---	---	---	---
AT2G39570	ACR9	ACT domain-containing protein ACR9 [Source:UniProtKB/Swiss-Prot;Acc:O80644]	---	---	---	AT2G39570
AT4G38470	---	ACT-like protein tyrosine kinase family protein [Source:TAIR;Acc:AT4G38470]	---	---	---	---
AT1G27100	---	Actin cross-linking protein [Source:TAIR;Acc:AT1G27100]	---	---	---	---
AT4G28030	---	Acyl-CoA N-acyltransferases (NAT) superfamily protein [Source:TAIR;Acc:AT4G28030]	---	---	---	---
AT4G27780	ACBP2	Acyl-CoA-binding domain-containing protein 2 [Source:UniProtKB/Swiss-Prot;Acc:Q9STP8]	---	AT4G27780	---	---
AT3G51840	ACX4/ATG6	Acyl-coenzyme A oxidase 4, peroxisomal [Source:UniProtKB/Swiss-Prot;Acc:Q96329]	---	---	---	AT3G51840
AT3G62550	---	Adenine nucleotide alpha hydrolases-like superfamily protein [Source:TAIR;Acc:AT3G62550]	AT3G62550	---	---	---
AT2G03710	AGL3	Agamous-like MADS-box protein AGL3 [Source:UniProtKB/Swiss-Prot;Acc:P29383]	---	---	---	---
AT2G38400	AGT3	Alanine--glyoxylate aminotransferase 2 homolog 2, mitochondrial [Source:UniProtKB/Swiss-Prot;Acc:Q94AL9]	---	AT2G38400	AT2G38400	AT2G38400
AT1G35580	CINV1	Alkaline/neutral invertase CINV1 [Source:UniProtKB/Swiss-Prot;Acc:Q9LQF2]	---	---	---	---
AT3G09020	---	alpha 1,4-glycosyltransferase family protein [Source:TAIR;Acc:AT3G09020]	---	---	---	---
AT5G10300	HNL	Alpha-hydroxynitrile lyase [Source:UniProtKB/Swiss-Prot;Acc:Q9LFT6]	---	---	---	---
AT3G10740	ASD1	Alpha-L-arabinofuranosidase 1 [Source:UniProtKB/Swiss-Prot;Acc:Q9SG80]	---	---	---	AT3G10740
AT1G02660	---	alpha/beta-Hydrolases superfamily protein [Source:TAIR;Acc:AT1G02660]	---	---	---	---
AT1G18460	---	alpha/beta-Hydrolases superfamily protein [Source:TAIR;Acc:AT1G18460]	---	AT1G18460	---	---
AT2G39400	---	alpha/beta-Hydrolases superfamily protein [Source:TAIR;Acc:AT2G39400]	AT2G39400	---	AT2G39400	AT2G39400
AT3G11620	---	alpha/beta-Hydrolases superfamily protein [Source:TAIR;Acc:AT3G11620]	---	---	---	---
AT5G18630	---	alpha/beta-Hydrolases superfamily protein [Source:TAIR;Acc:AT5G18630]	---	---	---	AT5G18630
AT3G15450	---	Aluminium induced protein with YGL and LRDR motifs [Source:TAIR;Acc:AT3G15450]	AT3G15450	---	AT3G15450	AT3G15450
AT4G27450	---	Aluminium induced protein with YGL and LRDR motifs [Source:TAIR;Acc:AT4G27450]	---	---	AT4G27450	AT4G27450
AT1G10340	---	Ankyrin repeat family protein [Source:TAIR;Acc:AT1G10340]	---	---	---	---
AT1G79700	---	AP2-like ethylene-responsive transcription factor At1g79700 [Source:UniProtKB/Swiss-Prot;Acc:A0JPZ8]	AT1G79700	---	---	AT1G79700
AT1G01620	PIP1-3	Aquaporin PIP1-3 [Source:UniProtKB/Swiss-Prot;Acc:Q08733]	---	---	---	---
AT3G26520	TIP1-2	Aquaporin TIP1-2 [Source:UniProtKB/Swiss-Prot;Acc:Q41963]	---	---	---	---
AT3G16240	TIP2-1	Aquaporin TIP2-1 [Source:UniProtKB/Swiss-Prot;Acc:Q41951]	---	---	---	---
AT3G47340	ASN1/DIN6	Asparagine synthetase [glutamine-hydrolyzing] 1 [Source:UniProtKB/Swiss-Prot;Acc:P49078]	---	---	AT3G47340	AT3G47340
AT2G45850	AHL9	AT-hook motif nuclear-localized protein 9 [Source:UniProtKB/Swiss-Prot;Acc:O80834]	---	---	---	---
AT1G75460	---	ATP-dependent protease La (LON) domain protein [Source:TAIR;Acc:AT1G75460]	---	---	---	---
AT3G49590	---	Autophagy-related protein 13 [Source:TAIR;Acc:AT3G49590]	---	AT3G49590	---	AT3G49590
AT5G54730	ATG18F	Autophagy-related protein 18f [Source:UniProtKB/Swiss-Prot;Acc:Q9FH32]	---	AT5G54730	AT5G54730	---
AT1G03380	ATG18G	Autophagy-related protein 18g [Source:UniProtKB/Swiss-Prot;Acc:Q8GUL1]	---	---	---	---
AT2G45170	ATG8E	Autophagy-related protein 8e [Source:UniProtKB/Swiss-Prot;Acc:Q8S926]	AT2G45170	---	AT2G45170	AT2G45170
AT4G16520	ATG8F	Autophagy-related protein 8f [Source:UniProtKB/Swiss-Prot;Acc:Q8VYK7]	AT4G16520	---	---	AT4G16520
AT3G06420	ATG8H	Autophagy-related protein 8h [Source:UniProtKB/Swiss-Prot;Acc:Q8S925]	---	AT3G06420	---	---
AT2G46690	SAUR32	Auxin-responsive protein SAUR32 [Source:UniProtKB/Swiss-Prot;Acc:Q9ZUZ3]	---	---	---	---
AT4G39070	BBX20	B-box zinc finger protein 20 [Source:UniProtKB/Swiss-Prot;Acc:Q0IGM7]	---	---	---	---
AT5G49450	BZIP1	Basic leucine zipper 1 [Source:UniProtKB/Swiss-Prot;Acc:Q9FGX2]	---	---	---	---
AT5G28770	BZIP63	Basic leucine zipper 63 [Source:UniProtKB/Swiss-Prot;Acc:B9DGI8]	---	---	---	---
AT2G40620	---	Basic-leucine zipper (bZIP) transcription factor family protein [Source:TAIR;Acc:AT2G40620]	---	---	---	---
AT4G33980	---	BEST Arabidopsis thaliana protein match is: cold regulated gene 27 (TAIR:AT5G42900.2); Has 30201 Blast hits to 17322 proteins in 780 species: Archae - 12; Bacteria - 1396; Metazoa - 17338; Fungi - 3422; Plants - 5037; Viruses - 0; Other Eukaryotes - /.../(source: NCBI BLink). [Source:TAIR;Acc:AT4G33980]	---	---	---	---
AT3G01430	---	BEST Arabidopsis thaliana protein match is: NHL domain-containing protein (TAIR:AT5G14890.1); Has 98 Blast hits to 98 proteins in 12 species: Archae - 0; Bacteria - 0; Metazoa - 0; Fungi - 0; Plants - 98; Viruses - 0; Other Eukaryotes - 0 (source: N /.../ink). [Source:TAIR;Acc:AT3G01430]	---	---	---	---
AT1G58180	BCA6	Beta carbonic anhydrase 6, mitochondrial [Source:UniProtKB/Swiss-Prot;Acc:Q9C6F5]	AT1G58180	---	AT1G58180	AT1G58180
AT5G49360	BXL1	Beta-D-xylosidase 1 [Source:UniProtKB/Swiss-Prot;Acc:Q9FGY1]	---	---	---	AT5G49360
AT5G64570	BXL4	Beta-D-xylosidase 4 [Source:UniProtKB/Swiss-Prot;Acc:Q9FLG1]	---	---	---	---
AT3G13750	BGAL1	Beta-galactosidase 1 [Source:UniProtKB/Swiss-Prot;Acc:Q9SCW1]	---	---	---	---
AT5G56870	BGAL4	Beta-galactosidase 4 [Source:UniProtKB/Swiss-Prot;Acc:Q9SCV8]	---	---	---	AT5G56870
AT3G60140	BGLU30	Beta-glucosidase 30 [Source:UniProtKB/Swiss-Prot;Acc:Q9M1C9]	---	---	---	---
AT1G61820	BGLU46	Beta-glucosidase 46 [Source:UniProtKB/Swiss-Prot;Acc:O80690]	---	---	---	---
AT5G49900	---	Beta-glucosidase, GBA2 type family protein [Source:TAIR;Acc:AT5G49900]	---	---	---	---
AT3G14770	SWEET2	Bidirectional sugar transporter SWEET2 [Source:UniProtKB/Swiss-Prot;Acc:Q9LH79]	---	---	---	---
AT1G62510	---	Bifunctional inhibitor/lipid-transfer protein/seed storage 2S albumin superfamily protein [Source:TAIR;Acc:AT1G62510]	---	---	---	---
AT1G12780	UGE1	Bifunctional UDP-glucose 4-epimerase and UDP-xylose 4-epimerase 1 [Source:UniProtKB/Swiss-Prot;Acc:Q42605]	---	---	AT1G12780	AT1G12780
AT1G63180	UGE3	Bifunctional UDP-glucose 4-epimerase and UDP-xylose 4-epimerase 3 [Source:UniProtKB/Swiss-Prot;Acc:Q8LDN8]	---	---	AT1G63180	---
AT1G10070	BCAT2	Branched-chain-amino-acid aminotransferase 2, chloroplastic [Source:UniProtKB/Swiss-Prot;Acc:Q9M439]	---	---	AT1G10070	AT1G10070
AT3G48360	BT2	BTB/POZ and TAZ domain-containing protein 2 [Source:UniProtKB/Swiss-Prot;Acc:Q94BN0]	---	---	---	---
AT4G37610	BT5	BTB/POZ and TAZ domain-containing protein 5 [Source:UniProtKB/Swiss-Prot;Acc:Q6EJ98]	---	---	---	---
AT2G24240	---	BTB/POZ domain-containing protein At2g24240 [Source:UniProtKB/Swiss-Prot;Acc:Q9ZUH1]	---	---	---	AT2G24240
AT2G30600	---	BTB/POZ domain-containing protein At2g30600 [Source:UniProtKB/Swiss-Prot;Acc:Q8LEV3]	---	---	---	---
AT4G30993	---	Calcineurin-like metallo-phosphoesterase superfamily protein [Source:TAIR;Acc:AT4G30993]	---	---	---	---
AT5G66650	---	Calcium uniporter protein 3, mitochondrial [Source:UniProtKB/Swiss-Prot;Acc:Q9LVR5]	---	---	---	---
AT4G37010	CML19	Calcium-binding protein CML19 [Source:UniProtKB/Swiss-Prot;Acc:O23184]	---	---	---	---
AT1G35670	CPK11	Calcium-dependent protein kinase 11 [Source:UniProtKB/Swiss-Prot;Acc:Q39016]	---	---	---	---
AT1G35670	CPK11	Calcium-dependent protein kinase 11 [Source:UniProtKB/Swiss-Prot;Acc:Q39016]	---	---	---	---
AT3G51920	CML9	Calmodulin-like protein 9 [Source:UniProtKB/Swiss-Prot;Acc:Q9S744]	---	---	---	---
AT3G62410	CP12-2	Calvin cycle protein CP12-2, chloroplastic [Source:UniProtKB/Swiss-Prot;Acc:Q9LZP9]	---	---	---	---
AT4G25580	---	CAP160 protein [Source:TAIR;Acc:AT4G25580]	---	---	---	---
AT3G49790	---	Carbohydrate-binding protein [Source:TAIR;Acc:AT3G49790]	---	---	AT3G49790	AT3G49790
AT2G44990	CCD7	carotenoid cleavage dioxygenase 7 [Source:TAIR;Acc:AT2G44990]	---	---	---	---
AT1G04440	CKL13	casein kinase like 13 [Source:TAIR;Acc:AT1G04440]	---	---	---	---
AT5G04770	CAT6	Cationic amino acid transporter 6, chloroplastic [Source:UniProtKB/Swiss-Prot;Acc:Q9LZ20]	---	---	---	---
AT3G26740	CCL	CCR-like [Source:TAIR;Acc:AT3G26740]	AT3G26740	---	---	---
AT1G72070	---	Chaperone DnaJ-domain superfamily protein [Source:TAIR;Acc:AT1G72070]	---	---	---	---
AT2G17880	---	Chaperone DnaJ-domain superfamily protein [Source:TAIR;Acc:AT2G17880]	AT2G17880	---	---	---
AT5G16650	---	Chaperone DnaJ-domain superfamily protein [Source:TAIR;Acc:AT5G16650]	---	---	---	---
AT4G13830	ATJ20	Chaperone protein dnaJ 20, chloroplastic [Source:UniProtKB/Swiss-Prot;Acc:Q9SDN0]	AT4G13830	---	---	AT4G13830
AT1G80920	ATJ8	Chaperone protein dnaJ 8, chloroplastic [Source:UniProtKB/Swiss-Prot;Acc:Q9SAG8]	AT1G80920	---	AT1G80920	AT1G80920
AT1G44446	CAO	Chlorophyllide a oxygenase, chloroplastic [Source:UniProtKB/Swiss-Prot;Acc:Q9MBA1]	---	---	---	---
AT5G16180	CRS1	Chloroplastic group IIA intron splicing facilitator CRS1, chloroplastic [Source:UniProtKB/Swiss-Prot;Acc:Q9LF10]	---	---	---	---
AT5G39210	CRR7	chlororespiratory reduction 7 [Source:TAIR;Acc:AT5G39210]	---	---	---	---
AT5G22920	---	CHY-type/CTCHY-type/RING-type Zinc finger protein [Source:TAIR;Acc:AT5G22920]	---	---	---	AT5G22920
AT5G42900	COR27	cold regulated gene 27 [Source:TAIR;Acc:AT5G42900]	---	---	---	---
AT2G25460	---	CONTAINS InterPro DOMAIN/s: C2 calcium-dependent membrane targeting (InterPro:IPR000008); BEST Arabidopsis thaliana protein match is: unknown protein (TAIR:AT5G04860.1); Has 108 Blast hits to 69 proteins in 11 species: Archae - 0; Bacteria - 0; Meta /.../0; Fungi - 0; Plants - 108; Viruses - 0; Other Eukaryotes - 0 (source: NCBI BLink). [Source:TAIR;Acc:AT2G25460]	---	---	---	---
AT5G40690	---	CONTAINS InterPro DOMAIN/s: EF-Hand 1, calcium-binding site (InterPro:IPR018247); BEST Arabidopsis thaliana protein match is: unknown protein (TAIR:AT2G41730.1); Has 1807 Blast hits to 1807 proteins in 277 species: Archae - 0; Bacteria - 0; Metazoa /.../ Fungi - 347; Plants - 385; Viruses - 0; Other Eukaryotes - 339 (source: NCBI BLink). [Source:TAIR;Acc:AT5G40690]	---	---	---	---
AT1G12790	---	CONTAINS InterPro DOMAIN/s: RuvA domain 2-like (InterPro:IPR010994); Has 29 Blast hits to 29 proteins in 9 species: Archae - 0; Bacteria - 2; Metazoa - 0; Fungi - 0; Plants - 27; Viruses - 0; Other Eukaryotes - 0 (source: NCBI BLink). [Source:TAIR;Acc:AT1G12790]	---	---	---	---
AT5G63970	---	Copine (Calcium-dependent phospholipid-binding protein) family [Source:TAIR;Acc:AT5G63970]	---	---	---	---
AT3G52060	---	Core-2/I-branching beta-1,6-N-acetylglucosaminyltransferase family protein [Source:TAIR;Acc:AT3G52060]	---	---	---	AT3G52060
AT4G08920	CRY1	Cryptochrome-1 [Source:UniProtKB/Swiss-Prot;Acc:Q43125]	---	---	---	---
AT1G32090	---	CSC1-like protein At1g32090 [Source:UniProtKB/Swiss-Prot;Acc:Q9FVQ5]	---	---	---	---
AT1G30360	ERD4	CSC1-like protein ERD4 [Source:UniProtKB/Swiss-Prot;Acc:Q9C8G5]	---	---	---	---
AT3G47500	CDF3	Cyclic dof factor 3 [Source:UniProtKB/Swiss-Prot;Acc:Q8LFV3]	---	---	---	---
AT1G69570	CDF5	Cyclic dof factor 5 [Source:UniProtKB/Swiss-Prot;Acc:Q9SEZ3]	---	---	---	---
AT3G21870	CYCU1-1	Cyclin-U1-1 [Source:UniProtKB/Swiss-Prot;Acc:Q9LJ45]	---	---	---	---
AT3G22260	---	Cysteine proteinases superfamily protein [Source:TAIR;Acc:AT3G22260]	---	---	---	---
AT1G61750	CRRSP1	Cysteine-rich repeat secretory protein 1 [Source:UniProtKB/Swiss-Prot;Acc:Q9SYB1]	---	---	---	---
AT2G44370	---	Cysteine/Histidine-rich C1 domain family protein [Source:TAIR;Acc:AT2G44370]	---	---	---	---
AT2G44380	---	Cysteine/Histidine-rich C1 domain family protein [Source:TAIR;Acc:AT2G44380]	---	---	---	---
AT5G28050	---	Cytidine/deoxycytidylate deaminase family protein [Source:TAIR;Acc:AT5G28050]	---	---	---	---
AT3G26170	CYP71B19	Cytochrome P450 71B19 [Source:UniProtKB/Swiss-Prot;Acc:Q9LTM4]	---	---	---	---
AT1G13080	CYP71B2	Cytochrome P450 71B2 [Source:UniProtKB/Swiss-Prot;Acc:O65788]	---	---	---	---
AT3G26230	CYP71B24	Cytochrome P450 71B24 [Source:UniProtKB/Swiss-Prot;Acc:Q9LTL8]	---	---	---	---
AT3G26220	CYP71B3	Cytochrome P450 71B3 [Source:UniProtKB/Swiss-Prot;Acc:O65785]	---	---	AT3G26220	AT3G26220
AT3G26280	CYP71B4	Cytochrome P450 71B4 [Source:UniProtKB/Swiss-Prot;Acc:O65786]	AT3G26280	---	---	---
AT4G37330	CYP81D4	cytochrome P450, family 81, subfamily D, polypeptide 4 [Source:TAIR;Acc:AT4G37330]	---	---	---	---
AT2G03750	SOT11	Cytosolic sulfotransferase 11 [Source:UniProtKB/Swiss-Prot;Acc:Q8RV79]	---	---	---	---
AT1G80380	GLYK	D-glycerate 3-kinase, chloroplastic [Source:UniProtKB/Swiss-Prot;Acc:Q944I4]	---	---	---	---
AT1G19610	PDF1.4	Defensin-like protein 19 [Source:UniProtKB/Swiss-Prot;Acc:P82787]	---	---	---	---
AT3G59930	---	Defensin-like protein 206 [Source:UniProtKB/Swiss-Prot;Acc:Q94JR6]	---	---	---	---
AT1G54410	---	dehydrin family protein [Source:TAIR;Acc:AT1G54410]	---	---	---	---
AT1G72890	---	Disease resistance protein (TIR-NBS class) [Source:TAIR;Acc:AT1G72890]	---	---	---	---
AT1G28330	DYL1/DRM1	dormancy-associated protein-like 1 [Source:TAIR;Acc:AT1G28330]	AT1G28330	---	AT1G28330	AT1G28330
AT1G56220	---	Dormancy/auxin associated family protein [Source:TAIR;Acc:AT1G56220]	AT1G56220	---	---	AT1G56220
AT2G33830	DRM2	Dormancy/auxin associated family protein [Source:TAIR;Acc:AT2G33830]	AT2G33830	---	---	AT2G33830
AT1G22500	ATL15	E3 ubiquitin-protein ligase ATL15 [Source:UniProtKB/Swiss-Prot;Acc:Q9SK92]	---	---	---	---
AT1G02860	BAH1	E3 ubiquitin-protein ligase BAH1 [Source:UniProtKB/Swiss-Prot;Acc:Q9SRX9]	---	---	---	---
AT5G39550	ORTH1	E3 ubiquitin-protein ligase ORTHRUS 1 [Source:UniProtKB/Swiss-Prot;Acc:Q9FKA7]	---	---	---	---
AT4G11360	RHA1B	E3 ubiquitin-protein ligase RHA1B [Source:UniProtKB/Swiss-Prot;Acc:Q9SUS5]	AT4G11360	---	AT4G11360	AT4G11360
AT4G03510	RMA1	E3 ubiquitin-protein ligase RMA1 [Source:UniProtKB/Swiss-Prot;Acc:O64425]	AT4G03510	---	AT4G03510	AT4G03510
AT4G28270	RMA2	E3 ubiquitin-protein ligase RMA2 [Source:UniProtKB/Swiss-Prot;Acc:P93030]	---	---	---	AT4G28270
AT2G43400	ETFQO	Electron transfer flavoprotein-ubiquinone oxidoreductase, mitochondrial [Source:UniProtKB/Swiss-Prot;Acc:O22854]	---	---	---	---
AT1G62750	CPEFG	Elongation factor G, chloroplastic [Source:UniProtKB/Swiss-Prot;Acc:Q9SI75]	---	---	---	---
AT5G02020	SIS	Encodes a protein involved in salt tolerance, names SIS (Salt Induced Serine rich). [Source:TAIR;Acc:AT5G02020]	---	AT5G02020	AT5G02020	AT5G02020
AT4G05110	ENT6	Equilibrative nucleotide transporter 6 [Source:UniProtKB/Swiss-Prot;Acc:Q944N8]	---	---	---	---
AT1G22985	ERF069/CRF7	Ethylene-responsive transcription factor ERF069 [Source:UniProtKB/Swiss-Prot;Acc:Q8W4I5]	---	AT1G22985	---	---
AT1G66180	---	Eukaryotic aspartyl protease family protein [Source:TAIR;Acc:AT1G66180]	---	---	---	---
AT5G19120	---	Eukaryotic aspartyl protease family protein [Source:TAIR;Acc:AT5G19120]	---	---	---	AT5G19120
AT3G45970	EXLA1	Expansin-like A1 [Source:UniProtKB/Swiss-Prot;Acc:Q9LZT4]	---	---	---	---
AT3G20340	---	Expression of the gene is downregulated in the presence of paraquat, an inducer of photoxidative stress. [Source:TAIR;Acc:AT3G20340]	---	---	AT3G20340	AT3G20340
AT1G61340	---	F-box protein At1g61340 [Source:UniProtKB/Swiss-Prot;Acc:Q8GX77]	---	---	---	---
AT3G61060	PP2A13	F-box protein PP2-A13 [Source:UniProtKB/Swiss-Prot;Acc:Q9LEX0]	---	---	---	AT3G61060
AT5G52120	PP2A14	F-box protein PP2-A14 [Source:UniProtKB/Swiss-Prot;Acc:Q9FJ80]	---	---	---	---
AT4G10925	SKIP8	F-box protein SKIP8 [Source:UniProtKB/Swiss-Prot;Acc:Q93YV9]	---	---	---	AT4G10925
AT1G77000	SKP2B	F-box protein SKP2B [Source:UniProtKB/Swiss-Prot;Acc:O49286]	---	AT1G77000	---	---
AT1G23390	---	F-box/kelch-repeat protein At1g23390 [Source:UniProtKB/Swiss-Prot;Acc:Q9LDE3]	---	---	---	AT1G23390
AT1G80440	KMD1	F-box/kelch-repeat protein At1g80440 [Source:UniProtKB/Swiss-Prot;Acc:Q9M8L2]	AT1G80440	---	AT1G80440	AT1G80440
AT2G44130	KMD3	F-box/kelch-repeat protein At2g44130 [Source:UniProtKB/Swiss-Prot;Acc:O80582]	AT2G44130	---	AT2G44130	AT2G44130
AT3G59940	SKIP20/KMD4	F-box/kelch-repeat protein SKIP20 [Source:UniProtKB/Swiss-Prot;Acc:Q9M1Y1]	AT3G59940	---	---	AT3G59940
AT1G30720	---	FAD-binding Berberine family protein [Source:TAIR;Acc:AT1G30720]	---	---	---	---
AT4G27030	FAD4	Fatty acid desaturase 4, chloroplastic [Source:UniProtKB/Swiss-Prot;Acc:Q9SZ42]	---	---	---	---
AT5G49730	FRO6	Ferric reduction oxidase 6 [Source:UniProtKB/Swiss-Prot;Acc:Q8RWS6]	---	---	---	---
AT1G43670	---	Fructose-1,6-bisphosphatase, cytosolic [Source:UniProtKB/Swiss-Prot;Acc:Q9MA79]	---	---	---	---
AT1G66890	---	FUNCTIONS IN: molecular_function unknown; INVOLVED IN: biological_process unknown; LOCATED IN: chloroplast; EXPRESSED IN: 22 plant structures; EXPRESSED DURING: 13 growth stages; BEST Arabidopsis thaliana protein match is: 50S ribosomal protein-rela /.../AIR:AT5G16200.1); Has 36 Blast hits to 36 proteins in 7 species: Archae - 0; Bacteria - 0; Metazoa - 0; Fungi - 0; Plants - 36; Viruses - 0; Oth…	AT1G66890	---	---	---
AT4G01120	GBF2	G-box-binding factor 2 [Source:UniProtKB/Swiss-Prot;Acc:P42775]	---	AT4G01120	---	AT4G01120
AT1G09390	---	GDSL esterase/lipase At1g09390 [Source:UniProtKB/Swiss-Prot;Acc:O80522]	---	---	---	---
AT4G01130	---	GDSL esterase/lipase At4g01130 [Source:UniProtKB/Swiss-Prot;Acc:Q9M153]	---	---	---	---
AT5G35790	APG1	Glucose-6-phosphate 1-dehydrogenase 1, chloroplastic [Source:UniProtKB/Swiss-Prot;Acc:Q43727]	---	---	---	---
AT1G09420	G6PD4	Glucose-6-phosphate 1-dehydrogenase 4, chloroplastic [Source:UniProtKB/Swiss-Prot;Acc:Q93ZW0]	---	---	---	---
AT5G18170	GDH1	Glutamate dehydrogenase 1 [Source:UniProtKB/Swiss-Prot;Acc:Q43314]	---	---	---	---
AT1G64500	---	Glutaredoxin family protein [Source:TAIR;Acc:AT1G64500]	---	---	---	---
AT1G12900	GAPA2	Glyceraldehyde-3-phosphate dehydrogenase GAPA2, chloroplastic [Source:UniProtKB/Swiss-Prot;Acc:Q9LPW0]	---	---	---	---
AT2G41540	GPDHC1	Glycerol-3-phosphate dehydrogenase [NAD(+)] GPDHC1, cytosolic [Source:UniProtKB/Swiss-Prot;Acc:O22216]	---	---	---	---
AT3G02040	GDPD1	Glycerophosphodiester phosphodiesterase GDPD1, chloroplastic [Source:UniProtKB/Swiss-Prot;Acc:Q9SGA2]	---	---	---	---
AT5G41080	GDPD2	Glycerophosphodiester phosphodiesterase GDPD2 [Source:UniProtKB/Swiss-Prot;Acc:Q9FLM1]	---	---	---	---
AT3G06780	---	glycine-rich protein [Source:TAIR;Acc:AT3G06780]	---	AT3G06780	AT3G06780	AT3G06780
AT5G56100	---	glycine-rich protein / oleosin [Source:TAIR;Acc:AT5G56100]	---	---	---	AT5G56100
AT5G63620	---	GroES-like zinc-binding alcohol dehydrogenase family protein [Source:TAIR;Acc:AT5G63620]	---	---	---	---
AT2G18440	GUT15	GUT15 (GENE WITH UNSTABLE TRANSCRIPT 15); other RNA [Source:TAIR;Acc:AT2G18440]	---	---	---	---
AT2G32150	---	Haloacid dehalogenase-like hydrolase (HAD) superfamily protein [Source:TAIR;Acc:AT2G32150]	---	AT2G32150	AT2G32150	AT2G32150
AT2G41250	---	Haloacid dehalogenase-like hydrolase (HAD) superfamily protein [Source:TAIR;Acc:AT2G41250]	---	---	---	---
AT5G02230	---	Haloacid dehalogenase-like hydrolase (HAD) superfamily protein [Source:TAIR;Acc:AT5G02230]	---	AT5G02230	---	---
AT4G38580	HIPP26	Heavy metal-associated isoprenylated plant protein 26 [Source:UniProtKB/Swiss-Prot;Acc:Q9SZN7]	---	---	---	---
AT5G23405	HMGB12	High mobility group B protein 12 [Source:UniProtKB/Swiss-Prot;Acc:Q941D1]	---	---	---	---
AT5G23420	HMGB7	High mobility group B protein 7 [Source:UniProtKB/Swiss-Prot;Acc:Q8LDF9]	---	---	---	---
AT2G18050	HIS1-3	histone H1-3 [Source:TAIR;Acc:AT2G18050]	---	AT2G18050	---	AT2G18050
AT1G06760	---	Histone H1.1 [Source:UniProtKB/Swiss-Prot;Acc:P26568]	---	---	---	---
AT2G28720	---	Histone H2B.3 [Source:UniProtKB/Swiss-Prot;Acc:Q9SI96]	---	---	---	---
AT2G37470	---	Histone H2B.4 [Source:UniProtKB/Swiss-Prot;Acc:Q9ZUS0]	---	---	---	---
AT3G45980	H2B	Histone H2B.6 [Source:UniProtKB/Swiss-Prot;Acc:O23629]	---	---	---	---
AT3G46030	HTB11	Histone H2B.7 [Source:UniProtKB/Swiss-Prot;Acc:Q9LZT0]	---	---	---	---
AT2G35170	---	Histone H3 K4-specific methyltransferase SET7/9 family protein [Source:TAIR;Acc:AT2G35170]	---	---	---	---
AT4G17080	---	Histone H3 K4-specific methyltransferase SET7/9 family protein [Source:TAIR;Acc:AT4G17080]	---	---	---	---
AT3G27360	HTR2	Histone H3.2 [Source:UniProtKB/Swiss-Prot;Acc:P59226]	---	---	---	---
AT1G09200	HTR2	Histone H3.2 [Source:UniProtKB/Swiss-Prot;Acc:P59226]	---	---	---	---
AT5G10390	HTR2	Histone H3.2 [Source:UniProtKB/Swiss-Prot;Acc:P59226]	---	---	---	---
AT2G28740	HIS4	Histone H4 [Source:UniProtKB/Swiss-Prot;Acc:P59259]	---	---	---	---
AT3G45930	---	Histone H4 [Source:UniProtKB/Swiss-Prot;Acc:P59259]	---	---	---	---
AT5G59690	---	Histone H4 [Source:UniProtKB/Swiss-Prot;Acc:P59259]	---	---	---	---
AT3G61890	ATHB-12	Homeobox-leucine zipper protein ATHB-12 [Source:UniProtKB/Swiss-Prot;Acc:Q9M276]	---	AT3G61890	---	---
AT1G74840	---	Homeodomain-like superfamily protein [Source:TAIR;Acc:AT1G74840]	---	---	---	AT1G74840
AT5G54080	HGO	Homogentisate 1,2-dioxygenase [Source:UniProtKB/Swiss-Prot;Acc:Q9ZRA2]	---	AT5G54080	AT5G54080	AT5G54080
AT2G39980	---	HXXXD-type acyl-transferase family protein [Source:TAIR;Acc:AT2G39980]	AT2G39980	---	AT2G39980	---
AT5G18670	BAM9	Inactive beta-amylase 9 [Source:UniProtKB/Swiss-Prot;Acc:Q8VYW2]	---	---	---	---
AT4G27260	GH3.5	Indole-3-acetic acid-amido synthetase GH3.5 [Source:UniProtKB/Swiss-Prot;Acc:O81829]	AT4G27260	AT4G27260	AT4G27260	---
AT5G58730	---	Inositol 3-kinase [Source:UniProtKB/Swiss-Prot;Acc:Q93Z01]	---	---	---	---
AT2G19800	MIOX2	Inositol oxygenase 2 [Source:UniProtKB/Swiss-Prot;Acc:O82200]	---	---	---	---
AT4G18950	---	Integrin-linked protein kinase family [Source:TAIR;Acc:AT4G18950]	---	---	---	---
AT3G45300	IVD	Isovaleryl-CoA dehydrogenase, mitochondrial [Source:UniProtKB/Swiss-Prot;Acc:Q9SWG0]	---	AT3G45300	AT3G45300	AT3G45300
AT1G18270	---	ketose-bisphosphate aldolase class-II family protein [Source:TAIR;Acc:AT1G18270]	---	---	---	---
AT1G73260	ATKTI1	kunitz trypsin inhibitor 1 [Source:TAIR;Acc:AT1G73260]	---	---	AT1G73260	---
AT1G15380	---	Lactoylglutathione lyase / glyoxalase I family protein [Source:TAIR;Acc:AT1G15380]	---	---	---	---
AT1G80160	---	Lactoylglutathione lyase / glyoxalase I family protein [Source:TAIR;Acc:AT1G80160]	---	AT1G80160	AT1G80160	---
AT4G19860	LCAT4	Lecithin-cholesterol acyltransferase-like 4 [Source:UniProtKB/Swiss-Prot;Acc:Q71N54]	---	AT4G19860	---	AT4G19860
AT1G15740	---	Leucine-rich repeat family protein [Source:TAIR;Acc:AT1G15740]	---	AT1G15740	---	AT1G15740
AT3G06850	BCE2	Lipoamide acyltransferase component of branched-chain alpha-keto acid dehydrogenase complex, mitochondrial [Source:UniProtKB/Swiss-Prot;Acc:Q9M7Z1]	---	---	---	---
AT3G02550	LBD41	LOB domain-containing protein 41 [Source:UniProtKB/Swiss-Prot;Acc:Q9M886]	---	---	---	---
AT5G47040	LON2	Lon protease homolog 2, peroxisomal [Source:UniProtKB/Swiss-Prot;Acc:O64948]	---	---	---	---
AT4G33150	LKR/SDH	lysine-ketoglutarate reductase/saccharopine dehydrogenase bifunctional enzyme [Source:TAIR;Acc:AT4G33150]	---	AT4G33150	AT4G33150	---
AT5G63190	---	MA3 domain-containing protein [Source:TAIR;Acc:AT5G63190]	---	AT5G63190	---	AT5G63190
AT2G47600	MHX	Magnesium/proton exchanger [Source:UniProtKB/Swiss-Prot;Acc:O22252]	---	---	---	---
AT1G67070	PMI2	Mannose-6-phosphate isomerase 2 [Source:UniProtKB/Swiss-Prot;Acc:Q9FZH5]	---	---	---	---
AT1G58340	ZF14	MATE efflux family protein [Source:TAIR;Acc:AT1G58340]	---	AT1G58340	AT1G58340	---
AT2G15890	MEE14/CBP1	maternal effect embryo arrest 14 [Source:TAIR;Acc:AT2G15890]	AT2G15890	---	---	AT2G15890
AT1G60870	MEE9	maternal effect embryo arrest 9 [Source:TAIR;Acc:AT1G60870]	---	---	---	---
AT1G58200	MSL3	Mechanosensitive ion channel protein 3, chloroplastic [Source:UniProtKB/Swiss-Prot;Acc:Q8L7W1]	---	---	---	---
AT5G64240	AMC3	Metacaspase-3 [Source:UniProtKB/Swiss-Prot;Acc:Q9FMG1]	---	---	---	---
AT1G64660	MGL	Methionine gamma-lyase [Source:UniProtKB/Swiss-Prot;Acc:Q9SGU9]	---	AT1G64660	AT1G64660	---
AT4G34030	MCCB	Methylcrotonoyl-CoA carboxylase beta chain, mitochondrial [Source:UniProtKB/Swiss-Prot;Acc:Q9LDD8]	---	---	---	AT4G34030
AT1G03090	MCCA	Methylcrotonoyl-CoA carboxylase subunit alpha, mitochondrial [Source:UniProtKB/Swiss-Prot;Acc:Q42523]	---	---	AT1G03090	AT1G03090
AT4G37150	MES9	Methylesterase 9 [Source:UniProtKB/Swiss-Prot;Acc:O23171]	---	---	---	---
AT2G14170	ALDH6B2	Methylmalonate-semialdehyde dehydrogenase [acylating], mitochondrial [Source:UniProtKB/Swiss-Prot;Acc:Q0WM29]	---	---	---	---
AT2G35800	---	mitochondrial substrate carrier family protein [Source:TAIR;Acc:AT2G35800]	---	---	---	---
AT4G11330	MPK5	Mitogen-activated protein kinase 5 [Source:UniProtKB/Swiss-Prot;Acc:Q39025]	---	---	---	---
AT3G45290	MLO3	MLO-like protein 3 [Source:UniProtKB/Swiss-Prot;Acc:Q94KB9]	---	---	---	---
AT5G59750	RIBA3	Monofunctional riboflavin biosynthesis protein RIBA 3, chloroplastic [Source:UniProtKB/Swiss-Prot;Acc:Q9FN89]	---	---	---	---
AT1G03850	GRXS13	Monothiol glutaredoxin-S13 [Source:UniProtKB/Swiss-Prot;Acc:Q84TF4]	---	---	---	---
AT2G23290	AtMYB70	myb domain protein 70 [Source:TAIR;Acc:AT2G23290]	---	---	---	---
AT1G71030	ATMYBL2	MYB-like 2 [Source:TAIR;Acc:AT1G71030]	AT1G71030	---	---	---
AT1G68670	---	myb-like transcription factor family protein [Source:TAIR;Acc:AT1G68670]	---	---	---	---
AT5G47390	MYBH/KUA1	myb-like transcription factor family protein [Source:TAIR;Acc:AT5G47390]	---	---	---	AT5G47390
AT3G04060	ANAC046	NAC domain containing protein 46 [Source:TAIR;Acc:AT3G04060]	---	---	---	---
AT3G15500	NAC055	NAC domain-containing protein 55 [Source:UniProtKB/Swiss-Prot;Acc:Q9LDY8]	---	AT3G15500	AT3G15500	---
AT1G66130	---	NAD(P)-binding Rossmann-fold superfamily protein [Source:TAIR;Acc:AT1G66130]	---	---	---	---
AT3G55840	HSPRO1	Nematode resistance protein-like HSPRO1 [Source:UniProtKB/Swiss-Prot;Acc:Q9LY61]	---	---	---	---
AT2G40000	HSPRO2	Nematode resistance protein-like HSPRO2 [Source:UniProtKB/Swiss-Prot;Acc:O04203]	---	AT2G40000	AT2G40000	---
AT3G02140	AFP4	Ninja-family protein AFP4 [Source:UniProtKB/Swiss-Prot;Acc:Q9S7Z2]	---	---	AT3G02140	---
AT4G14540	NFYB3	Nuclear transcription factor Y subunit B-3 [Source:UniProtKB/Swiss-Prot;Acc:O23310]	---	---	---	---
AT5G63470	NFYC4	Nuclear transcription factor Y subunit C-4 [Source:UniProtKB/Swiss-Prot;Acc:Q9FMV5]	---	---	---	---
AT3G23700	---	Nucleic acid-binding proteins superfamily [Source:TAIR;Acc:AT3G23700]	---	---	---	---
AT3G26510	---	Octicosapeptide/Phox/Bem1p family protein [Source:TAIR;Acc:AT3G26510]	---	---	---	AT3G26510
AT3G50820	PSBO2	Oxygen-evolving enhancer protein 1-2, chloroplastic [Source:UniProtKB/Swiss-Prot;Acc:Q9S841]	---	---	---	---
AT4G16680	---	P-loop containing nucleoside triphosphate hydrolases superfamily protein [Source:TAIR;Acc:AT4G16680]	---	---	---	---
AT3G15850	ADS3	Palmitoyl-monogalactosyldiacylglycerol delta-7 desaturase, chloroplastic [Source:UniProtKB/Swiss-Prot;Acc:Q949X0]	---	---	---	---
AT1G80190	PSF1	partner of SLD five 1 [Source:TAIR;Acc:AT1G80190]	---	---	---	---
AT2G26560	PLP2	Patatin-like protein 2 [Source:UniProtKB/Swiss-Prot;Acc:O48723]	---	---	---	---
AT1G72150	PATL1	Patellin-1 [Source:UniProtKB/Swiss-Prot;Acc:Q56WK6]	AT1G72150	---	---	---
AT4G19420	PAE8	Pectin acetylesterase 8 [Source:UniProtKB/Swiss-Prot;Acc:Q6DBP4]	---	---	---	---
AT3G26630	PCMP-A6	Pentatricopeptide repeat-containing protein At3g26630, chloroplastic [Source:UniProtKB/Swiss-Prot;Acc:Q38959]	---	---	---	---
AT5G45680	FKBP13	Peptidyl-prolyl cis-trans isomerase FKBP13, chloroplastic [Source:UniProtKB/Swiss-Prot;Acc:Q9SCY2]	---	---	---	---
AT1G73655	FKBP17-3	Peptidyl-prolyl cis-trans isomerase FKBP17-3, chloroplastic [Source:UniProtKB/Swiss-Prot;Acc:Q8LB65]	---	---	---	---
AT5G39580	PER62	Peroxidase 62 [Source:UniProtKB/Swiss-Prot;Acc:Q9FKA4]	---	---	AT5G39580	---
AT1G60740	PRXIID	Peroxiredoxin-2D [Source:UniProtKB/Swiss-Prot;Acc:O22711]	---	---	---	---
AT3G47430	PEX11B	Peroxisomal membrane protein 11B [Source:UniProtKB/Swiss-Prot;Acc:Q9STY0]	---	---	---	---
AT1G53580	GLY3	Persulfide dioxygenase ETHE1 homolog, mitochondrial [Source:UniProtKB/Swiss-Prot;Acc:Q9C8L4]	---	AT1G53580	---	AT1G53580
AT3G10550	MTM1	Phosphatidylinositol-3-phosphatase myotubularin-1 [Source:UniProtKB/Swiss-Prot;Acc:F4J3T8]	---	AT3G10550	---	---
AT4G37870	PCKA	Phosphoenolpyruvate carboxykinase [ATP] [Source:UniProtKB/Swiss-Prot;Acc:Q9T074]	---	---	---	---
AT1G70820	---	phosphoglucomutase, putative / glucose phosphomutase, putative [Source:TAIR;Acc:AT1G70820]	---	---	---	---
AT1G14150	PNSL2	Photosynthetic NDH subunit of lumenal location 2, chloroplastic [Source:UniProtKB/Swiss-Prot;Acc:Q9XI73]	---	---	---	---
AT3G16250	PNSB3	Photosynthetic NDH subunit of subcomplex B 3, chloroplastic [Source:UniProtKB/Swiss-Prot;Acc:Q9LU21]	---	---	---	---
AT1G03130	PSAD2	Photosystem I reaction center subunit II-2, chloroplastic [Source:UniProtKB/Swiss-Prot;Acc:Q9SA56]	---	---	---	---
AT1G51400	---	Photosystem II 5 kD protein [Source:TAIR;Acc:AT1G51400]	---	---	---	---
AT3G45780	PHOT1	Phototropin-1 [Source:UniProtKB/Swiss-Prot;Acc:O48963]	---	---	---	---
AT1G06570	PDS1	phytoene desaturation 1 [Source:TAIR;Acc:AT1G06570]	---	AT1G06570	AT1G06570	AT1G06570
AT2G42900	---	Plant basic secretory protein (BSP) family protein [Source:TAIR;Acc:AT2G42900]	---	---	---	---
AT5G15120	PCO1	Plant cysteine oxidase 1 [Source:UniProtKB/Swiss-Prot;Acc:Q9LXG9]	---	---	---	---
AT2G25200	---	Plant protein of unknown function (DUF868) [Source:TAIR;Acc:AT2G25200]	AT2G25200	---	---	AT2G25200
AT4G20260	PCAP1	Plasma membrane-associated cation-binding protein 1 [Source:UniProtKB/Swiss-Prot;Acc:Q96262]	AT4G20260	---	---	---
AT1G42550	PMI1	plastid movement impaired1 [Source:TAIR;Acc:AT1G42550]	---	---	---	---
AT3G49160	PKP4	Plastidial pyruvate kinase 4, chloroplastic [Source:UniProtKB/Swiss-Prot;Acc:Q9M3B6]	---	---	---	---
AT1G76100	PETE	Plastocyanin minor isoform, chloroplastic [Source:UniProtKB/Swiss-Prot;Acc:P11490]	---	---	---	---
AT1G23120	---	Polyketide cyclase/dehydrase and lipid transport superfamily protein [Source:TAIR;Acc:AT1G23120]	---	---	---	---
AT1G64720	CP5	Polyketide cyclase/dehydrase and lipid transport superfamily protein [Source:TAIR;Acc:AT1G64720]	---	---	---	---
AT3G13062	---	Polyketide cyclase/dehydrase and lipid transport superfamily protein [Source:TAIR;Acc:AT3G13062]	---	---	---	AT3G13062
AT4G14500	---	Polyketide cyclase/dehydrase and lipid transport superfamily protein [Source:TAIR;Acc:AT4G14500]	---	---	---	---
AT4G32870	---	Polyketide cyclase/dehydrase and lipid transport superfamily protein [Source:TAIR;Acc:AT4G32870]	---	---	---	---
AT3G13710	PRA1F4	PRA1 family protein F4 [Source:UniProtKB/Swiss-Prot;Acc:Q9LIC7]	---	---	---	---
AT3G49620	DIN11	Probable 2-oxoglutarate-dependent dioxygenase DIN11 [Source:UniProtKB/Swiss-Prot;Acc:Q8H113]	---	---	---	---
AT5G23050	AAE17	Probable acyl-activating enzyme 17, peroxisomal [Source:UniProtKB/Swiss-Prot;Acc:F4KBF3]	---	---	---	---
AT5G16340	AAE6	Probable acyl-activating enzyme 6 [Source:UniProtKB/Swiss-Prot;Acc:Q9FFE9]	---	---	---	---
AT4G05330	AGD13	Probable ADP-ribosylation factor GTPase-activating protein AGD13 [Source:UniProtKB/Swiss-Prot;Acc:Q8LFN9]	---	---	---	---
AT1G60140	TPS10	Probable alpha,alpha-trehalose-phosphate synthase [UDP-forming] 10 [Source:UniProtKB/Swiss-Prot;Acc:O80738]	---	AT1G60140	AT1G60140	AT1G60140
AT2G18700	TPS11	Probable alpha,alpha-trehalose-phosphate synthase [UDP-forming] 11 [Source:UniProtKB/Swiss-Prot;Acc:Q9ZV48]	---	AT2G18700	AT2G18700	AT2G18700
AT1G70290	TPS8	Probable alpha,alpha-trehalose-phosphate synthase [UDP-forming] 8 [Source:UniProtKB/Swiss-Prot;Acc:Q0WUI9]	---	---	AT1G70290	AT1G70290
AT1G23870	TPS9	Probable alpha,alpha-trehalose-phosphate synthase [UDP-forming] 9 [Source:UniProtKB/Swiss-Prot;Acc:Q9LRA7]	---	---	AT1G23870	AT1G23870
AT5G06570	CXE15	Probable carboxylesterase 15 [Source:UniProtKB/Swiss-Prot;Acc:Q9FG13]	---	---	---	---
AT2G21430	---	Probable cysteine proteinase A494 [Source:UniProtKB/Swiss-Prot;Acc:P43295]	---	---	---	---
AT1G63580	CRRSP6	Probable cysteine-rich repeat secretory protein 6 [Source:UniProtKB/Swiss-Prot;Acc:Q9SH42]	---	---	---	---
AT5G63020	---	Probable disease resistance protein At5g63020 [Source:UniProtKB/Swiss-Prot;Acc:Q8RXS5]	---	---	---	---
AT3G57520	RFS2	Probable galactinol--sucrose galactosyltransferase 2 [Source:UniProtKB/Swiss-Prot;Acc:Q94A08]	---	---	---	---
AT5G20250	RFS6	Probable galactinol--sucrose galactosyltransferase 6 [Source:UniProtKB/Swiss-Prot;Acc:Q8RX87]	---	---	---	---
AT5G14470	GLCAK2	Probable glucuronokinase 2 [Source:UniProtKB/Swiss-Prot;Acc:Q9LY82]	---	---	---	---
AT2G28110	IRX7	Probable glucuronoxylan glucuronosyltransferase IRX7 [Source:UniProtKB/Swiss-Prot;Acc:Q9ZUV3]	---	---	---	---
AT3G17470	CRSH	Probable GTP diphosphokinase CRSH, chloroplastic [Source:UniProtKB/Swiss-Prot;Acc:Q84R11]	---	---	---	---
AT3G14050	RSH2	Probable GTP diphosphokinase RSH2, chloroplastic [Source:UniProtKB/Swiss-Prot;Acc:Q9LVJ3]	---	AT3G14050	AT3G14050	---
AT3G20670	HTA13	Probable histone H2A.2 [Source:UniProtKB/Swiss-Prot;Acc:Q9LHQ5]	---	---	---	---
AT3G16150	---	Probable isoaspartyl peptidase/L-asparaginase 2 [Source:UniProtKB/Swiss-Prot;Acc:Q8GXG1]	---	---	---	---
AT5G58800	---	Probable NAD(P)H dehydrogenase (quinone) FQR1-like 3 [Source:UniProtKB/Swiss-Prot;Acc:Q9LUX9]	---	---	---	---
AT2G45220	PME17	Probable pectinesterase/pectinesterase inhibitor 17 [Source:UniProtKB/Swiss-Prot;Acc:O22149]	---	---	---	---
AT2G33380	PXG3	Probable peroxygenase 3 [Source:UniProtKB/Swiss-Prot;Acc:O22788]	---	---	---	---
AT3G56930	PAT04	Probable protein S-acyltransferase 4 [Source:UniProtKB/Swiss-Prot;Acc:Q9M1K5]	---	---	---	---
AT1G57990	PUP18	Probable purine permease 18 [Source:UniProtKB/Swiss-Prot;Acc:Q9C508]	---	---	---	---
AT5G38990	---	Probable receptor-like protein kinase At5g38990 [Source:UniProtKB/Swiss-Prot;Acc:Q9FID9]	---	---	---	---
AT4G10120	SPS4	Probable sucrose-phosphate synthase 4 [Source:UniProtKB/Swiss-Prot;Acc:F4JLK2]	---	---	---	---
AT3G56400	WRKY70	Probable WRKY transcription factor 70 [Source:UniProtKB/Swiss-Prot;Acc:Q9LY00]	---	---	---	---
AT1G32170	XTH30	Probable xyloglucan endotransglucosylase/hydrolase protein 30 [Source:UniProtKB/Swiss-Prot;Acc:Q38908]	---	---	---	---
AT3G30775	POX1	Proline dehydrogenase 1, mitochondrial [Source:UniProtKB/Swiss-Prot;Acc:P92983]	---	---	---	---
AT3G25690	CHUP1	Protein CHUP1, chloroplastic [Source:UniProtKB/Swiss-Prot;Acc:Q9LI74]	---	---	---	---
AT1G35140	EXL1	Protein EXORDIUM-like 1 [Source:UniProtKB/Swiss-Prot;Acc:Q9C6E4]	---	---	---	---
AT5G09440	EXL4	Protein EXORDIUM-like 4 [Source:UniProtKB/Swiss-Prot;Acc:Q9FY71]	---	---	AT5G09440	---
AT3G46930	---	Protein kinase superfamily protein [Source:TAIR;Acc:AT3G46930]	---	---	---	---
AT3G57770	---	Protein kinase superfamily protein [Source:TAIR;Acc:AT3G57770]	---	---	---	---
AT4G10730	---	Protein kinase superfamily protein [Source:TAIR;Acc:AT4G10730]	---	---	---	---
AT2G42890	ML2	Protein MEI2-like 2 [Source:UniProtKB/Swiss-Prot;Acc:Q9SJG8]	---	AT2G42890	AT2G42890	AT2G42890
AT2G30500	NET4B	Protein NETWORKED 4B [Source:UniProtKB/Swiss-Prot;Acc:Q84VY2]	---	---	---	---
AT1G22570	NPF5.15	Protein NRT1/ PTR FAMILY 5.15 [Source:UniProtKB/Swiss-Prot;Acc:Q9SK99]	---	---	---	---
AT1G10150	PP2A10	Protein PHLOEM PROTEIN 2-LIKE A10 [Source:UniProtKB/Swiss-Prot;Acc:Q9SY57]	---	---	---	AT1G10150
AT2G33130	RALFL18	Protein RALF-like 18 [Source:UniProtKB/Swiss-Prot;Acc:O49320]	---	---	---	---
AT5G17300	RVE1	Protein REVEILLE 1 [Source:UniProtKB/Swiss-Prot;Acc:F4KGY6]	---	---	---	---
AT1G28260	SMG7L	Protein SMG7L [Source:UniProtKB/Swiss-Prot;Acc:Q9FZ99]	AT1G28260	AT1G28260	AT1G28260	AT1G28260
AT3G57020	SSL9	Protein STRICTOSIDINE SYNTHASE-LIKE 9 [Source:UniProtKB/Swiss-Prot;Acc:Q9M1J6]	---	---	---	---
AT2G34600	TIFY 5B	Protein TIFY 5B [Source:UniProtKB/Swiss-Prot;Acc:O64687]	---	---	---	---
AT5G24520	TTG1	Protein TRANSPARENT TESTA GLABRA 1 [Source:UniProtKB/Swiss-Prot;Acc:Q9XGN1]	---	---	---	---
AT3G06080	TBL10	Protein trichome birefringence-like 10 [Source:UniProtKB/Swiss-Prot;Acc:Q9LDG2]	---	---	---	---
AT5G13740	ZIF1	Protein ZINC INDUCED FACILITATOR 1 [Source:UniProtKB/Swiss-Prot;Acc:Q8RWN2]	---	---	---	---
AT2G01890	PAP8	Purple acid phosphatase 8 [Source:UniProtKB/Swiss-Prot;Acc:Q8VYZ2]	---	---	---	---
AT1G29760	SEIPIN2	Putative adipose-regulatory protein (Seipin) [Source:TAIR;Acc:AT1G29760]	---	AT1G29760	AT1G29760	AT1G29760
AT1G67980	CCOAMT	Putative caffeoyl-CoA O-methyltransferase At1g67980 [Source:UniProtKB/Swiss-Prot;Acc:Q9C9W3]	---	---	---	---
AT4G25940	---	Putative clathrin assembly protein At4g25940 [Source:UniProtKB/Swiss-Prot;Acc:Q8VYT2]	---	---	---	---
AT2G35680	DSP8	Putative dual specificity protein phosphatase DSP8 [Source:UniProtKB/Swiss-Prot;Acc:Q9ZQP1]	---	AT2G35680	---	AT2G35680
AT4G30670	---	Putative membrane lipoprotein [Source:TAIR;Acc:AT4G30670]	---	---	---	---
AT2G35690	ACX1.2	Putative peroxisomal acyl-coenzyme A oxidase 1.2 [Source:UniProtKB/Swiss-Prot;Acc:Q9ZQP2]	---	---	---	---
AT2G20030	ATL12	Putative RING-H2 finger protein ATL12 [Source:UniProtKB/Swiss-Prot;Acc:Q9SL78]	---	---	---	---
AT2G38210	PDX1L4	Pyridoxal 5'-phosphate synthase PDX1-like 4 [Source:UniProtKB/Swiss-Prot;Acc:O80446]	---	---	---	---
AT2G04690	---	Pyridoxamine 5'-phosphate oxidase family protein [Source:TAIR;Acc:AT2G04690]	AT2G04690	---	---	AT2G04690
AT4G15530	PPDK	Pyruvate, phosphate dikinase 1, chloroplastic [Source:UniProtKB/Swiss-Prot;Acc:O23404]	---	---	AT4G15530	---
AT3G26100	---	Regulator of chromosome condensation (RCC1) family protein [Source:TAIR;Acc:AT3G26100]	---	---	---	---
AT1G64280	NPR1	Regulatory protein NPR1 [Source:UniProtKB/Swiss-Prot;Acc:P93002]	---	---	---	---
AT4G35770	STR15	Rhodanese-like domain-containing protein 15, chloroplastic [Source:UniProtKB/Swiss-Prot;Acc:Q38853]	AT4G35770	---	AT4G35770	AT4G35770
AT4G11370	RHA1A	RING-H2 zinc finger protein RHA1a [Source:UniProtKB/Swiss-Prot;Acc:Q9SUS4]	---	---	---	---
AT1G50440	---	RING/FYVE/PHD zinc finger superfamily protein [Source:TAIR;Acc:AT1G50440]	---	---	---	---
AT4G02075	PIT1	RING/FYVE/PHD zinc finger superfamily protein [Source:TAIR;Acc:AT4G02075]	---	---	---	---
AT3G15070	---	RING/U-box superfamily protein [Source:TAIR;Acc:AT3G15070]	---	---	---	AT3G15070
AT3G47160	---	RING/U-box superfamily protein [Source:TAIR;Acc:AT3G47160]	AT3G47160	---	---	AT3G47160
AT4G23450	AIRP1	RING/U-box superfamily protein [Source:TAIR;Acc:AT4G23450]	---	AT4G23450	---	---
AT5G24870	---	RING/U-box superfamily protein [Source:TAIR;Acc:AT5G24870]	---	AT5G24870	---	---
AT5G55970	---	RING/U-box superfamily protein [Source:TAIR;Acc:AT5G55970]	---	AT5G55970	AT5G55970	AT5G55970
AT5G32450	---	RNA binding (RRM/RBD/RNP motifs) family protein [Source:TAIR;Acc:AT5G32450]	---	---	---	---
AT4G10920	KELP	RNA polymerase II transcriptional coactivator KELP [Source:UniProtKB/Swiss-Prot;Acc:O65155]	---	---	---	---
AT5G13730	SIGD	RNA polymerase sigma factor sigD, chloroplastic [Source:UniProtKB/Swiss-Prot;Acc:Q9ZSL6]	---	---	---	---
AT5G24120	SIGE	RNA polymerase sigma factor sigE, chloroplastic/mitochondrial [Source:UniProtKB/Swiss-Prot;Acc:Q9ZNX9]	---	---	---	---
AT4G03110	BRN1	RNA-binding protein BRN1 [Source:UniProtKB/Swiss-Prot;Acc:Q8LFS6]	---	---	---	---
AT5G23340	---	RNI-like superfamily protein [Source:TAIR;Acc:AT5G23340]	---	---	---	---
AT5G02010	ROPGEF7	Rop guanine nucleotide exchange factor 7 [Source:UniProtKB/Swiss-Prot;Acc:Q9LZN0]	---	---	---	---
AT5G53590	---	SAUR-like auxin-responsive protein family [Source:TAIR;Acc:AT5G53590]	---	---	---	---
AT5G47050	---	SBP (S-ribonuclease binding protein) family protein [Source:TAIR;Acc:AT5G47050]	---	---	---	---
AT4G35750	---	SEC14 cytosolic factor family protein / phosphoglyceride transfer family protein [Source:TAIR;Acc:AT4G35750]	---	---	---	AT4G35750
AT2G22990	SCPL8	Serine carboxypeptidase-like 8 [Source:UniProtKB/Swiss-Prot;Acc:Q8RUW5]	---	---	---	---
AT2G13360	AGT1	Serine--glyoxylate aminotransferase [Source:UniProtKB/Swiss-Prot;Acc:Q56YA5]	---	---	---	---
AT5G25280	---	serine-rich protein-related [Source:TAIR;Acc:AT5G25280]	AT5G25280	---	---	AT5G25280
AT1G72060	---	serine-type endopeptidase inhibitors [Source:TAIR;Acc:AT1G72060]	---	---	AT1G72060	---
AT1G78290	SRK2C	Serine/threonine-protein kinase SRK2C [Source:UniProtKB/Swiss-Prot;Acc:Q9M9E9]	---	---	---	---
AT3G61160	ASK2	Shaggy-related protein kinase beta [Source:UniProtKB/Swiss-Prot;Acc:O23145]	---	---	---	---
AT5G58720	---	smr (Small MutS Related) domain-containing protein [Source:TAIR;Acc:AT5G58720]	---	---	---	---
AT5G19070	---	SNARE associated Golgi protein family [Source:TAIR;Acc:AT5G19070]	---	---	---	---
AT3G01090	KIN10	SNF1-related protein kinase catalytic subunit alpha KIN10 [Source:UniProtKB/Swiss-Prot;Acc:Q38997]	---	---	---	---
AT5G21170	KINB1	SNF1-related protein kinase regulatory subunit beta-1 [Source:UniProtKB/Swiss-Prot;Acc:Q84VQ1]	---	---	---	AT5G21170
AT5G51970	SDH	Sorbitol dehydrogenase [Source:UniProtKB/Swiss-Prot;Acc:Q9FJ95]	---	---	---	AT5G51970
AT1G78460	---	SOUL heme-binding family protein [Source:TAIR;Acc:AT1G78460]	AT1G78460	---	---	---
AT4G37760	SQE3	Squalene epoxidase 3 [Source:UniProtKB/Swiss-Prot;Acc:Q8VYH2]	---	---	---	---
AT2G21970	SEP2	Stress enhanced protein 2, chloroplastic [Source:UniProtKB/Swiss-Prot;Acc:Q9SJ02]	---	---	---	---
AT3G14067	---	Subtilase family protein [Source:TAIR;Acc:AT3G14067]	---	---	---	---
AT1G11260	STP1	Sugar transport protein 1 [Source:UniProtKB/Swiss-Prot;Acc:P23586]	AT1G11260	---	---	AT1G11260
AT1G77210	STP14	Sugar transport protein 14 [Source:UniProtKB/Swiss-Prot;Acc:Q8GW61]	AT1G77210	---	---	AT1G77210
AT1G08920	SUGTL2	Sugar transporter ERD6-like 3 [Source:UniProtKB/Swiss-Prot;Acc:Q94KE0]	---	AT1G08920	---	---
AT1G22930	---	T-complex protein 11 [Source:TAIR;Acc:AT1G22930]	---	AT1G22930	AT1G22930	---
AT5G59430	TRP1	Telomere repeat-binding protein 1 [Source:UniProtKB/Swiss-Prot;Acc:Q8L7L8]	---	---	---	---
AT4G28080	---	Tetratricopeptide repeat (TPR)-like superfamily protein [Source:TAIR;Acc:AT4G28080]	---	---	---	---
AT4G35760	LTO1	Thiol-disulfide oxidoreductase LTO1 [Source:UniProtKB/Swiss-Prot;Acc:Q8L540]	---	---	---	---
AT1G45145	TRX5	Thioredoxin H5 [Source:UniProtKB/Swiss-Prot;Acc:Q39241]	---	---	---	---
AT1G08570	ACHT4	Thioredoxin-like 1-1, chloroplastic [Source:UniProtKB/Swiss-Prot;Acc:O64654]	---	AT1G08570	---	---
AT5G06690	WCRKC1	Thioredoxin-like 3-1, chloroplastic [Source:UniProtKB/Swiss-Prot;Acc:Q9FG36]	AT5G06690	---	---	---
AT1G11530	CXXS1	Thioredoxin-like protein CXXS1 [Source:UniProtKB/Swiss-Prot;Acc:Q8LDI5]	AT1G11530	---	---	AT1G11530
AT5G66170	STR18	Thiosulfate sulfurtransferase 18 [Source:UniProtKB/Swiss-Prot;Acc:Q9FKW8]	---	---	---	---
AT5G53490	---	Thylakoid lumenal 17.4 kDa protein, chloroplastic [Source:UniProtKB/Swiss-Prot;Acc:P81760]	---	---	---	---
AT1G12250	---	Thylakoid lumenal protein At1g12250, chloroplastic [Source:UniProtKB/Swiss-Prot;Acc:Q8H1Q1]	---	---	---	---
AT3G07340	BHLH62	Transcription factor bHLH62 [Source:UniProtKB/Swiss-Prot;Acc:Q9SRT2]	---	---	---	---
AT5G22220	E2FB	Transcription factor E2FB [Source:UniProtKB/Swiss-Prot;Acc:Q9FV71]	---	---	---	---
AT2G47770	TSPO	Translocator protein homolog [Source:UniProtKB/Swiss-Prot;Acc:O82245]	---	AT2G47770	---	---
AT2G40420	---	Transmembrane amino acid transporter family protein [Source:TAIR;Acc:AT2G40420]	AT2G40420	---	---	AT2G40420
AT5G04040	SDP1	Triacylglycerol lipase SDP1 [Source:UniProtKB/Swiss-Prot;Acc:Q9LZA6]	---	---	AT5G04040	AT5G04040
AT2G29340	---	Tropinone reductase homolog At2g29340 [Source:UniProtKB/Swiss-Prot;Acc:F4IKM1]	---	---	---	---
AT2G18280	TULP2	Tubby-like F-box protein 2 [Source:UniProtKB/Swiss-Prot;Acc:Q8GVE5]	AT2G18280	---	---	AT2G18280
AT3G06380	TULP9	Tubby-like F-box protein 9 [Source:UniProtKB/Swiss-Prot;Acc:Q9SQU1]	---	---	---	AT3G06380
AT3G57040	ARR9	Two-component response regulator ARR9 [Source:UniProtKB/Swiss-Prot;Acc:O80366]	---	---	---	---
AT3G49060	PUB32	U-box domain-containing protein 32 [Source:UniProtKB/Swiss-Prot;Acc:Q94A51]	---	---	---	---
AT1G53400	---	Ubiquitin domain-containing protein [Source:TAIR;Acc:AT1G53400]	AT1G53400	---	---	AT1G53400
AT1G63800	UBC5	Ubiquitin-conjugating enzyme E2 5 [Source:UniProtKB/Swiss-Prot;Acc:P42749]	AT1G63800	---	---	AT1G63800
AT2G44790	UCC2	Uclacyanin-2 [Source:UniProtKB/Swiss-Prot;Acc:O80517]	---	---	---	---
AT3G21780	UGT71B6	UDP-glycosyltransferase 71B6 [Source:UniProtKB/Swiss-Prot;Acc:Q9LSY6]	---	---	---	---
AT3G46690	UGT76E4	UDP-glycosyltransferase 76E4 [Source:UniProtKB/Swiss-Prot;Acc:Q9STE3]	---	---	---	---
AT5G49690	UGT91C1	UDP-glycosyltransferase 91C1 [Source:UniProtKB/Swiss-Prot;Acc:Q9LTA3]	---	---	---	---
AT1G55810	UKL3	Uridine kinase-like protein 3 [Source:UniProtKB/Swiss-Prot;Acc:Q8VYB2]	---	---	---	---
AT4G20110	VSR7	Vacuolar-sorting receptor 7 [Source:UniProtKB/Swiss-Prot;Acc:Q8L7E3]	---	---	---	---
AT1G16150	WAKL4	wall associated kinase-like 4 [Source:TAIR;Acc:AT1G16150]	---	---	---	---
AT4G28040	---	WAT1-related protein At4g28040 [Source:UniProtKB/Swiss-Prot;Acc:Q9SUD5]	---	AT4G28040	AT4G28040	AT4G28040
AT5G52250	RUP1	WD repeat-containing protein RUP1 [Source:UniProtKB/Swiss-Prot;Acc:Q9LTJ6]	---	---	---	---
AT3G18035	HON4	winged-helix DNA-binding transcription factor family protein [Source:TAIR;Acc:AT3G18035]	---	---	---	---
AT5G59340	WOX2	WUSCHEL-related homeobox 2 [Source:UniProtKB/Swiss-Prot;Acc:Q6X7K1]	---	---	---	---
AT5G57560	XTH22	Xyloglucan endotransglucosylase/hydrolase protein 22 [Source:UniProtKB/Swiss-Prot;Acc:Q38857]	---	---	---	---
AT4G30270	XTH24	Xyloglucan endotransglucosylase/hydrolase protein 24 [Source:UniProtKB/Swiss-Prot;Acc:P24806]	---	---	AT4G30270	---
AT5G57655	XYLA	Xylose isomerase [Source:UniProtKB/Swiss-Prot;Acc:Q9FKK7]	---	---	---	---
AT2G40110	---	Yippee family putative zinc-binding protein [Source:TAIR;Acc:AT2G40110]	---	---	---	---
AT2G19810	---	Zinc finger CCCH domain-containing protein 20 [Source:UniProtKB/Swiss-Prot;Acc:O82199]	---	AT2G19810	---	AT2G19810
AT3G19580	AZF2	Zinc finger protein AZF2 [Source:UniProtKB/Swiss-Prot;Acc:Q9SSW2]	---	AT3G19580	---	---
AT5G57660	COL5	Zinc finger protein CONSTANS-LIKE 5 [Source:UniProtKB/Swiss-Prot;Acc:Q9FHH8]	---	---	---	---
AT2G20040	---	---	---	---	---	---
AT1G15045	---	---	---	---	---	---
AT2G30610	---	---	---	---	---	---
AT5G14190	---	---	---	---	---	---
AT4G16985	---	---	---	---	---	---
AT5G26734	---	---	---	---	---	---
AT4G25170	---	Uncharacterised conserved protein (UCP012943) [Source:TAIR;Acc:AT4G25170]	---	AT4G25170	AT4G25170	AT4G25170
AT1G10140	---	Uncharacterised conserved protein UCP031279 [Source:TAIR;Acc:AT1G10140]	---	AT1G10140	AT1G10140	AT1G10140
AT2G46220	---	Uncharacterized conserved protein (DUF2358) [Source:TAIR;Acc:AT2G46220]	AT2G46220	---	---	AT2G46220
AT3G61260	---	Uncharacterized protein At3g61260 [Source:UniProtKB/Swiss-Prot;Acc:Q9M2D8]	AT3G61260	---	---	AT3G61260
AT4G15545	---	Uncharacterized protein At4g15545 [Source:UniProtKB/Swiss-Prot;Acc:Q93W28]	---	---	---	---
AT2G46550	---	unknown protein; BEST Arabidopsis thaliana protein match is: unknown protein (TAIR:AT1G01240.3); Has 72 Blast hits to 68 proteins in 13 species: Archae - 0; Bacteria - 0; Metazoa - 1; Fungi - 0; Plants - 71; Viruses - 0; Other Eukaryotes - 0 (source /.../ BLink). [Source:TAIR;Acc:AT2G46550]	AT2G46550	---	---	AT2G46550
AT3G25870	---	unknown protein; BEST Arabidopsis thaliana protein match is: unknown protein (TAIR:AT1G13360.1); Has 50 Blast hits to 50 proteins in 12 species: Archae - 0; Bacteria - 0; Metazoa - 0; Fungi - 0; Plants - 50; Viruses - 0; Other Eukaryotes - 0 (source /.../ BLink). [Source:TAIR;Acc:AT3G25870]	---	---	---	---
AT1G67920	---	unknown protein; BEST Arabidopsis thaliana protein match is: unknown protein (TAIR:AT1G24600.1); Has 22 Blast hits to 22 proteins in 5 species: Archae - 0; Bacteria - 0; Metazoa - 0; Fungi - 0; Plants - 22; Viruses - 0; Other Eukaryotes - 0 (source: /.../BLink). [Source:TAIR;Acc:AT1G67920]	---	---	---	---
AT1G68440	---	unknown protein; BEST Arabidopsis thaliana protein match is: unknown protein (TAIR:AT1G25400.2); Has 86 Blast hits to 86 proteins in 29 species: Archae - 0; Bacteria - 6; Metazoa - 27; Fungi - 11; Plants - 24; Viruses - 0; Other Eukaryotes - 18 (sou /.../CBI BLink). [Source:TAIR;Acc:AT1G68440]	---	---	---	---
AT5G41810	---	unknown protein; BEST Arabidopsis thaliana protein match is: unknown protein (TAIR:AT1G64340.1); Has 876 Blast hits to 690 proteins in 132 species: Archae - 0; Bacteria - 38; Metazoa - 180; Fungi - 112; Plants - 59; Viruses - 2; Other Eukaryotes - 4 /.../urce: NCBI BLink). [Source:TAIR;Acc:AT5G41810]	---	---	---	---
AT1G24600	---	unknown protein; BEST Arabidopsis thaliana protein match is: unknown protein (TAIR:AT1G67920.1); Has 18 Blast hits to 18 proteins in 5 species: Archae - 0; Bacteria - 0; Metazoa - 0; Fungi - 0; Plants - 18; Viruses - 0; Other Eukaryotes - 0 (source: /.../BLink). [Source:TAIR;Acc:AT1G24600]	---	---	---	---
AT1G25400	---	unknown protein; BEST Arabidopsis thaliana protein match is: unknown protein (TAIR:AT1G68440.1); Has 21 Blast hits to 21 proteins in 6 species: Archae - 0; Bacteria - 0; Metazoa - 0; Fungi - 0; Plants - 21; Viruses - 0; Other Eukaryotes - 0 (source: /.../BLink). [Source:TAIR;Acc:AT1G25400]	---	---	---	---
AT1G15010	---	unknown protein; BEST Arabidopsis thaliana protein match is: unknown protein (TAIR:AT2G01300.1); Has 71 Blast hits to 71 proteins in 13 species: Archae - 0; Bacteria - 2; Metazoa - 0; Fungi - 0; Plants - 69; Viruses - 0; Other Eukaryotes - 0 (source /.../ BLink). [Source:TAIR;Acc:AT1G15010]	---	---	---	---
AT4G00355	---	unknown protein; BEST Arabidopsis thaliana protein match is: unknown protein (TAIR:AT2G45980.1); Has 100 Blast hits to 97 proteins in 16 species: Archae - 0; Bacteria - 0; Metazoa - 0; Fungi - 0; Plants - 100; Viruses - 0; Other Eukaryotes - 0 (sour /.../BI BLink). [Source:TAIR;Acc:AT4G00355]	---	---	---	AT4G00355
AT3G51540	---	unknown protein; BEST Arabidopsis thaliana protein match is: unknown protein (TAIR:AT3G08670.1); Has 22744 Blast hits to 9965 proteins in 783 species: Archae - 64; Bacteria - 2760; Metazoa - 8515; Fungi - 3864; Plants - 499; Viruses - 702; Other Euk /.../s - 6340 (source: NCBI BLink). [Source:TAIR;Acc:AT3G51540]	---	---	---	---
AT2G36220	---	unknown protein; BEST Arabidopsis thaliana protein match is: unknown protein (TAIR:AT3G52710.1); Has 74 Blast hits to 74 proteins in 10 species: Archae - 0; Bacteria - 0; Metazoa - 0; Fungi - 0; Plants - 74; Viruses - 0; Other Eukaryotes - 0 (source /.../ BLink). [Source:TAIR;Acc:AT2G36220]	---	---	AT2G36220	---
AT2G44010	---	unknown protein; BEST Arabidopsis thaliana protein match is: unknown protein (TAIR:AT3G59880.1); Has 18 Blast hits to 18 proteins in 7 species: Archae - 0; Bacteria - 0; Metazoa - 0; Fungi - 0; Plants - 18; Viruses - 0; Other Eukaryotes - 0 (source: /.../BLink). [Source:TAIR;Acc:AT2G44010]	---	---	---	---
AT1G03290	---	unknown protein; BEST Arabidopsis thaliana protein match is: unknown protein (TAIR:AT4G02880.2); Has 13587 Blast hits to 10183 proteins in 1114 species: Archae - 257; Bacteria - 2402; Metazoa - 5637; Fungi - 960; Plants - 675; Viruses - 54; Other Eu /.../es - 3602 (source: NCBI BLink). [Source:TAIR;Acc:AT1G03290]	---	---	---	---
AT3G13950	---	unknown protein; BEST Arabidopsis thaliana protein match is: unknown protein (TAIR:AT4G13266.1); Has 339 Blast hits to 265 proteins in 12 species: Archae - 0; Bacteria - 0; Metazoa - 0; Fungi - 0; Plants - 339; Viruses - 0; Other Eukaryotes - 0 (sou /.../CBI BLink). [Source:TAIR;Acc:AT3G13950]	---	---	---	---
AT2G24550	---	unknown protein; BEST Arabidopsis thaliana protein match is: unknown protein (TAIR:AT4G31510.1); Has 219 Blast hits to 219 proteins in 33 species: Archae - 0; Bacteria - 0; Metazoa - 16; Fungi - 2; Plants - 184; Viruses - 0; Other Eukaryotes - 17 (s /.../ NCBI BLink). [Source:TAIR;Acc:AT2G24550]	---	---	---	AT2G24550
AT3G03870	---	unknown protein; BEST Arabidopsis thaliana protein match is: unknown protein (TAIR:AT5G18130.1); Has 47 Blast hits to 47 proteins in 13 species: Archae - 0; Bacteria - 0; Metazoa - 2; Fungi - 0; Plants - 45; Viruses - 0; Other Eukaryotes - 0 (source /.../ BLink). [Source:TAIR;Acc:AT3G03870]	AT3G03870	AT3G03870	AT3G03870	AT3G03870
AT3G26890	---	unknown protein; BEST Arabidopsis thaliana protein match is: unknown protein (TAIR:AT5G41110.1); Has 393 Blast hits to 383 proteins in 134 species: Archae - 0; Bacteria - 61; Metazoa - 171; Fungi - 74; Plants - 80; Viruses - 0; Other Eukaryotes - 7 /.../e: NCBI BLink). [Source:TAIR;Acc:AT3G26890]	---	---	---	---
AT1G44770	---	unknown protein; BEST Arabidopsis thaliana protein match is: unknown protein (TAIR:AT5G49710.3); Has 81 Blast hits to 81 proteins in 17 species: Archae - 0; Bacteria - 0; Metazoa - 0; Fungi - 0; Plants - 81; Viruses - 0; Other Eukaryotes - 0 (source /.../ BLink). [Source:TAIR;Acc:AT1G44770]	---	---	---	AT1G44770
AT5G10695	---	unknown protein; BEST Arabidopsis thaliana protein match is: unknown protein (TAIR:AT5G57123.1); Has 30201 Blast hits to 17322 proteins in 780 species: Archae - 12; Bacteria - 1396; Metazoa - 17338; Fungi - 3422; Plants - 5037; Viruses - 0; Other Eu /.../es - 2996 (source: NCBI BLink). [Source:TAIR;Acc:AT5G10695]	---	---	---	---
AT4G38060	---	unknown protein; BEST Arabidopsis thaliana protein match is: unknown protein (TAIR:AT5G65480.1); Has 35333 Blast hits to 34131 proteins in 2444 species: Archae - 798; Bacteria - 22429; Metazoa - 974; Fungi - 991; Plants - 531; Viruses - 0; Other Euk /.../s - 9610 (source: NCBI BLink). [Source:TAIR;Acc:AT4G38060]	---	AT4G38060	---	---
AT1G01770	---	unknown protein; CONTAINS InterPro DOMAIN/s: Protein of unknown function DUF1446 (InterPro:IPR010839); Has 1597 Blast hits to 1509 proteins in 306 species: Archae - 4; Bacteria - 843; Metazoa - 22; Fungi - 131; Plants - 31; Viruses - 0; Other Eukary /.../ 566 (source: NCBI BLink). [Source:TAIR;Acc:AT1G01770]	---	---	---	---
AT1G33055	---	unknown protein; FUNCTIONS IN: molecular_function unknown; INVOLVED IN: anaerobic respiration; LOCATED IN: endomembrane system; EXPRESSED IN: 13 plant structures; EXPRESSED DURING: 6 growth stages; Has 20 Blast hits to 20 proteins in 8 species: Arch /.../; Bacteria - 0; Metazoa - 0; Fungi - 0; Plants - 20; Viruses - 0; Other Eukaryotes - 0 (source: NCBI BLink). [Source:TAIR;Acc:AT1G33055]	---	---	---	AT1G33055
AT3G17160	---	unknown protein; FUNCTIONS IN: molecular_function unknown; INVOLVED IN: biological_process unknown; LOCATED IN: cellular_component unknown; EXPRESSED IN: 23 plant structures; EXPRESSED DURING: 13 growth stages; Has 54259 Blast hits to 25265 proteins /.../09 species: Archae - 350; Bacteria - 10795; Metazoa - 16137; Fungi - 8620; Plants - 3305; Viruses - 957; Other Eukaryotes - 14095 (source: NCBI …	---	---	---	---
AT5G24890	---	unknown protein; FUNCTIONS IN: molecular_function unknown; INVOLVED IN: biological_process unknown; LOCATED IN: cellular_component unknown; EXPRESSED IN: 24 plant structures; EXPRESSED DURING: 13 growth stages; BEST Arabidopsis thaliana protein matc /.../unknown protein (TAIR:AT2G24550.1); Has 1807 Blast hits to 1807 proteins in 277 species: Archae - 0; Bacteria - 0; Metazoa - 736; Fungi - 347; P…	---	---	---	AT5G24890
AT5G02160	---	unknown protein; FUNCTIONS IN: molecular_function unknown; INVOLVED IN: biological_process unknown; LOCATED IN: chloroplast thylakoid membrane; EXPRESSED IN: 23 plant structures; EXPRESSED DURING: 13 growth stages; Has 121 Blast hits to 121 proteins /.../ species: Archae - 0; Bacteria - 0; Metazoa - 0; Fungi - 0; Plants - 121; Viruses - 0; Other Eukaryotes - 0 (source: NCBI BLink). [Source:TAIR;A…	AT5G02160	---	---	---
AT1G05340	---	unknown protein; FUNCTIONS IN: molecular_function unknown; INVOLVED IN: biological_process unknown; LOCATED IN: chloroplast; EXPRESSED IN: 14 plant structures; EXPRESSED DURING: 7 growth stages; BEST Arabidopsis thaliana protein match is: unknown pr /.../(TAIR:AT2G32210.1); Has 189 Blast hits to 189 proteins in 27 species: Archae - 0; Bacteria - 0; Metazoa - 0; Fungi - 21; Plants - 168; Viruses -…	---	AT1G05340	AT1G05340	---
AT5G15190	---	unknown protein; FUNCTIONS IN: molecular_function unknown; INVOLVED IN: biological_process unknown; LOCATED IN: chloroplast; EXPRESSED IN: 17 plant structures; EXPRESSED DURING: LP.04 four leaves visible, 4 anthesis, petal differentiation and expans /.../age, E expanded cotyledon stage, D bilateral stage; Has 7 Blast hits to 7 proteins in 3 species: Archae - 0; Bacteria - 0; Metazoa - 0; Fungi - …	---	---	---	---
AT4G33666	---	unknown protein; FUNCTIONS IN: molecular_function unknown; INVOLVED IN: biological_process unknown; LOCATED IN: chloroplast; EXPRESSED IN: 19 plant structures; EXPRESSED DURING: 11 growth stages; Has 30201 Blast hits to 17322 proteins in 780 species /.../ae - 12; Bacteria - 1396; Metazoa - 17338; Fungi - 3422; Plants - 5037; Viruses - 0; Other Eukaryotes - 2996 (source: NCBI BLink). [Source:TAIR;…	---	---	---	---
AT5G24165	---	unknown protein; FUNCTIONS IN: molecular_function unknown; INVOLVED IN: biological_process unknown; LOCATED IN: chloroplast; EXPRESSED IN: 22 plant structures; EXPRESSED DURING: 13 growth stages; BEST Arabidopsis thaliana protein match is: unknown p /.../ (TAIR:AT4G23885.1); Has 30201 Blast hits to 17322 proteins in 780 species: Archae - 12; Bacteria - 1396; Metazoa - 17338; Fungi - 3422; Plants …	---	---	---	---
AT3G52070	---	unknown protein; FUNCTIONS IN: molecular_function unknown; INVOLVED IN: biological_process unknown; LOCATED IN: chloroplast; EXPRESSED IN: 22 plant structures; EXPRESSED DURING: 13 growth stages; Has 23 Blast hits to 23 proteins in 10 species: Archa /.../ Bacteria - 0; Metazoa - 0; Fungi - 0; Plants - 23; Viruses - 0; Other Eukaryotes - 0 (source: NCBI BLink). [Source:TAIR;Acc:AT3G52070]	AT3G52070	---	---	AT3G52070
AT3G15900	---	unknown protein; FUNCTIONS IN: molecular_function unknown; INVOLVED IN: biological_process unknown; LOCATED IN: chloroplast; EXPRESSED IN: 23 plant structures; EXPRESSED DURING: 13 growth stages; Has 26 Blast hits to 26 proteins in 10 species: Archa /.../ Bacteria - 0; Metazoa - 0; Fungi - 0; Plants - 26; Viruses - 0; Other Eukaryotes - 0 (source: NCBI BLink). [Source:TAIR;Acc:AT3G15900]	---	---	---	---
AT4G28290	---	unknown protein; FUNCTIONS IN: molecular_function unknown; INVOLVED IN: biological_process unknown; LOCATED IN: chloroplast; EXPRESSED IN: 23 plant structures; EXPRESSED DURING: 15 growth stages; Has 45 Blast hits to 45 proteins in 11 species: Archa /.../ Bacteria - 0; Metazoa - 0; Fungi - 0; Plants - 45; Viruses - 0; Other Eukaryotes - 0 (source: NCBI BLink). [Source:TAIR;Acc:AT4G28290]	---	---	---	---
AT3G15630	---	unknown protein; FUNCTIONS IN: molecular_function unknown; INVOLVED IN: biological_process unknown; LOCATED IN: chloroplast; EXPRESSED IN: 24 plant structures; EXPRESSED DURING: 15 growth stages; BEST Arabidopsis thaliana protein match is: unknown p /.../ (TAIR:AT1G52720.1); Has 61 Blast hits to 61 proteins in 13 species: Archae - 0; Bacteria - 0; Metazoa - 0; Fungi - 0; Plants - 61; Viruses - 0;…	AT3G15630	---	---	AT3G15630
AT1G22890	---	unknown protein; FUNCTIONS IN: molecular_function unknown; INVOLVED IN: biological_process unknown; LOCATED IN: endomembrane system; EXPRESSED IN: 19 plant structures; EXPRESSED DURING: 11 growth stages; Has 17 Blast hits to 17 proteins in 2 species /.../ae - 0; Bacteria - 0; Metazoa - 0; Fungi - 0; Plants - 17; Viruses - 0; Other Eukaryotes - 0 (source: NCBI BLink). [Source:TAIR;Acc:AT1G22890]	AT1G22890	---	---	---
AT2G31945	---	unknown protein; FUNCTIONS IN: molecular_function unknown; INVOLVED IN: biological_process unknown; LOCATED IN: endomembrane system; EXPRESSED IN: 8 plant structures; EXPRESSED DURING: 4 anthesis, petal differentiation and expansion stage; BEST Arab /.../s thaliana protein match is: unknown protein (TAIR:AT1G05575.1); Has 61 Blast hits to 61 proteins in 10 species: Archae - 0; Bacteria - 0; Metaz…	---	AT2G31945	AT2G31945	---
AT2G18680	---	unknown protein; FUNCTIONS IN: molecular_function unknown; INVOLVED IN: biological_process unknown; LOCATED IN: endomembrane system; EXPRESSED IN: male gametophyte, pollen tube; EXPRESSED DURING: L mature pollen stage, M germinated pollen stage; BES /.../idopsis thaliana protein match is: unknown protein (TAIR:AT2G18690.1); Has 30201 Blast hits to 17322 proteins in 780 species: Archae - 12; Bacte…	---	---	---	---
AT3G03150	---	unknown protein; FUNCTIONS IN: molecular_function unknown; INVOLVED IN: biological_process unknown; LOCATED IN: mitochondrion; EXPRESSED IN: 22 plant structures; EXPRESSED DURING: 13 growth stages; BEST Arabidopsis thaliana protein match is: unknown /.../in (TAIR:AT5G17165.1); Has 39 Blast hits to 39 proteins in 11 species: Archae - 0; Bacteria - 0; Metazoa - 0; Fungi - 0; Plants - 39; Viruses - …	AT3G03150	---	---	---
AT5G59960	---	unknown protein; FUNCTIONS IN: molecular_function unknown; INVOLVED IN: biological_process unknown; LOCATED IN: nucleus; EXPRESSED IN: 24 plant structures; EXPRESSED DURING: 15 growth stages; Has 30201 Blast hits to 17322 proteins in 780 species: Ar /.../ 12; Bacteria - 1396; Metazoa - 17338; Fungi - 3422; Plants - 5037; Viruses - 0; Other Eukaryotes - 2996 (source: NCBI BLink). [Source:TAIR;Acc:…	---	---	---	AT5G59960
AT1G80180	---	unknown protein; FUNCTIONS IN: molecular_function unknown; INVOLVED IN: biological_process unknown; LOCATED IN: plasma membrane; EXPRESSED IN: 21 plant structures; EXPRESSED DURING: 10 growth stages; BEST Arabidopsis thaliana protein match is: unkno /.../tein (TAIR:AT1G15400.3); Has 30201 Blast hits to 17322 proteins in 780 species: Archae - 12; Bacteria - 1396; Metazoa - 17338; Fungi - 3422; Pla…	AT1G80180	---	---	AT1G80180
AT1G25275	---	unknown protein; FUNCTIONS IN: molecular_function unknown; INVOLVED IN: response to karrikin; LOCATED IN: endomembrane system; EXPRESSED IN: 23 plant structures; EXPRESSED DURING: 13 growth stages; Has 18 Blast hits to 18 proteins in 4 species: Arch /.../; Bacteria - 0; Metazoa - 0; Fungi - 0; Plants - 18; Viruses - 0; Other Eukaryotes - 0 (source: NCBI BLink). [Source:TAIR;Acc:AT1G25275]	AT1G25275	---	AT1G25275	---
AT3G10020	---	unknown protein; FUNCTIONS IN: molecular_function unknown; INVOLVED IN: response to oxidative stress, anaerobic respiration; LOCATED IN: cellular_component unknown; EXPRESSED IN: 23 plant structures; EXPRESSED DURING: 13 growth stages; Has 47 Blast /.../o 47 proteins in 12 species: Archae - 0; Bacteria - 0; Metazoa - 1; Fungi - 0; Plants - 46; Viruses - 0; Other Eukaryotes - 0 (source: NCBI BLink…	---	---	AT3G10020	AT3G10020
AT5G59080	---	unknown protein; FUNCTIONS IN: molecular_function unknown; INVOLVED IN: response to oxidative stress; LOCATED IN: chloroplast; EXPRESSED IN: 18 plant structures; EXPRESSED DURING: 9 growth stages; BEST Arabidopsis thaliana protein match is: unknown /.../n (TAIR:AT3G46880.1); Has 1807 Blast hits to 1807 proteins in 277 species: Archae - 0; Bacteria - 0; Metazoa - 736; Fungi - 347; Plants - 385; Vi…	AT5G59080	---	---	---
AT2G44360	---	unknown protein; Has 23 Blast hits to 23 proteins in 10 species: Archae - 0; Bacteria - 0; Metazoa - 0; Fungi - 0; Plants - 23; Viruses - 0; Other Eukaryotes - 0 (source: NCBI BLink). [Source:TAIR;Acc:AT2G44360]	---	---	---	---
AT2G47200	---	unknown protein; Has 3 Blast hits to 3 proteins in 1 species: Archae - 0; Bacteria - 0; Metazoa - 0; Fungi - 0; Plants - 3; Viruses - 0; Other Eukaryotes - 0 (source: NCBI BLink). [Source:TAIR;Acc:AT2G47200]	---	---	---	---
AT4G28085	---	unknown protein; Has 30201 Blast hits to 17322 proteins in 780 species: Archae - 12; Bacteria - 1396; Metazoa - 17338; Fungi - 3422; Plants - 5037; Viruses - 0; Other Eukaryotes - 2996 (source: NCBI BLink). [Source:TAIR;Acc:AT4G28085]	---	---	---	---
AT4G33660	---	unknown protein; Has 30201 Blast hits to 17322 proteins in 780 species: Archae - 12; Bacteria - 1396; Metazoa - 17338; Fungi - 3422; Plants - 5037; Viruses - 0; Other Eukaryotes - 2996 (source: NCBI BLink). [Source:TAIR;Acc:AT4G33660]	---	---	---	---
AT5G40740	---	unknown protein; Has 30201 Blast hits to 17322 proteins in 780 species: Archae - 12; Bacteria - 1396; Metazoa - 17338; Fungi - 3422; Plants - 5037; Viruses - 0; Other Eukaryotes - 2996 (source: NCBI BLink). [Source:TAIR;Acc:AT5G40740]	---	---	---	---
AT5G51390	---	unknown protein; Has 30201 Blast hits to 17322 proteins in 780 species: Archae - 12; Bacteria - 1396; Metazoa - 17338; Fungi - 3422; Plants - 5037; Viruses - 0; Other Eukaryotes - 2996 (source: NCBI BLink). [Source:TAIR;Acc:AT5G51390]	---	---	---	AT5G51390
AT1G80940	---	unknown protein; Has 35333 Blast hits to 34131 proteins in 2444 species: Archae - 798; Bacteria - 22429; Metazoa - 974; Fungi - 991; Plants - 531; Viruses - 0; Other Eukaryotes - 9610 (source: NCBI BLink). [Source:TAIR;Acc:AT1G80940]	---	---	---	---
AT4G19160	---	unknown protein; Has 35333 Blast hits to 34131 proteins in 2444 species: Archae - 798; Bacteria - 22429; Metazoa - 974; Fungi - 991; Plants - 531; Viruses - 0; Other Eukaryotes - 9610 (source: NCBI BLink). [Source:TAIR;Acc:AT4G19160]	---	---	---	AT4G19160
AT1G75190	---	unknown protein; Has 7306 Blast hits to 3858 proteins in 279 species: Archae - 15; Bacteria - 134; Metazoa - 3314; Fungi - 546; Plants - 228; Viruses - 207; Other Eukaryotes - 2862 (source: NCBI BLink). [Source:TAIR;Acc:AT1G75190]	---	---	---	---
AT1G69050	---	unknown protein; Has 9 Blast hits to 9 proteins in 4 species: Archae - 0; Bacteria - 0; Metazoa - 0; Fungi - 0; Plants - 9; Viruses - 0; Other Eukaryotes - 0 (source: NCBI BLink). [Source:TAIR;Acc:AT1G69050]	---	---	---	---
AT4G26290	---	unknown protein; Has 9 Blast hits to 9 proteins in 5 species: Archae - 0; Bacteria - 0; Metazoa - 2; Fungi - 0; Plants - 3; Viruses - 0; Other Eukaryotes - 4 (source: NCBI BLink). [Source:TAIR;Acc:AT4G26290]	---	---	---	---
AT1G07040	---	unknown protein; INVOLVED IN: biological_process unknown; LOCATED IN: chloroplast; EXPRESSED IN: 24 plant structures; EXPRESSED DURING: 14 growth stages; BEST Arabidopsis thaliana protein match is: unknown protein (TAIR:AT1G27030.1); Has 540 Blast h /.../ 538 proteins in 187 species: Archae - 0; Bacteria - 333; Metazoa - 0; Fungi - 0; Plants - 67; Viruses - 0; Other Eukaryotes - 140 (source: NCBI…	---	AT1G07040	AT1G07040	AT1G07040
AT1G01240	---	unknown protein; INVOLVED IN: N-terminal protein myristoylation; EXPRESSED IN: 17 plant structures; EXPRESSED DURING: 11 growth stages; BEST Arabidopsis thaliana protein match is: unknown protein (TAIR:AT2G46550.1); Has 95 Blast hits to 78 proteins /.../species: Archae - 0; Bacteria - 2; Metazoa - 11; Fungi - 0; Plants - 80; Viruses - 0; Other Eukaryotes - 2 (source: NCBI BLink). [Source:TAIR;Acc…	AT1G01240	AT1G01240	---	AT1G01240
AT5G02710	---	unknown protein; LOCATED IN: chloroplast; EXPRESSED IN: 21 plant structures; EXPRESSED DURING: 13 growth stages; CONTAINS InterPro DOMAIN/s: Uncharacterised protein family UPF0153 (InterPro:IPR005358); Has 240 Blast hits to 240 proteins in 73 specie /.../hae - 10; Bacteria - 110; Metazoa - 0; Fungi - 0; Plants - 25; Viruses - 0; Other Eukaryotes - 95 (source: NCBI BLink). [Source:TAIR;Acc:AT5G027…	---	---	---	---
AT5G45310	---	unknown protein; LOCATED IN: endomembrane system; EXPRESSED IN: stem, inflorescence meristem, root, leaf; EXPRESSED DURING: LP.04 four leaves visible; Has 30201 Blast hits to 17322 proteins in 780 species: Archae - 12; Bacteria - 1396; Metazoa - 173 /.../ngi - 3422; Plants - 5037; Viruses - 0; Other Eukaryotes - 2996 (source: NCBI BLink). [Source:TAIR;Acc:AT5G45310]	---	AT5G45310	---	AT5G45310
AT1G20180	---	UPF0496 protein At1g20180 [Source:UniProtKB/Swiss-Prot;Acc:Q6DYE5]	---	---	---	---
AT4G19370	---	Protein of unknown function (DUF1218) [Source:TAIR;Acc:AT4G19370]	---	---	---	---
AT1G73650	---	Protein of unknown function (DUF1295) [Source:TAIR;Acc:AT1G73650]	---	---	---	---
AT3G03880	---	Protein of unknown function (DUF1639) [Source:TAIR;Acc:AT3G03880]	---	---	---	---
AT1G23710	---	Protein of unknown function (DUF1645) [Source:TAIR;Acc:AT1G23710]	---	---	---	---
AT3G19800	---	Protein of unknown function (DUF177) [Source:TAIR;Acc:AT3G19800]	---	---	---	---
AT3G29240	---	Protein of unknown function (DUF179) [Source:TAIR;Acc:AT3G29240]	---	---	---	AT3G29240
AT5G39520	---	Protein of unknown function (DUF1997) [Source:TAIR;Acc:AT5G39520]	---	AT5G39520	AT5G39520	---
AT1G54740	---	Protein of unknown function (DUF3049) [Source:TAIR;Acc:AT1G54740]	---	---	---	AT1G54740
AT3G56140	---	Protein of unknown function (DUF399 and DUF3411) [Source:TAIR;Acc:AT3G56140]	---	---	---	---
AT2G20670	---	Protein of unknown function (DUF506) [Source:TAIR;Acc:AT2G20670]	---	---	---	AT2G20670
AT2G38820	---	Protein of unknown function (DUF506) [Source:TAIR;Acc:AT2G38820]	---	AT2G38820	---	AT2G38820
AT3G07350	---	Protein of unknown function (DUF506) [Source:TAIR;Acc:AT3G07350]	---	AT3G07350	AT3G07350	AT3G07350
AT1G69890	---	Protein of unknown function (DUF569) [Source:TAIR;Acc:AT1G69890]	---	---	---	---
AT3G07310	---	Protein of unknown function (DUF760) [Source:TAIR;Acc:AT3G07310]	---	---	---	AT3G07310
AT1G03610	---	Protein of unknown function (DUF789) [Source:TAIR;Acc:AT1G03610]	---	AT1G03610	AT1G03610	AT1G03610
AT1G15030	---	Protein of unknown function (DUF789) [Source:TAIR;Acc:AT1G15030]	---	---	---	---
AT2G15695	---	Protein of unknown function DUF829, transmembrane 53 [Source:TAIR;Acc:AT2G15695]	---	AT2G15695	---	AT2G15695
AT1G02816	---	Protein of unknown function, DUF538 [Source:TAIR;Acc:AT1G02816]	---	---	---	---

## Sheet: GSEA gene sets
ABAup	ACCup	BLup	IAAup	MJup	CKup	GAup	SLup	Ribosome	S phase	Histone	M phase	Kinesin	Cyclin	Cell cycle core	Core C-signalling	Sugar rep (30 min)	AKIN10 ind	Sucrose repressed
AT1G01120	AT1G25560	AT1G10550	AT1G02400	AT1G01030	AT1G02370	AT1G20510	AT1G18710	AT1G01100	AT1G04020	AT1G01370	AT1G02730	AT1G01950	AT1G13780	AT1G02970	AT1G23390	AT1G03850	AT1G01240	AT1G28260
AT1G01240	AT1G28370	AT1G65310	AT1G02660	AT1G01260	AT1G03700	AT1G22330	AT1G22810	AT1G01100	AT1G07270	AT1G04050	AT1G03780	AT1G09170	AT1G14750	AT1G03740	AT1G60140	AT1G10150	AT1G01620	AT1G69490
AT1G01360	AT1G43160	AT1G67050	AT1G04100	AT1G03495	AT1G03850	AT1G22330	AT1G29160	AT1G01100	AT1G07370	AT1G06760	AT1G08560	AT1G18410	AT1G15015	AT1G09600	AT1G69490	AT1G13260	AT1G01770	AT2G27830
AT1G01470	AT1G60260	AT2G19620	AT1G04240	AT1G05560	AT1G04240	AT1G33680	AT1G30040	AT1G02780	AT1G26840	AT1G07660	AT1G16330	AT1G18550	AT1G15570	AT1G14750	AT1G70290	AT1G23390	AT1G02660	AT5G60680
AT1G01520	AT1G64160	AT2G19800	AT1G04310	AT1G05620	AT1G10470	AT1G33680	AT1G31350	AT1G02830	AT1G47210	AT1G07820	AT1G18370	AT1G20060	AT1G16330	AT1G15570	AT1G80440	AT1G23870	AT1G02816	AT1G01240
AT1G01720	AT2G26070	AT2G34510	AT1G09350	AT1G06160	AT1G11670	AT1G33680	AT1G64380	AT1G04270	AT1G52950	AT1G07980	AT1G20590	AT1G21730	AT1G18040	AT1G16330	AT1G80920	AT1G33055	AT1G02860	AT1G02340
AT1G02200	AT2G30070	AT2G36220	AT1G10740	AT1G06180	AT1G13420	AT1G34460	AT1G65390	AT1G04480	AT1G63160	AT1G08170	AT1G20930	AT1G27500	AT1G20590	AT1G18040	AT2G05540	AT1G49200	AT1G03090	AT1G03610
AT1G02310	AT2G39980	AT2G42580	AT1G11000	AT1G06620	AT1G13740	AT1G34460	AT1G65390	AT1G05190	AT1G77470	AT1G08460	AT1G23790	AT1G63640	AT1G20610	AT1G18670	AT2G17880	AT1G60140	AT1G03130	AT1G06570
AT1G02400	AT2G40940	AT2G43290	AT1G15580	AT1G06640	AT1G16530	AT1G53530	AT2G29970	AT1G06380	AT2G01120	AT1G09030	AT1G33940	AT1G63640	AT1G20930	AT1G20590*	AT2G18700	AT1G68520	AT1G03290	AT1G07040
AT1G02660	AT2G41230	AT3G05800	AT1G18400	AT1G08920	AT1G17190	AT1G53530	AT2G34140	AT1G07070	AT2G05642	AT1G09200	AT1G34355	AT1G72250	AT1G25055	AT1G20610	AT2G20670	AT1G69490	AT1G03380	AT1G21000
AT1G02816	AT2G44080	AT3G28340	AT1G19220	AT1G09090	AT1G19050	AT1G53885	AT2G36590	AT1G07210	AT2G06510	AT1G13370	AT1G34460	AT2G21300	AT1G25211	AT1G20930	AT2G24550	AT1G72200	AT1G03400	AT1G28330
AT1G03520	AT2G47270	AT3G50560	AT1G21980	AT1G10070	AT1G28100	AT1G54020	AT2G40670	AT1G07320	AT2G07690	AT1G16710	AT1G44110	AT2G21380	AT1G27630	AT1G27630	AT2G24762	AT1G76410	AT1G03610	AT1G32700
AT1G03700	AT2G47550	AT4G01950	AT1G27730	AT1G10140	AT1G55690	AT1G54020	AT3G16330	AT1G07320	AT2G16440	AT1G17770	AT1G50490	AT2G22610	AT1G34460	AT1G33770	AT2G30600	AT1G76590	AT1G03850	AT1G58180
AT1G04220	AT3G01970	AT4G02330	AT1G28370	AT1G10700	AT1G60260	AT1G64060	AT3G16360	AT1G07770	AT2G21790	AT1G18800	AT1G59540	AT2G28620	AT1G35440	AT1G34460	AT2G45170	AT1G80440	AT1G04440	AT1G76410
AT1G04560	AT3G23150	AT4G08950	AT1G29430	AT1G11440	AT1G67110	AT1G66350	AT3G50650	AT1G07830	AT2G24490	AT1G19890	AT1G61450	AT2G36200	AT1G44110	AT1G44110	AT3G03470	AT1G80920	AT1G05340	AT1G76590
AT1G05100	AT3G25730	AT4G25810	AT1G29440	AT1G12020	AT1G69040	AT1G67880	AT3G60290	AT1G08360	AT2G29570	AT1G32750	AT1G69400	AT2G37420	AT1G47210	AT1G47210	AT3G07350	AT2G17880	AT1G06570	AT1G80440
AT1G06570	AT3G51410	AT4G30290	AT1G29450	AT1G12240	AT1G74890	AT1G70700	AT4G14400	AT1G08845	AT2G29680	AT1G54260	AT1G72250	AT3G10180	AT1G47220	AT1G47220	AT3G15450	AT2G18300	AT1G06760	AT1G80920
AT1G07430	AT3G56170	AT4G36110	AT1G29460	AT1G13210	AT1G75440	AT1G77120	AT4G18170	AT1G09486	AT2G31270	AT1G55250	AT1G75920	AT3G10310	AT1G47230	AT1G47230	AT3G59940	AT2G18700	AT1G07040	AT2G02710
AT1G07720	AT3G59900	AT4G37240	AT1G29490	AT1G13280	AT1G75450	AT1G77120	AT4G30350	AT1G09590	AT2G37560	AT1G55255	AT1G76310	AT3G12020	AT1G49620	AT1G47870	AT3G61060	AT2G20670	AT1G07110	AT2G15960
AT1G07870	AT3G60520	AT4G38860	AT1G29500	AT1G14120	AT1G78580	AT1G77120	AT4G37240	AT1G09690	AT3G02920	AT1G55970	AT1G76540	AT3G16060	AT1G49990	AT1G49620	AT4G05070	AT2G24550	AT1G08570	AT2G18700
AT1G08500	AT3G60550	AT5G25190	AT1G29510	AT1G14130	AT2G01830	AT1G78170	AT4G39070	AT1G12960	AT3G09660	AT1G57820	AT2G16270	AT3G16630	AT1G52650	AT1G53050	AT4G37610	AT2G25900	AT1G08920	AT2G32150
AT1G08570	AT4G15550	AT5G37770	AT1G30370	AT1G14250	AT2G17500	AT1G78170	AT5G02890	AT1G13650	AT3G12170	AT1G67220	AT2G17620	AT3G16630	AT1G66750	AT1G54610	AT5G19120	AT2G32150	AT1G09200	AT2G38400
AT1G08900	AT4G16442	AT5G44670	AT1G30570	AT1G14290	AT2G17820	AT2G18670	AT5G06530	AT1G14205	AT3G14740	AT1G72740	AT2G22610	AT3G17360	AT1G70210	AT1G57700	AT5G22920	AT2G38820	AT1G09390	AT2G42890
AT1G08920	AT4G22840	AT5G45670	AT1G30700	AT1G16370	AT2G25150	AT2G18670	AT5G07580	AT1G14320	AT3G19720	AT1G72740	AT2G25060	AT3G19050	AT1G70620	AT1G66750	AT5G24890	AT2G40000	AT1G09420	AT2G44130
AT1G09350	AT4G26080	AT5G46590	AT1G30760	AT1G17190	AT2G25160	AT2G18670	AT5G25160	AT1G14320	AT3G27640	AT1G75600	AT2G25880	AT3G20150	AT1G73690	AT1G67580	AT5G28770	AT2G44130	AT1G10070	AT2G45170
AT1G09480	AT4G30420	AT5G50335	AT1G32920	AT1G17380	AT2G29490	AT2G21220	AT5G39610	AT1G15250	AT3G51030	AT1G77540	AT2G26760	AT3G23670	AT1G76310	AT1G70210	AT5G49450	AT2G45170	AT1G10140	AT2G45980
AT1G09520	AT4G38410	AT5G50570	AT1G34110	AT1G17420	AT2G30540	AT2G26530	AT5G45340	AT1G15810	AT3G52630	AT1G79000	AT2G28620	AT3G27960	AT1G76540	AT1G71530		AT3G06070	AT1G10150	AT3G06780
AT1G09530	AT5G01210	AT5G57560	AT1G44830	AT1G17620	AT2G31180	AT2G26530	AT5G53420	AT1G15930	AT3G59550	AT2G18050	AT2G33560	AT3G44050	AT1G77390	AT1G73690		AT3G07350	AT1G10340	AT3G07350
AT1G10090	AT5G13330		AT1G52830	AT1G17750	AT2G34510	AT2G31180	AT5G57710	AT1G15930	AT4G02060	AT2G25880	AT2G38160	AT3G44730	AT1G80370	AT1G74330		AT3G15450	AT1G11260	AT3G15450
AT1G10740	AT5G19890		AT1G57560	AT1G18590	AT2G38760	AT2G34140	AT5G64550	AT1G16740	AT4G12620	AT2G27840	AT2G44190	AT3G45850	AT1G80470	AT1G76310		AT3G15500	AT1G11530	AT3G45300
AT1G11210	AT5G20820		AT1G58340	AT1G18740	AT2G40670	AT2G43290	AT5G64620	AT1G16790	AT4G14700	AT2G28720	AT2G47500	AT3G49650	AT2G01905	AT1G76540		AT3G23880	AT1G12240	AT3G48530
AT1G12990	AT5G25350 EBF2		AT1G59500	AT1G19180	AT2G41310	AT2G47240		AT1G16870	AT4G18590	AT2G28740	AT3G02640	AT3G51150	AT2G02660	AT1G77390		AT3G48360	AT1G12250	AT4G05070
AT1G13740	AT5G26731		AT1G59740	AT1G19300	AT2G45310	AT2G47240		AT1G17560	AT4G28310	AT2G30620	AT3G03090	AT3G63480	AT2G16970	AT1G80370		AT3G59940	AT1G12780	AT4G11360
AT1G14530	AT5G40590		AT1G60010	AT1G19670	AT2G46310	AT2G47240		AT1G18540	AT4G29910	AT2G31650	AT3G03130	AT4G05190	AT2G16980	AT2G17620		AT3G61060	AT1G12790	AT4G25170
AT1G14730			AT1G64405	AT1G19680	AT3G10930	AT3G02170		AT1G22110	AT4G39830	AT2G37470	AT3G11520	AT4G10840	AT2G16990	AT2G22490		AT3G62950	AT1G12900	AT4G35770
AT1G16850			AT1G65920	AT1G20490	AT3G10960	AT3G02170		AT1G22780	AT5G02520	AT2G44150	AT3G12870	AT4G14150	AT2G17620	AT2G23430		AT4G03510	AT1G13080	AT4G36040
AT1G17550			AT1G70940	AT1G20510	AT3G13980	AT3G02170		AT1G23290	AT5G08020	AT2G44950	AT3G14190	AT4G14330	AT2G22050	AT2G26430		AT4G05070	AT1G14150	AT5G02020
AT1G18460			AT1G73590	AT1G22550	AT3G19360	AT3G19360		AT1G24240	AT5G16690	AT2G45490	AT3G19590	AT4G15885	AT2G22490	AT2G26760		AT4G15700	AT1G15010	AT5G54080
AT1G18810			AT1G75640	AT1G23120	AT3G45680	AT3G49640		AT1G25260	AT5G22010	AT2G47810	AT3G20150	AT4G21270	AT2G23160	AT2G27960		AT4G28270	AT1G15030	AT5G55970
AT1G18870			AT1G78100	AT1G23850	AT3G48100	AT4G25620		AT1G26740	AT5G23420	AT3G04380	AT3G23670	AT4G24170	AT2G26160	AT2G27970		AT4G33666	AT1G15045	AT5G58650
AT1G19180			AT1G80240	AT1G24070	AT3G50300	AT4G26240		AT1G26880	AT5G24020	AT3G07610	AT3G23890	AT4G26660	AT2G26430	AT2G32710		AT4G37610	AT1G15380	AT5G60850
AT1G19230			AT1G80840	AT1G24100	AT3G57010	AT4G30490		AT1G26910	AT5G38690	AT3G09480	AT3G25980	AT4G27180	AT2G26760	AT2G36010		AT4G39675	AT1G15740	AT1G03090
AT1G19530			AT2G14960	AT1G24625	AT3G57040	AT4G31000		AT1G27330	AT5G42480	AT3G12980	AT3G26050	AT4G38950	AT2G27960	AT2G38620		AT5G11070	AT1G16150	AT1G05340
AT1G19970			AT2G18010	AT1G25500	AT4G02850	AT5G01180		AT1G27350	AT5G43080	AT3G18520	AT3G27330	AT4G39050	AT2G27970	AT3G01330		AT5G13080	AT1G18270	AT1G10070
AT1G20070			AT2G21050	AT1G26730	AT4G03610	AT5G16440		AT1G27400	AT5G43530	AT3G19040	AT3G51280	AT5G02370	AT2G31270	AT3G05050		AT5G17300	AT1G18460	AT1G11260
AT1G20440			AT2G22810	AT1G27730	AT4G23750	AT5G17640		AT1G29070	AT5G45400	AT3G21820	AT3G55660	AT5G06670	AT2G38620	AT3G11520		AT5G18670	AT1G19610	AT1G11530
AT1G20450			AT2G22830	AT1G28050	AT4G26150	AT5G17640		AT1G29965	AT5G46280	AT3G24260	AT3G60840	AT5G10470	AT2G41830	AT3G12280		AT5G19120	AT1G20180	AT1G12780
AT1G20590			AT2G23170	AT1G28190	AT4G28720	AT5G45460		AT1G29970	AT5G52220	AT3G27360	AT4G01730	AT5G27000	AT2G43440	AT3G24810		AT5G22920	AT1G21400	AT1G13700
AT1G21000			AT2G23180	AT1G28370	AT4G29720	AT5G50560		AT1G29970	AT5G61000	AT3G28870	AT4G02800	AT5G27550	AT2G43445	AT3G48750		AT5G24890	AT1G22500	AT1G13990
AT1G21400			AT2G25790	AT1G28480	AT4G29740	AT5G50560		AT1G31355	AT5G63540	AT3G44530	AT4G05190	AT5G27950	AT2G44740	AT3G50070		AT5G28770	AT1G22570	AT1G15740
AT1G21410			AT2G26530	AT1G29330	AT5G04120	AT5G56870		AT1G31817		AT3G44600	AT4G05520	AT5G33300	AT2G45080	AT3G50630		AT5G41080	AT1G22890	AT1G21680
AT1G21790			AT2G26710	AT1G29410	AT5G04330	AT5G56870		AT1G32990		AT3G44660	AT4G11080	AT5G41310	AT3G01800	AT3G54180		AT5G49450	AT1G22930	AT1G21780
AT1G22160			AT2G28400	AT1G30135	AT5G04770	AT5G59010		AT1G33120		AT3G44680	AT4G15830	AT5G42490	AT3G05327	AT4G03270		AT5G51390	AT1G22985	AT1G22190
AT1G22190			AT2G30040	AT1G31550	AT5G05860	AT5G59010		AT1G33140		AT3G44750	AT4G23800	AT5G53080	AT3G11520	AT4G10010		AT5G60680	AT1G23120	AT1G23870
AT1G22640			AT2G33310	AT1G31700	AT5G11420	AT5G59820		AT1G33850		AT3G45930	AT4G26660	AT5G54670	AT3G19150	AT4G22940		AT5G61440	AT1G23390	AT1G24440
AT1G23710			AT2G35930	AT1G31710	AT5G14650	AT5G62090		AT1G34030		AT3G46320	AT4G28230	AT5G55520	AT3G19650	AT4G28980		AT5G61590	AT1G23710	AT1G26800
AT1G24600			AT2G36220	AT1G32640	AT5G47980	AT5G63120		AT1G35200		AT3G53650	AT4G28430	AT5G60930	AT3G21870	AT4G34090		AT5G61600	AT1G23870	AT1G27290
AT1G27150			AT2G37030	AT1G32690	AT5G59010	AT5G64120		AT1G35680		AT3G53730	AT4G32830	AT5G65460	AT3G24810	AT4G34160			AT1G24600	AT1G29970
AT1G27200			AT2G38470	AT1G32920	AT5G60890	AT5G65970		AT1G36240		AT3G54610	AT4G33260	AT5G66310	AT3G28223	AT4G35620			AT1G25275	AT1G56220
AT1G27730			AT2G39030	AT1G35260	AT5G62920	AT5G65970		AT1G41880		AT3G59960	AT4G33400		AT3G44326	AT4G37490			AT1G25400	AT1G70290
AT1G28370			AT2G39350	AT1G35625				AT1G43170		AT4G09784	AT4G35620		AT3G47500	AT4G37630			AT1G27100	AT1G77210
AT1G30500			AT2G39370	AT1G42540				AT1G48350		AT4G13460	AT5G02370		AT3G48750	AT5G02470			AT1G28260	AT1G79700
AT1G30620			AT2G40140	AT1G43160				AT1G48830		AT4G14385	AT5G06150		AT3G49150	AT5G03415			AT1G28330	AT1G80160
AT1G32640			AT2G41100	AT1G44350				AT1G49400		AT4G14385	AT5G11300		AT3G50070	AT5G03455			AT1G29760	AT1G80180
AT1G42990			AT2G41380	AT1G44790				AT1G52300		AT4G27230	AT5G11510		AT3G50630	AT5G06150			AT1G30360	AT2G04690
AT1G43160			AT2G41820	AT1G49520				AT1G52370		AT4G32830	AT5G13840		AT3G51171	AT5G10270			AT1G30720	AT2G05540
AT1G47610			AT2G42430	AT1G50460				AT1G52370		AT4G33470	AT5G15510		AT3G54710	AT5G10440			AT1G32090	AT2G15695
AT1G47960			AT2G43290	AT1G50560				AT1G54740		AT4G38130	AT5G17160		AT3G60550	AT5G11300			AT1G32170	AT2G15890
AT1G48100			AT2G44840	AT1G51780				AT1G56045		AT4G40030	AT5G23910		AT3G63120	AT5G14960			AT1G33055	AT2G17450
AT1G49450			AT2G45400	AT1G52000				AT1G57660		AT4G40030	AT5G33300		AT3G63190	AT5G22220			AT1G34760	AT2G18280
AT1G50630			AT2G45420	AT1G52040				AT1G57860		AT4G40040	AT5G36710		AT4G00893	AT5G25380			AT1G35140	AT2G31945
AT1G51140			AT2G46740	AT1G52400				AT1G58380		AT4G40040	AT5G45700		AT4G02733	AT5G27620			AT1G35580	AT2G33830
AT1G52690			AT3G02170	AT1G52410				AT1G58983		AT5G02570	AT5G48310		AT4G02740	AT5G39420			AT1G35670	AT2G38820
AT1G52880			AT3G03830	AT1G52720				AT1G59359		AT5G03740	AT5G51600		AT4G03270	AT5G43080			AT1G35670	AT2G39000
AT1G52890			AT3G03840	AT1G52880				AT1G61580		AT5G08450	AT5G55520		AT4G05053	AT5G44290			AT1G42550	AT2G40000
AT1G53170			AT3G10720	AT1G52890				AT1G63857		AT5G08450	AT5G55830		AT4G12382	AT5G48630			AT1G43670	AT2G40420
AT1G53560			AT3G10930	AT1G53320				AT1G64510		AT5G08780	AT5G60930		AT4G19560	AT5G48640			AT1G44446	AT2G46220
AT1G53885			AT3G15540	AT1G53870				AT1G64880		AT5G09740	AT5G62550		AT4G19600	AT5G48820			AT1G44770	AT3G04000
AT1G54540			AT3G18560	AT1G53885				AT1G66580		AT5G10390	AT5G66230		AT4G28980	AT5G50860			AT1G45145	AT3G10020
AT1G54740			AT3G19200	AT1G54020				AT1G66890		AT5G10400	AT5G67270		AT4G30820	AT5G63370			AT1G50440	AT3G17100
AT1G55265			AT3G20830	AT1G54050				AT1G67430		AT5G10980			AT4G34160	AT5G63610			AT1G51400	AT3G20660
AT1G55760			AT3G23030	AT1G56650				AT1G68590		AT5G12910			AT4G35620	AT5G64960			AT1G53400	AT3G26220
AT1G56170			AT3G24450	AT1G58200				AT1G68660		AT5G22650			AT4G35733	AT5G65420			AT1G53580	AT3G47160
AT1G56600			AT3G25710	AT1G58270				AT1G69485		AT5G22650			AT4G35930	AT5G67260			AT1G54410	AT3G47340
AT1G58270			AT3G25730	AT1G60260				AT1G69610		AT5G22880			AT4G37490				AT1G54740	AT3G49790
AT1G60190			AT3G26760	AT1G60270				AT1G69620		AT5G26040			AT4G37630				AT1G55510	AT3G52070
AT1G60590			AT3G28420	AT1G61065				AT1G70190		AT5G35600			AT5G02110				AT1G55810	AT3G59940
AT1G61890			AT3G28850	AT1G61120				AT1G70600		AT5G38140			AT5G06150				AT1G56220	AT3G61260
AT1G62300			AT3G29370	AT1G61820				AT1G72370		AT5G43990			AT5G06550				AT1G57990	AT4G01026
AT1G62570			AT3G42800	AT1G61890				AT1G72370		AT5G43990.4			AT5G07450				AT1G58180	AT4G05150
AT1G62710			AT3G44260	AT1G62560				AT1G73850		AT5G56740			AT5G10270				AT1G58200	AT4G09460
AT1G63720			AT3G50060	AT1G62660				AT1G74050		AT5G59690			AT5G10440				AT1G58340	AT4G13830
AT1G64110			AT3G50340	AT1G62990				AT1G74060		AT5G59970			AT5G11300				AT1G60140	AT4G16520
AT1G64380			AT3G50930	AT1G63010				AT1G74270		AT5G61050			AT5G13750				AT1G60740	AT4G27450
AT1G64470			AT3G51410	AT1G64160				AT1G74970		AT5G61060			AT5G25380				AT1G60870	AT4G28240
AT1G65690			AT3G58120	AT1G64200				AT1G75350		AT5G61070			AT5G27620				AT1G61340	AT4G33150
AT1G66760			AT3G58190	AT1G65860				AT1G77750		AT5G63110			AT5G38565				AT1G61750	AT4G34970
AT1G66890			AT3G59080	AT1G65890				AT1G77932		AT5G64610			AT5G39560				AT1G61820	AT5G04040
AT1G67360			AT3G59900	AT1G66100				AT1G77940		AT5G65350			AT5G39660				AT1G62510	AT5G16120
AT1G67920			AT3G60550	AT1G66280				AT1G78630		AT5G65360			AT5G41720				AT1G62750	AT5G39520
AT1G68020			AT3G60630	AT1G66350				AT1G79850					AT5G42210				AT1G63180	AT5G45310
AT1G68050			AT3G61160	AT1G66370				AT1G80620					AT5G43080				AT1G63580	AT5G63190
AT1G68440			AT3G61460	AT1G66760				AT1G80750					AT5G45190				AT1G63800	AT1G08570
AT1G68500			AT3G62100	AT1G67300				AT1G80800					AT5G48630				AT1G64280	AT1G10150
AT1G68620			AT3G63440	AT1G67560				AT2G01250					AT5G48640				AT1G64500	AT1G18460
AT1G69010			AT4G01950	AT1G69010				AT2G03130					AT5G48820				AT1G64660	AT1G19000
AT1G69230			AT4G08950	AT1G69360				AT2G03810					AT5G49000				AT1G64720	AT1G21920
AT1G69260			AT4G09890	AT1G69370				AT2G03810					AT5G61650				AT1G66130	AT1G22890
AT1G69270			AT4G11280	AT1G69450				AT2G04390					AT5G62430				AT1G66180	AT1G23390
AT1G69295			AT4G12720	AT1G69890				AT2G05220					AT5G63520				AT1G66890	AT1G33050
AT1G69480			AT4G13195	AT1G70700				AT2G07675					AT5G64960				AT1G67070	AT1G33055
AT1G69490			AT4G14550	AT1G71080				AT2G07679					AT5G64960				AT1G67920	AT1G48840
AT1G70170			AT4G14560	AT1G71100				AT2G07696					AT5G65420				AT1G67980	AT1G49210
AT1G70420			AT4G16515	AT1G72180				AT2G07715					AT5G67260				AT1G68440	AT1G53560
AT1G71960			AT4G17350	AT1G72450				AT2G07725									AT1G68670	AT1G55000
AT1G72240			AT4G17460	AT1G72470				AT2G07734									AT1G69050	AT1G63180
AT1G72510			AT4G17490	AT1G72510				AT2G09990									AT1G69570	AT1G68520
AT1G72770			AT4G22780	AT1G72520				AT2G13770									AT1G69890	AT1G69360
AT1G73220			AT4G24160	AT1G72940				AT2G16360									AT1G70290	AT1G71030
AT1G73390			AT4G24380	AT1G73080				AT2G16930									AT1G70820	AT1G71970
AT1G73480			AT4G24570	AT1G73260				AT2G16930									AT1G71030	AT1G72060
AT1G73920			AT4G25420	AT1G73480				AT2G17360									AT1G72060	AT1G73260
AT1G75030			AT4G27260	AT1G73500				AT2G18020									AT1G72070	AT1G74670
AT1G75170			AT4G27280	AT1G74100				AT2G18400									AT1G72150	AT1G74840
AT1G76180			AT4G28490	AT1G74420				AT2G19720									AT1G72890	AT1G76460
AT1G76590			AT4G28640	AT1G74430				AT2G19730									AT1G73260	AT2G17880
AT1G77000			AT4G29780	AT1G74450				AT2G19740									AT1G73650	AT2G18670
AT1G77120			AT4G30280	AT1G74950				AT2G19750									AT1G73655	AT2G20670
AT1G77450			AT4G30290	AT1G75220				AT2G20060									AT1G74840	AT2G22980
AT1G77680			AT4G32280	AT1G75230				AT2G20450									AT1G75190	AT2G24240
AT1G78070			AT4G34760	AT1G75960				AT2G21290									AT1G75460	AT2G24550
AT1G78080			AT4G34770	AT1G76070				AT2G21580									AT1G76100	AT2G25900
AT1G78170			AT4G35200	AT1G76380				AT2G24090									AT1G77000	AT2G33810
AT1G78680			AT4G35720	AT1G76390				AT2G24110									AT1G77210	AT2G36220
AT1G79270			AT4G36110	AT1G76590				AT2G24730									AT1G78290	AT2G39570
AT1G79520			AT4G37290	AT1G76600				AT2G25210									AT1G78460	AT2G40880
AT1G80110			AT4G37295	AT1G76640				AT2G27530									AT1G79700	AT2G45210
AT1G80160			AT4G37590	AT1G76650				AT2G27535									AT1G80160	AT3G03150
AT1G80240			AT4G37770	AT1G76790				AT2G27710									AT1G80180	AT3G07310
AT2G02710			AT4G37890	AT1G77370				AT2G27720									AT1G80190	AT3G10120
AT2G03760			AT4G38850	AT1G77420				AT2G28820									AT1G80380	AT3G10740
AT2G04350			AT4G38860	AT1G77450				AT2G30695									AT1G80440	AT3G11930
AT2G13160			AT5G01210	AT1G78070				AT2G30695									AT1G80920	AT3G14990
AT2G15960			AT5G02760	AT1G78210				AT2G31610									AT1G80940	AT3G15760
AT2G15970			AT5G03670	AT1G78490				AT2G32060									AT2G01890	AT3G15770
AT2G16720			AT5G04190	AT1G78660				AT2G32220									AT2G03710	AT3G16770
AT2G16990			AT5G06080	AT1G79310				AT2G33370									AT2G03730	AT3G19860
AT2G17680			AT5G06860	AT1G80840				AT2G33450									AT2G03750	AT3G26510
AT2G17840			AT5G06930	AT2G03980				AT2G33800									AT2G04690	AT3G26740
AT2G18050			AT5G09970	AT2G04080				AT2G34480									AT2G13360	AT3G29240
AT2G18170			AT5G10520	AT2G04400				AT2G34520									AT2G14170	AT3G48740
AT2G18550			AT5G10830	AT2G06050				AT2G36160									AT2G15695	AT3G51730
AT2G19810			AT5G12050	AT2G14750				AT2G36170									AT2G15890	AT3G51840
AT2G21180			AT5G12940	AT2G15760				AT2G36620									AT2G17880	AT3G52480
AT2G21560			AT5G13190	AT2G17500				AT2G37190									AT2G18050	AT3G52840
AT2G21590			AT5G14130	AT2G18210				AT2G37270									AT2G18280	AT3G60300
AT2G21820			AT5G14650	AT2G18750				AT2G37270									AT2G18440	AT3G61060
AT2G22190			AT5G15580	AT2G18840				AT2G37600									AT2G18680	AT3G61210
AT2G22200			AT5G17340	AT2G19780				AT2G37990									AT2G18700	AT3G62550
AT2G22240			AT5G18060	AT2G20340				AT2G38140									AT2G19800	AT3G62950
AT2G22430			AT5G19340	AT2G20610				AT2G39390									AT2G19810	AT4G10910
AT2G22500			AT5G19530	AT2G22010				AT2G39460									AT2G20030	AT4G13030
AT2G23030			AT5G20820	AT2G22020				AT2G39590									AT2G20040	AT4G15530
AT2G23120			AT5G25190	AT2G22200				AT2G40010									AT2G20670	AT4G15610
AT2G24540			AT5G26930	AT2G22330				AT2G40510									AT2G21430	AT4G19160
AT2G25530			AT5G37540	AT2G22770				AT2G40590									AT2G21970	AT4G28270
AT2G25625			AT5G39580	AT2G22850				AT2G41840									AT2G22990	AT4G29950
AT2G28400			AT5G40540	AT2G22860				AT2G42650									AT2G23290	AT4G30690
AT2G29090			AT5G40590	AT2G22930				AT2G42710									AT2G24240	AT4G35750
AT2G29380			AT5G41400	AT2G23000				AT2G42740									AT2G24550	AT4G38060
AT2G30360			AT5G43700	AT2G23170				AT2G43030									AT2G25200	AT4G38810
AT2G30550			AT5G45340	AT2G23560				AT2G43460									AT2G25460	AT5G02160
AT2G31980			AT5G47230	AT2G24850				AT2G44065									AT2G26560	AT5G02840
AT2G32150			AT5G47370	AT2G25490				AT2G44120									AT2G28110	AT5G03180
AT2G32510			AT5G48150	AT2G25735				AT2G44860									AT2G28720	AT5G05140
AT2G32800			AT5G50335	AT2G26530				AT2G45710									AT2G28740	AT5G05690
AT2G33380			AT5G50570	AT2G26740				AT2G47570									AT2G29340	AT5G05710
AT2G34610			AT5G51190	AT2G27230				AT2G47610									AT2G30500	AT5G06690
AT2G35300			AT5G51670	AT2G27310				AT3G01170									AT2G30600	AT5G14410
AT2G35585			AT5G51810	AT2G27500				AT3G01175									AT2G30610	AT5G14740
AT2G36080			AT5G52900	AT2G27690				AT3G01740									AT2G31810	AT5G16110
AT2G37750			AT5G52910	AT2G27830				AT3G01790									AT2G31945	AT5G18600
AT2G37770			AT5G53980	AT2G29440				AT3G01800									AT2G32150	AT5G18630
AT2G37870			AT5G54490	AT2G29450				AT3G02080									AT2G33130	AT5G18650
AT2G38760			AT5G54500	AT2G29490				AT3G02190									AT2G33380	AT5G18850
AT2G38820			AT5G54510	AT2G30020				AT3G02560									AT2G33830	AT5G19120
AT2G39050			AT5G57560	AT2G30040				AT3G03600									AT2G34600	AT5G19860
AT2G39110			AT5G59010	AT2G30360				AT3G04230									AT2G35170	AT5G21170
AT2G39350			AT5G59820	AT2G30550				AT3G04400									AT2G35680	AT5G23660
AT2G39450			AT5G62280	AT2G31180				AT3G04770									AT2G35690	AT5G24490
AT2G40435			AT5G63790	AT2G31230				AT3G04840									AT2G35800	AT5G39660
AT2G40900			AT5G64250	AT2G32150				AT3G04920									AT2G36220	AT5G47390
AT2G41190			AT5G64260	AT2G32400				AT3G05560									AT2G37470	AT5G49360
AT2G41870			AT5G64780	AT2G33380				AT3G05560									AT2G38210	AT5G51390
AT2G42530			AT5G64905	AT2G34070				AT3G05590									AT2G38400	AT5G51970
AT2G42540			AT5G65300	AT2G34490				AT3G06040									AT2G38820	AT5G56100
AT2G43290			AT5G65320	AT2G34600				AT3G06040									AT2G39400	AT5G56870
AT2G43330			AT5G67060	AT2G34810				AT3G06180									AT2G39570	AT5G59080
AT2G43570				AT2G34930				AT3G06320									AT2G39980	AT5G62280
AT2G45600				AT2G36080				AT3G06680									AT2G40000	AT5G64410
AT2G46270				AT2G36380				AT3G06680									AT2G40110	AT5G65110
AT2G46680				AT2G36650				AT3G06700									AT2G40420	AT5G66250
AT2G47180				AT2G37620				AT3G06700									AT2G40620	AT5G66490
AT2G47270				AT2G38050				AT3G07110									AT2G41250	AT1G01170
AT2G47770				AT2G38240				AT3G08520									AT2G41540	AT1G01770
AT2G47780				AT2G38750				AT3G08730									AT2G42890	AT1G02660
AT3G02140				AT2G38760				AT3G09200									AT2G42900	AT1G02860
AT3G02150				AT2G38860				AT3G09200									AT2G43400	AT1G03400
AT3G02480				AT2G39030				AT3G09500									AT2G44010	AT1G03600
AT3G03170				AT2G39330				AT3G09630									AT2G44130	AT1G05560
AT3G04070				AT2G39420				AT3G09680									AT2G44360	AT1G07050
AT3G05340				AT2G39770				AT3G10090									AT2G44370	AT1G09415
AT3G05630				AT2G40270				AT3G10610									AT2G44380	AT1G09460
AT3G05640				AT2G40435				AT3G10950									AT2G44790	AT1G10360
AT3G06500				AT2G40460				AT3G11120									AT2G44990	AT1G12010
AT3G06780				AT2G40475				AT3G11250									AT2G45170	AT1G12790
AT3G07350				AT2G42760				AT3G11510									AT2G45220	AT1G13080
AT3G07360				AT2G43020				AT3G11940									AT2G45850	AT1G13670
AT3G08860				AT2G43510				AT3G12370									AT2G46220	AT1G14870
AT3G10250				AT2G43520				AT3G13120									AT2G46550	AT1G15010
AT3G10500				AT2G43530				AT3G13580									AT2G46690	AT1G16260
AT3G10980				AT2G43550				AT3G13580.3									AT2G47200	AT1G17455
AT3G11410				AT2G44200				AT3G13882									AT2G47600	AT1G17990
AT3G11420				AT2G44500				AT3G14600									AT2G47770	AT1G18330
AT3G11430				AT2G44940				AT3G15190									AT3G01090	AT1G19510
AT3G11690				AT2G45680				AT3G16080									AT3G01430	AT1G19610
AT3G12510				AT2G46150				AT3G16780									AT3G02040	AT1G19660
AT3G13620				AT2G46270				AT3G17170									AT3G02140	AT1G21100
AT3G13672				AT2G46510				AT3G17465									AT3G02550	AT1G21360
AT3G14060				AT2G46650				AT3G17626									AT3G03150	AT1G21400
AT3G14440				AT2G47180				AT3G18740									AT3G03870	AT1G21770
AT3G14560				AT2G47600				AT3G18760									AT3G03880	AT1G22630
AT3G14595				AT2G48010				AT3G18880									AT3G04060	AT1G23120
AT3G15210				AT3G01970				AT3G20230									AT3G06080	AT1G23710
AT3G15500				AT3G02570				AT3G20260									AT3G06380	AT1G25230
AT3G15670				AT3G02875				AT3G22230									AT3G06420	AT1G26665
AT3G15790				AT3G03190				AT3G22300									AT3G06780	AT1G27590
AT3G15990				AT3G05165				AT3G22450									AT3G06850	AT1G30520
AT3G16800				AT3G05640				AT3G23390									AT3G07310	AT1G30720
AT3G17000				AT3G06500				AT3G24830									AT3G07340	AT1G30820
AT3G17130				AT3G08640				AT3G25520									AT3G07350	AT1G32060
AT3G17520				AT3G09560				AT3G25920									AT3G09020	AT1G43590
AT3G17860				AT3G09830				AT3G26360									AT3G10020	AT1G49200
AT3G19290				AT3G09940				AT3G27160									AT3G10550	AT1G49650
AT3G19580				AT3G10260				AT3G27450									AT3G10740	AT1G50290
AT3G20300				AT3G10930				AT3G27830									AT3G11620	AT1G51400
AT3G21890				AT3G11340				AT3G27840									AT3G13062	AT1G53885
AT3G22370				AT3G11880				AT3G27850									AT3G13450	AT1G56200
AT3G22620				AT3G13620				AT3G28500									AT3G13710	AT1G58032
AT3G22830				AT3G14050				AT3G28900									AT3G13750	AT1G59590
AT3G23920				AT3G15210				AT3G30740									AT3G13950	AT1G61820
AT3G24500				AT3G15500				AT3G43980									AT3G14050	AT1G62620
AT3G24520				AT3G15790				AT3G44010									AT3G14067	AT1G62763
AT3G25400				AT3G16350				AT3G44590									AT3G14770	AT1G64720
AT3G25870				AT3G16470				AT3G44890									AT3G15070	AT1G65510
AT3G26910				AT3G16500				AT3G45020									AT3G15450	AT1G66760
AT3G27210				AT3G16860				AT3G45030									AT3G15500	AT1G67710
AT3G27270				AT3G17120				AT3G46040									AT3G15620	AT1G68010
AT3G28007				AT3G17250				AT3G47370									AT3G15630	AT1G68190
AT3G28530				AT3G17860				AT3G48130									AT3G15850	AT1G68440
AT3G29575				AT3G19200				AT3G48930									AT3G15900	AT1G70700
AT3G29630				AT3G19580				AT3G48960									AT3G16150	AT1G72070
AT3G43270				AT3G19840				AT3G49010									AT3G16240	AT1G72820
AT3G44735				AT3G21230				AT3G49080									AT3G16250	AT1G73540
AT3G45970				AT3G22290				AT3G49460									AT3G16910	AT1G73655
AT3G46450				AT3G22400				AT3G49910									AT3G17160	AT1G75180
AT3G47295				AT3G22740				AT3G51190									AT3G17470	AT1G75190
AT3G47500				AT3G23030				AT3G52580									AT3G18035	AT1G75490
AT3G48460				AT3G23250				AT3G53020									AT3G19290	AT1G78290
AT3G48510				AT3G23470				AT3G53430									AT3G19580	AT2G01450
AT3G48520				AT3G23550				AT3G53740									AT3G19800	AT2G02420
AT3G48920				AT3G25570				AT3G53870									AT3G20340	AT2G03710
AT3G50060				AT3G25655				AT3G53890									AT3G20670	AT2G04038
AT3G50400				AT3G25760				AT3G54210									AT3G21780	AT2G07180
AT3G50970				AT3G25780				AT3G55170									AT3G21870	AT2G13360
AT3G51750				AT3G25890				AT3G55170									AT3G22260	AT2G14160
AT3G51860				AT3G26330				AT3G55280									AT3G23700	AT2G15880
AT3G51895				AT3G27170				AT3G55750									AT3G25690	AT2G17710
AT3G52820				AT3G28220				AT3G56020									AT3G25870	AT2G21185
AT3G54680				AT3G28270				AT3G56340									AT3G26100	AT2G22990
AT3G55090				AT3G28290				AT3G56910									AT3G26170	AT2G25080
AT3G55430				AT3G29575				AT3G57490									AT3G26220	AT2G25450
AT3G55610				AT3G44260				AT3G57820									AT3G26230	AT2G26670
AT3G56080				AT3G44320				AT3G58660									AT3G26280	AT2G28110
AT3G56730				AT3G44720				AT3G58700									AT3G26510	AT2G29290
AT3G56880				AT3G44850				AT3G59540									AT3G26520	AT2G34600
AT3G57010				AT3G44860				AT3G59650									AT3G26630	AT2G36950
AT3G57540				AT3G45130				AT3G60245									AT3G26740	AT2G37680
AT3G60520				AT3G45430				AT3G60770									AT3G26890	AT2G38210
AT3G61060				AT3G46670				AT3G61110									AT3G27360	AT2G38870
AT3G61890				AT3G47960				AT3G61111									AT3G29240	AT2G39470
AT3G62090				AT3G48350				AT3G61620									AT3G30775	AT2G41250
AT3G62260				AT3G49620				AT3G62870									AT3G45290	AT2G42750
AT3G62590				AT3G50270				AT3G63190									AT3G45300	AT2G43400
AT3G63210				AT3G50280				AT3G63490									AT3G45780	AT2G43520
AT4G01120				AT3G50310				AT3G63490									AT3G45930	AT2G44010
AT4G01280				AT3G51090				AT4G00100									AT3G45970	AT2G45740
AT4G01550				AT3G51450				AT4G00810									AT3G45980	AT2G47270
AT4G01950				AT3G51660				AT4G01310									AT3G46030	AT3G03990
AT4G05100				AT3G52870				AT4G01790									AT3G46690	AT3G05680
AT4G09030				AT3G54640				AT4G02230									AT3G46930	AT3G05950
AT4G09500				AT3G54990				AT4G09012									AT3G47160	AT3G06080
AT4G09600				AT3G55110				AT4G09800									AT3G47340	AT3G07650
AT4G10960				AT3G55130				AT4G10450									AT3G47430	AT3G09020
AT4G11280				AT3G55310				AT4G11630									AT3G47500	AT3G10450
AT4G11330				AT3G55950				AT4G12160									AT3G48360	AT3G11550
AT4G12000				AT3G55970				AT4G12600									AT3G49060	AT3G11560
AT4G12430				AT3G56200				AT4G13170									AT3G49160	AT3G12320
AT4G12580				AT3G57520				AT4G14320									AT3G49590	AT3G13450
AT4G13290				AT3G58710				AT4G15000									AT3G49620	AT3G16120
AT4G14270				AT3G58990				AT4G15000									AT3G49790	AT3G17510
AT4G15120				AT3G59340				AT4G15770									AT3G50820	AT3G19390
AT4G15140				AT3G59710				AT4G16030									AT3G51540	AT3G21260
AT4G16670				AT3G59760				AT4G16720									AT3G51840	AT3G21870
AT4G17280				AT3G61400				AT4G17390									AT3G51920	AT3G22210
AT4G17550				AT3G62010				AT4G17560									AT3G52060	AT3G22440
AT4G18140				AT3G62700				AT4G18100									AT3G52070	AT3G22460
AT4G18700				AT4G01070				AT4G18730									AT3G55840	AT3G23080
AT4G19230				AT4G01080				AT4G22380									AT3G56140	AT3G23700
AT4G20880				AT4G01350				AT4G23620									AT3G56400	AT3G23760
AT4G21440				AT4G02360				AT4G25740									AT3G56930	AT3G23880
AT4G21940				AT4G04840				AT4G25890									AT3G57020	AT3G25670
AT4G22820				AT4G08170				AT4G26230									AT3G57040	AT3G26170
AT4G22920				AT4G08870				AT4G27090									AT3G57520	AT3G27350
AT4G23050				AT4G09500				AT4G28360									AT3G57770	AT3G28740
AT4G23450				AT4G09510				AT4G29390									AT3G59930	AT3G47560
AT4G23700				AT4G10390				AT4G29410									AT3G59940	AT3G48360
AT4G23870				AT4G11190				AT4G29430									AT3G60140	AT3G49780
AT4G23920				AT4G11310				AT4G30800									AT3G60510	AT3G51910
AT4G24380				AT4G12790				AT4G30930									AT3G61060	AT3G55890
AT4G24480				AT4G13290				AT4G31460									AT3G61160	AT3G56000
AT4G24960				AT4G13410				AT4G31700									AT3G61260	AT3G60130
AT4G25670				AT4G14090				AT4G31985									AT3G61890	AT3G60140
AT4G26080				AT4G14580				AT4G33865									AT3G62410	AT3G61900
AT4G26090				AT4G14680				AT4G34555									AT3G62550	AT3G62410
AT4G27260				AT4G14940				AT4G34620									AT4G00355	AT4G00750
AT4G27410				AT4G15210				AT4G34670									AT4G01026	AT4G01460
AT4G27840				AT4G15330				AT4G34730									AT4G01120	AT4G04040
AT4G28040				AT4G15340				AT4G35490									AT4G01130	AT4G10020
AT4G28085				AT4G15440				AT4G36130									AT4G02075	AT4G10920
AT4G28110				AT4G15920				AT4G36420									AT4G03110	AT4G14540
AT4G28240				AT4G16760				AT4G37660									AT4G03510	AT4G15690
AT4G29190				AT4G17230				AT4G39200									AT4G05110	AT4G15700
AT4G29950				AT4G17470				AT4G39880									AT4G05330	AT4G16000
AT4G30460				AT4G17500				AT5G02450									AT4G08920	AT4G16190
AT4G30470				AT4G18140				AT5G02610									AT4G10120	AT4G16690
AT4G30850				AT4G18160				AT5G02870									AT4G10730	AT4G17245
AT4G30960				AT4G18440				AT5G02960									AT4G10920	AT4G17730
AT4G32290				AT4G19230				AT5G03850									AT4G10925	AT4G18550
AT4G33040				AT4G21680				AT5G04800									AT4G11330	AT4G19420
AT4G33550				AT4G21830				AT5G06360									AT4G11360	AT4G20110
AT4G33666				AT4G21850				AT5G07090									AT4G11370	AT4G20820
AT4G33905				AT4G21910				AT5G08180									AT4G13830	AT4G25940
AT4G33960				AT4G22590				AT5G09490									AT4G14500	AT4G26555
AT4G34000				AT4G22610				AT5G09500									AT4G14540	AT4G27460
AT4G34230				AT4G22753				AT5G09510									AT4G15530	AT4G28703
AT4G35190				AT4G23050				AT5G09770									AT4G15545	AT4G33660
AT4G35560				AT4G23600				AT5G10360									AT4G16520	AT4G33666
AT4G35720				AT4G23730				AT5G11242									AT4G16680	AT4G34920
AT4G36010				AT4G24340				AT5G11750									AT4G16985	AT4G35440
AT4G37150				AT4G24350				AT5G13510									AT4G17080	AT4G36670
AT4G37220				AT4G24380				AT5G13720									AT4G18950	AT4G36730
AT4G37260				AT4G24830				AT5G14290									AT4G19160	AT4G37010
AT4G37470				AT4G25620				AT5G14320									AT4G19370	AT4G37220
AT4G37790				AT4G25780				AT5G15200									AT4G19420	AT4G37330
AT4G38060				AT4G26080				AT5G15200									AT4G19860	AT4G38690
AT4G39670				AT4G27410				AT5G15220									AT4G20110	AT4G38700
AT4G40010				AT4G27570				AT5G15260									AT4G20260	AT5G02150
AT5G01300				AT4G27860				AT5G15520									AT4G23450	AT5G02810
AT5G01520				AT4G28300				AT5G15760									AT4G25170	AT5G04770
AT5G01600				AT4G28910				AT5G16130									AT4G25580	AT5G04810
AT5G01670				AT4G29210				AT5G16200									AT4G25940	AT5G05290
AT5G01740				AT4G29690				AT5G17870									AT4G26290	AT5G06980
AT5G01820				AT4G29700				AT5G18380									AT4G27030	AT5G07100
AT5G02230				AT4G29950				AT5G18790									AT4G27260	AT5G10695
AT5G03080				AT4G30270				AT5G20160									AT4G27450	AT5G14180
AT5G03230				AT4G30460				AT5G20160									AT4G27780	AT5G14190
AT5G03670				AT4G30490				AT5G20180									AT4G28030	AT5G15290
AT5G04250				AT4G30530				AT5G20290									AT4G28040	AT5G15850
AT5G04340				AT4G31500				AT5G22440									AT4G28080	AT5G16340
AT5G04760				AT4G31800				AT5G22440									AT4G28085	AT5G17300
AT5G05140				AT4G31820				AT5G23740									AT4G28270	AT5G18670
AT5G05410				AT4G34210				AT5G23900									AT4G28290	AT5G20030
AT5G05870				AT4G34710				AT5G24490									AT4G30270	AT5G20230
AT5G06530				AT4G34920				AT5G24510									AT4G30670	AT5G23340
AT5G06760				AT4G35630				AT5G27700									AT4G30993	AT5G24800
AT5G07010				AT4G36010				AT5G27770									AT4G32870	AT5G28430
AT5G07330				AT4G36110				AT5G27820									AT4G33150	AT5G35170
AT5G07680				AT4G36500				AT5G27850									AT4G33660	AT5G35790
AT5G09520				AT4G37010				AT5G28060									AT4G33666	AT5G37260
AT5G09620				AT4G37260				AT5G30510									AT4G33980	AT5G39080
AT5G09980				AT4G37430				AT5G35530									AT4G34030	AT5G43580
AT5G10100				AT4G38470				AT5G39740									AT4G35750	AT5G44920
AT5G10230				AT4G39030				AT5G39785									AT4G35760	AT5G45040
AT5G10300				AT4G39780				AT5G39800									AT4G35770	AT5G47040
AT5G10550				AT4G39940				AT5G39850									AT4G37010	AT5G47240
AT5G10930				AT4G39950				AT5G40040									AT4G37150	AT5G47560
AT5G11060				AT4G39955				AT5G40080									AT4G37330	AT5G47610
AT5G11110				AT4G39980				AT5G40130									AT4G37610	AT5G48110
AT5G11650				AT5G01840				AT5G40950									AT4G37760	AT5G48490
AT5G12840				AT5G01850				AT5G41520									AT4G37870	AT5G49450
AT5G13170				AT5G02170				AT5G42445									AT4G38060	AT5G52120
AT5G13200				AT5G02230				AT5G43640									AT4G38470	AT5G52250
AT5G13330				AT5G02940				AT5G44710									AT4G38580	AT5G53160
AT5G13580				AT5G04120				AT5G45095									AT4G39070	AT5G54280
AT5G13900				AT5G04330				AT5G45590									AT5G02010	AT5G54630
AT5G14700				AT5G04340				AT5G45775									AT5G02020	AT5G57655
AT5G14940				AT5G05140				AT5G45775									AT5G02160	AT5G57660
AT5G15180				AT5G05540				AT5G46160									AT5G02230	AT5G57785
AT5G15190				AT5G05600				AT5G46430									AT5G02710	AT5G58800
AT5G15850				AT5G05730				AT5G47190									AT5G04040	AT5G61260
AT5G15950				AT5G06870				AT5G47320									AT5G04770	AT5G63470
AT5G15960				AT5G07010				AT5G47700									AT5G05440	AT5G64380
AT5G16200				AT5G07440				AT5G47700									AT5G06570	AT5G66260
AT5G16600				AT5G07460				AT5G47930									AT5G06690
AT5G17300				AT5G09980				AT5G48760									AT5G09440
AT5G17760				AT5G10300				AT5G48760									AT5G10300
AT5G17860				AT5G12340				AT5G51610									AT5G10390
AT5G18270				AT5G12890				AT5G52650									AT5G10695
AT5G18670				AT5G13220				AT5G53070									AT5G13730
AT5G19410				AT5G13330				AT5G53920									AT5G13740
AT5G19875				AT5G13550				AT5G54600									AT5G14190
AT5G20270				AT5G13760				AT5G55140									AT5G14470
AT5G20900				AT5G13800				AT5G56670									AT5G15120
AT5G22270				AT5G14120				AT5G56710									AT5G15190
AT5G22290				AT5G14700				AT5G56940									AT5G16180
AT5G22460				AT5G14710				AT5G57290									AT5G16340
AT5G23190				AT5G14730				AT5G58420									AT5G16650
AT5G23220				AT5G15240				AT5G59240									AT5G17300		Motifs
AT5G23850				AT5G16190				AT5G59850									AT5G18170
AT5G24080				AT5G16290				AT5G60670									AT5G18630
AT5G24120				AT5G17490				AT5G61170									AT5G18670
AT5G24530				AT5G17860				AT5G62300									AT5G19070
AT5G25110				AT5G18860				AT5G62300									AT5G19120
AT5G25220				AT5G19100				AT5G63070									AT5G20250
AT5G25240				AT5G19110				AT5G63300									AT5G21170
AT5G26010				AT5G19470				AT5G64140									AT5G22220
AT5G26340				AT5G20900				AT5G64650									AT5G22920
AT5G28510				AT5G22250				AT5G64670									AT5G23050
AT5G28520				AT5G22270				AT5G65220									AT5G23340
AT5G37260				AT5G22570				AT5G66360									AT5G23405
AT5G37540				AT5G22630				AT5G66860									AT5G23420
AT5G37550				AT5G23580				AT5G67510									AT5G24120
AT5G39520				AT5G23810													AT5G24165
AT5G41080				AT5G23820													AT5G24490
AT5G41460				AT5G23830													AT5G24520
AT5G42050				AT5G23850													AT5G24530
AT5G43150				AT5G24290													AT5G24870
AT5G43850				AT5G24420													AT5G24890
AT5G44670				AT5G24780													AT5G25280
AT5G45630				AT5G26340													AT5G26734
AT5G45690				AT5G26595													AT5G28050
AT5G46410				AT5G27380													AT5G28770
AT5G47530				AT5G27520													AT5G32450
AT5G47640				AT5G27930													AT5G35790
AT5G49280				AT5G28510													AT5G38990
AT5G52280				AT5G33290													AT5G39210
AT5G52300				AT5G35940													AT5G39520
AT5G52310				AT5G36220													AT5G39550
AT5G52550				AT5G37950													AT5G39580
AT5G52660				AT5G38710													AT5G40690
AT5G53120				AT5G39790													AT5G40740
AT5G53990				AT5G40340													AT5G41080
AT5G54230				AT5G42580													AT5G41810
AT5G54300				AT5G42590													AT5G42900
AT5G54840				AT5G42650													AT5G45310
AT5G55970				AT5G43170													AT5G45680
AT5G57050				AT5G43580													AT5G47040
AT5G57100				AT5G43745													AT5G47050
AT5G57240				AT5G44050													AT5G47390
AT5G57340				AT5G44390													AT5G49360
AT5G57610				AT5G44720													AT5G49450
AT5G57900				AT5G46760													AT5G49690
AT5G57910				AT5G47220													AT5G49730
AT5G58160				AT5G47240													AT5G49900
AT5G58620				AT5G47910													AT5G51390
AT5G58650				AT5G48110													AT5G51970
AT5G59220				AT5G49280													AT5G52120
AT5G59310				AT5G50335													AT5G52250
AT5G59320				AT5G50570													AT5G53490
AT5G59480				AT5G52120													AT5G53590
AT5G59550				AT5G52320													AT5G54080
AT5G59820				AT5G52430													AT5G54730
AT5G60630				AT5G52570													AT5G55970
AT5G60680				AT5G53050													AT5G56100
AT5G60850				AT5G53060													AT5G56870
AT5G60890				AT5G53750													AT5G57560
AT5G61810				AT5G53760													AT5G57655
AT5G61820				AT5G54170													AT5G57660
AT5G62090				AT5G54390													AT5G58720
AT5G62130				AT5G55120													AT5G58730
AT5G62150				AT5G56750													AT5G58800
AT5G62430				AT5G56760													AT5G59080
AT5G62470				AT5G56980													AT5G59340
AT5G62480				AT5G57890													AT5G59430
AT5G62490				AT5G58350													AT5G59690
AT5G63130				AT5G59480													AT5G59750
AT5G63790				AT5G59550													AT5G59960
AT5G64170				AT5G59730													AT5G63020
AT5G64260				AT5G59820													AT5G63190
AT5G64310				AT5G60300													AT5G63470
AT5G64900				AT5G60890													AT5G63620
AT5G65470				AT5G61810													AT5G63970
AT5G65630				AT5G62680													AT5G64240
AT5G65640				AT5G63450													AT5G64570
AT5G66050				AT5G63490													AT5G66170
AT5G66400				AT5G63590													AT5G66650
AT5G66460				AT5G63790
AT5G66650				AT5G63970
AT5G66780				AT5G63980
AT5G67060				AT5G64560
AT5G67300				AT5G64900
				AT5G65280
				AT5G65380
				AT5G65870
				AT5G66650
				AT5G67080
				AT5G67150
				AT5G67160
				AT5G67210
				AT5G67300
				AT5G67480
