# Supplementary material for: A Conserved Carbon Starvation Response Underlies Bud Dormancy in Woody and Herbaceous Species
Source: Front Plant Sci. 2017 May 23;8:788. doi: 10.3389/fpls.2017.00788 (PMC5440562; doi:10.3389/fpls.2017.00788)
Supplement: Supplementary file 6 [file Data_Sheet_5.xlsx]

## Sheet: GRN I
Dataset S5: Motifs significantly overrepresented in the promoters of bud dormancy GRN genes.
GRN I												Pattern assembly											Candidate master regulators based on DAP-seq data (O´Malley 2016)
seq	identifier	exp_freq	occ	exp_occ	occ_P	occ_E	occ_sig	rank	ovl_occ	forbocc		Logo #	Seq	Seq inverse	Score	Logo			Logo inverse							Binding motif
cttatc	cttatc|gataag	0.000534291	257	156.95	1.6e-13	3.3e-10	9.48	1	2	1285		1	ttcttatccaca	tgtggataagaa	10.46
ggataa	ggataa|ttatcc	0.000522346	239	153.44	1e-10	2.1e-07	6.68	2	0	1195
tatcca	tatcca|tggata	0.000616114	253	180.99	2.5e-07	0.00052	3.28	3	0	1265													AGI	Name	Overlap with
aatatc	aatatc|gatatt	0.00120211	448	353.13	6.8e-07	0.0014	2.85	4	0	2240													At5g08520	MYBS2	Logo 1
ataaga	ataaga|tcttat	0.00126262	466	370.91	1.1e-06	0.0023	2.64	5	2	2330
aagtgg	aagtgg|ccactt	0.000438497	184	128.81	2.8e-06	0.0058	2.24	6	0	920		2	aaaatatctt	aagatatttt	4.48
gggaca	gggaca|tgtccc	0.000169848	84	49.89	6.6e-06	0.014	1.86	7	0	420
ccccac	ccccac|gtgggg	0.000138619	71	40.72	1.1e-05	0.023	1.65	8	0	355
cttgtc	cttgtc|gacaag	0.000381878	157	112.18	3.7e-05	0.077	1.11	9	1	785
catgca	catgca|tgcatg	0.000473883	186	139.21	9e-05	0.19	0.73	10	28	930
aggcca	aggcca|tggcct	0.000162271	76	47.67	9.4e-05	0.2	0.71	11	0	380		3	aagtgg	ccactt	2.24
tagaca	tagaca|tgtcta	0.000508139	197	149.27	0.00011	0.23	0.65	12	0	985
agatat	agatat|atatct	0.0011648	413	342.17	0.00011	0.23	0.64	13	9	2065
gaagaa	gaagaa|ttcttc	0.00145158	505	426.42	0.00011	0.24	0.62	14	56	2525
acatgc	acatgc|gcatgt	0.000400295	160	117.59	0.00012	0.24	0.61	15	2	800
atccac	atccac|gtggat	0.000406583	161	119.44	0.00017	0.35	0.45	16	0	805		4	gggaca	tgtccc	1.86
agacac	agacac|gtgtct	0.000337626	137	99.18	0.00019	0.39	0.41	17	0	685
tccaca	tccaca|tgtgga	0.000461386	179	135.54	0.00021	0.43	0.37	18	0	895
aagata	aagata|tatctt	0.00126573	441	371.82	0.00026	0.54	0.27	19	6	2205
ggacca	ggacca|tggtcc	0.000243726	103	71.6	0.00028	0.59	0.23	20	0	515
ggaccc	ggaccc|gggtcc	0.000109783	54	32.25	0.00029	0.6	0.22	21	0	270		5	ccccac	gtgggg	1.65
gaccca	gaccca|tgggtc	0.000247225	104	72.63	0.00031	0.65	0.19	22	0	520
ggtcca	ggtcca|tggacc	0.000251751	105	73.95	0.00039	0.81	0.09	23	0	525
atgtga	atgtga|tcacat	0.000810279	292	238.03	0.00039	0.81	0.09	24	2	1460
ggccaa	ggccaa|ttggcc	0.000243805	102	71.62	0.00042	0.87	0.06	25	2	510
												6	aggccaa	ttggcct	1.37
												7	tcttgtc	gacaaga	1.11
												8	atggataagaa	ttcttatccat	10.46
												9	gaggataagaa	ttcttatcctc	10.46
												10	acatgcatgt	acatgcatgt	0.74

## Sheet: GRN II
GRN II												Pattern assembly											Candidate master regulators based on DAP-seq data (O´Malley 2016)
seq	identifier	exp_freq	occ	exp_occ	occ_P	occ_E	occ_sig	rank	ovl_occ	forbocc		Logo #	Seq	Seq inverse	Score	Logo			Logo inverse				AGI	Name	Overlap with	Binding motif
acacgt	acacgt|acgtgt	0.000370644	284	103.7	3.9e-48	8e-45	44.1	1	57	1420		1	tgacacgtgtca	tgacacgtgtca	44.10								At1g69490	NAP	Logo 8
cacgtg	cacgtg|cacgtg	0.000195422	180	54.68	7.9e-41	1.6e-37	36.78	2	0	900
cgtgtc	cgtgtc|gacacg	0.000190975	155	53.43	1.2e-29	2.6e-26	25.59	3	15	775
acgtgg	acgtgg|ccacgt	0.000258644	184	72.36	3.8e-28	7.9e-25	24.1	4	14	920
cgtggc	cgtggc|gccacg	0.000135383	105	37.88	2.7e-19	5.6e-16	15.25	5	4	525
cacgta	cacgta|tacgtg	0.000253619	139	70.96	6.2e-13	1.3e-09	8.89	6	0	695		2	tgacacgtggca	tgccacgtgtca	44.10
aacacg	aacacg|cgtgtt	0.000296451	152	82.94	7e-12	1.5e-08	7.84	7	2	760													At5g39610	ORE1	Logo 8
gtgtca	gtgtca|tgacac	0.000341019	161	95.41	6e-10	1.2e-06	5.91	8	0	805
cacgtc	cacgtc|gacgtg	0.000186424	100	52.16	2.6e-09	5.5e-06	5.26	9	1	500
cgtgta	cgtgta|tacacg	0.000240622	114	67.32	1.4e-07	0.00029	3.54	10	6	570
cacacg	cacacg|cgtgtg	0.000195158	97	54.6	1.4e-07	0.0003	3.52	11	0	485		3	tgacacgtaat	attacgtgtca	44.10
cttatc	cttatc|gataag	0.000534291	215	149.49	2.8e-07	0.00059	3.23	12	2	1075
gtggca	gtggca|tgccac	0.000215759	101	60.37	1.1e-06	0.0023	2.63	13	0	505													At1g01720	ATAF1	Logo 8
gtccac	gtccac|gtggac	0.000216443	100	60.56	2.2e-06	0.0045	2.35	14	0	500
accgac	accgac|gtcggt	0.000170743	79	47.77	2.2e-05	0.045	1.34	15	2	395
atggcg	atggcg|cgccat	0.000113651	57	31.8	3.6e-05	0.075	1.13	16	0	285		4	gaacacgtgtca	tgacacgtgttc	44.10
cgtgga	cgtgga|tccacg	0.000205104	90	57.38	4.1e-05	0.086	1.06	17	1	450
gaacac	gaacac|gtgttc	0.000322313	130	90.18	4.8e-05	0.099	1	18	0	650
cgacac	cgacac|gtgtcg	0.000172243	78	48.19	4.8e-05	0.1	1	19	0	390													At2g46270	GBF3	Logo 1-8 y 10
tatcca	tatcca|tggata	0.000616114	225	172.38	7.1e-05	0.15	0.83	20	0	1125
agaagc	agaagc|gcttct	0.000446442	170	124.91	7.3e-05	0.15	0.82	21	1	850		5	acgacacgtgtca	tgacacgtgtcgt	44.10
attacg	attacg|cgtaat	0.000346834	137	97.04	7.6e-05	0.16	0.8	22	1	685
acacgc	acacgc|gcgtgt	0.000130752	62	36.58	8e-05	0.17	0.78	23	0	310
acgaca	acgaca|tgtcgt	0.00031642	126	88.53	0.0001	0.21	0.67	24	0	630
acgtca	acgtca|tgacgt	0.000270115	110	75.57	0.00012	0.25	0.6	25	7	550													At3g04070	NAC047	Logo 8
ggataa	ggataa|ttatcc	0.000522346	193	146.14	0.00012	0.25	0.6	26	0	965		6	tgacacgtgta	tacacgtgtca	44.10
agctga	agctga|tcagct	0.000270588	110	75.71	0.00013	0.27	0.58	27	6	550
agacac	agacac|gtgtct	0.000337626	132	94.46	0.00015	0.32	0.5	28	0	660
gctgac	gctgac|gtcagc	0.000131226	61	36.71	0.00015	0.32	0.5	29	0	305
ccgaca	ccgaca|tgtcgg	0.000165323	73	46.25	0.00017	0.35	0.45	30	0	365
acgctg	acgctg|cagcgt	7.44232e-05	39	20.82	0.00024	0.5	0.3	31	0	195		7	cgccacgtgtca	tgacacgtggcg	44.10								At3g15500	NAC3	Logo 8
accgcc	accgcc|ggcggt	8.23161e-05	42	23.03	0.00024	0.51	0.29	32	0	210
gtacga	gtacga|tcgtac	0.000165534	71	46.31	0.00045	0.93	0.03	33	1	355
acgtaa	acgtaa|ttacgt	0.000424763	157	118.84	0.00047	0.98	0.01	34	10	785
												8	tgacacgtca	tgacgtgtca	44.10
												9	cttatcca	tggataag	4.24
												10	cacacgtgtca	tgacacgtgtg	44.10

## Sheet: GRN III
GRN III												Pattern assembly											Candidate master regulators based on DAP-seq data (O´Malley 2016)
seq	identifier	exp_freq	occ	exp_occ	occ_P	occ_E	occ_sig	rank	ovl_occ	forbocc		Logo #	Seq	Seq inverse	Score	Logo			Logo inverse				AGI	Name	Overlap with	Binding motif
acacgt	acacgt|acgtgt	0.000370644	190	99.74	6.3e-16	1.3e-12	11.89	1	29	950		1	cgacacgtgtcg	cgacacgtgtcg	11.89								At1g69490	NAP	Logo 10
cgtgtc	cgtgtc|gacacg	0.000190975	104	51.39	7.7e-11	1.6e-07	6.79	2	7	520
cttatc	cttatc|gataag	0.000534291	227	143.78	9.3e-11	1.9e-07	6.71	3	2	1135
cacgtg	cacgtg|cacgtg	0.000195422	102	52.59	1e-09	2.1e-06	5.67	4	0	510
ggataa	ggataa|ttatcc	0.000522346	211	140.57	1.9e-08	3.9e-05	4.41	5	0	1055
tatcca	tatcca|tggata	0.000616114	240	165.8	3.8e-08	7.9e-05	4.1	6	0	1200		2	tcttatccac	gtggataaga	6.71
gtccac	gtccac|gtggac	0.000216443	102	58.25	1.4e-07	0.00028	3.55	7	0	510													At5g39610	ORE1	Logo 10
cacacg	cacacg|cgtgtg	0.000195158	94	52.52	1.6e-07	0.00033	3.48	8	2	470
cgtgta	cgtgta|tacacg	0.000240622	105	64.75	2.7e-06	0.0056	2.26	9	2	525
gtcaaa	gtcaaa|tttgac	0.000955351	329	257.1	9.3e-06	0.019	1.71	10	0	1645
acgtgg	acgtgg|ccacgt	0.000258644	108	69.6	1.2e-05	0.025	1.6	11	9	540		3	gtccactt	aagtggac	3.55
acacgc	acacgc|gcgtgt	0.000130752	63	35.19	1.5e-05	0.032	1.5	12	0	315
aagtgg	aagtgg|ccactt	0.000438497	163	118	5.1e-05	0.11	0.98	13	0	815													At3g04070	NAC047	Logo 10
gaagaa	gaagaa|ttcttc	0.00145158	470	390.64	5.3e-05	0.11	0.96	14	56	2350
tgacca	tgacca|tggtca	0.000459334	168	123.61	8.6e-05	0.18	0.75	15	0	840
aaagtc	aaagtc|gacttt	0.000739506	253	199.01	0.00013	0.27	0.57	16	0	1265		4	cacacgtgtcg	cgacacgtgtg	11.89
cgtggc	cgtggc|gccacg	0.000135383	60	36.43	0.00021	0.44	0.35	17	1	300
gacaaa	gacaaa|tttgtc	0.00106793	349	287.39	0.00023	0.49	0.31	18	0	1745
aacacg	aacacg|cgtgtt	0.000296451	113	79.78	0.00026	0.55	0.26	19	1	565													At3g15500	NAC3	Logo 10
acgtaa	acgtaa|ttacgt	0.000424763	153	114.31	0.00032	0.67	0.17	20	12	765
atccaa	atccaa|ttggat	0.00095714	314	257.58	0.00036	0.75	0.12	21	0	1570		5	cgacacgtgtat	atacacgtgtcg	11.89
cagagg	cagagg|cctctg	0.000173848	72	46.78	0.00037	0.77	0.11	22	0	360
ggatta	ggatta|taatcc	0.000500904	176	134.8	0.00039	0.8	0.1	23	1	880
																							At1g62300	WRKY6	Logo 6
												6	gtcaaac	gtttgac	1.71
												7	aagataaga	tcttatctt	6.71								At2g23320	WRKY15	Logo 6
												8	cgacacgtggc	gccacgtgtcg	11.89
																							At2g30250	WRKY25	Logo 6
												9	tgacacgc	gcgtgtca	6.79
																							At3g01970	WRKY45	Logo 6
												10	cgacacgtca	tgacgtgtcg	11.89

## Sheet: GRN IV
GRN IV												Pattern assembly											Candidate master regulators based on DAP-seq data (O´Malley 2016)
seq	identifier	exp_freq	occ	exp_occ	occ_P	occ_E	occ_sig	rank	ovl_occ	forbocc		Logo #	Seq	Seq inverse	Score	Logo			Logo inverse				AGI	Name	Overlap with	Binding motif
cttatc	cttatc|gataag	0.000534291	250	133.89	2.2e-19	4.6e-16	15.33	1	2	1250		1	tcttatccaa	ttggataaga	15.33								At1g69490	NAP	Logo 5
ggataa	ggataa|ttatcc	0.000522346	232	130.9	1e-15	2.1e-12	11.67	2	0	1160
tatcca	tatcca|tggata	0.000616114	249	154.4	1.6e-12	3.4e-09	8.47	3	0	1245
ctcagc	ctcagc|gctgag	0.000152958	75	38.33	1.1e-07	0.00022	3.66	4	0	375
acgtgg	acgtgg|ccacgt	0.000258644	106	64.82	1.7e-06	0.0035	2.46	5	8	530
atccaa	atccaa|ttggat	0.00095714	313	239.86	3.5e-06	0.0073	2.13	6	1	1565		2	agataaga	tcttatct	15.33
agaaga	agaaga|tcttct	0.00148102	460	371.14	4.7e-06	0.0097	2.01	7	64	2300													At1g19000	MYB-related	Logo 5
aacagc	aacagc|gctgtt	0.000220758	91	55.32	6.8e-06	0.014	1.85	8	0	455
ggatta	ggatta|taatcc	0.000500904	177	125.52	8.5e-06	0.018	1.75	9	0	885
cgtggc	cgtggc|gccacg	0.000135383	62	33.93	9.7e-06	0.02	1.69	10	2	310
gaagaa	gaagaa|ttcttc	0.00145158	446	363.76	1.7e-05	0.035	1.46	11	63	2230		3	ttggataagc	gcttatccaa	15.33
cgtgtc	cgtgtc|gacacg	0.000190975	79	47.86	2.3e-05	0.048	1.32	12	3	395
acagcg	acagcg|cgctgt	6.92928e-05	37	17.36	2.8e-05	0.058	1.24	13	0	185													At1g74840	MYB-related	Logo 1
agagga	agagga|tcctct	0.00052645	181	131.93	2.9e-05	0.061	1.21	14	0	905
cacgtg	cacgtg|cacgtg	0.000195422	79	48.97	4.8e-05	0.1	1	15	0	395
cagcaa	cagcaa|ttgctg	0.000286058	107	71.69	5.9e-05	0.12	0.91	16	0	535		4	cctcagcaa	ttgctgagg	3.66
agctga	agctga|tcagct	0.000270588	102	67.81	6.5e-05	0.13	0.87	17	3	510
aagaag	aagaag|cttctt	0.00132908	405	333.06	7.3e-05	0.15	0.82	18	54	2025
cggata	cggata|tatccg	0.000190054	76	47.63	9.2e-05	0.19	0.72	19	1	380													At5g02840	LCL1 (MYB-related)	Logo 9
agcttc	agcttc|gaagct	0.000370171	131	92.76	0.00011	0.22	0.66	20	1	655
ccaccg	ccaccg|cggtgg	0.000129989	56	32.57	0.00012	0.25	0.6	21	0	280		5	gccacgtggc	gccacgtggc	2.46
ctatcc	ctatcc|ggatag	0.000208682	81	52.29	0.00014	0.29	0.54	22	0	405
cgtcag	cgtcag|ctgacg	0.000107573	48	26.96	0.00016	0.33	0.48	23	0	240
accgaa	accgaa|ttcggt	0.000372012	130	93.22	0.00018	0.38	0.42	24	6	650
gaggaa	gaggaa|ttcctc	0.000526424	175	131.92	0.0002	0.41	0.39	25	0	875													At5g08520	MYB-related	Logo 1
atcttc	atcttc|gaagat	0.000847218	266	212.31	0.00021	0.44	0.36	26	0	1330		6	aagaagaa	ttcttctt	2.01
acacgt	acacgt|acgtgt	0.000370644	129	92.88	0.00023	0.47	0.33	27	23	645
atcatc	atcatc|gatgat	0.00082446	258	206.61	0.00031	0.65	0.19	28	29	1290
agtggg	agtggg|cccact	0.000222994	83	55.88	0.00041	0.86	0.07	29	0	415
												7	aacagcga	tcgctgtt	1.85								At5g47390	MYB-related	Logo 1
												8	ggatta	taatcc	1.75
												9	aaatatc	gatattt	1.72
												10	cggataaga	tcttatccg	15.33
