# Supplementary material for: A Conserved Carbon Starvation Response Underlies Bud Dormancy in Woody and Herbaceous Species
Source: Front Plant Sci. 2017 May 23;8:788. doi: 10.3389/fpls.2017.00788 (PMC5440562; doi:10.3389/fpls.2017.00788)
Supplement: Supplementary file 7 [file Data_Sheet_6.xlsx]

## Sheet: Po_GRNI
Dataset S6: Differential expression of poplar and grapevine orthologs of Bud dormancy genes in the experiments described in text and shown in Figure 4.
Poplar ortholog	Arabidopsis ID	Arabidopsis name	Description	Log (SD1w / LD)	Log (SD2w / LD)	Log (SD3w / LD)	Log (SD4w / LD)	Log (SD5w / LD)	Log (SD6w / LD)
fgenesh4_pg.C_scaffold_41000055	AT1G29670	AT1G29670	GDSL esterase/lipase At1g29670 [Source:UniProtKB/Swiss-Prot;Acc:Q9C7N4]	-0.39	-0.38	-0.75	-1.6	-3.11	-3.38
gw1.X.2967.1	AT5G04490	VTE5	Phytol kinase 1, chloroplastic [Source:UniProtKB/Swiss-Prot;Acc:Q9LZ76]	-0.15	-0.54	-0.52	-1.07	-1.16	-1.21
estExt_Genewise1_v1.C_1240186	AT2G33810	SPL3	Squamosa promoter-binding-like protein 3 [Source:UniProtKB/Swiss-Prot;Acc:P93015]	-0.24	-0.51	-0.53	-1.07	-0.83	-0.79
estExt_fgenesh4_pm.C_LG_XI0246	AT1G53400	AT1G53400	Ubiquitin domain-containing protein [Source:TAIR;Acc:AT1G53400]	-0.23	-0.77	-0.54	-0.99	-0.76	-0.76
estExt_Genewise1_v1.C_LG_I0106	AT3G15840	PIFI	post-illumination chlorophyll fluorescence increase [Source:TAIR;Acc:AT3G15840]	-0.21	-0.36	-0.43	-0.65	-0.67	-0.74
grail3.0042007702	AT1G73830	BEE3	Transcription factor BEE 3 [Source:UniProtKB/Swiss-Prot;Acc:Q8GWK7]	-0.26	-0.26	-0.41	-0.62	-0.64	-0.69
estExt_Genewise1_v1.C_LG_VII3243	AT3G50830	COR413PM2	Cold-regulated 413 plasma membrane protein 2 [Source:UniProtKB/Swiss-Prot;Acc:Q9SVL6]	-0.38	-0.45	-0.32	-0.46	-0.42	-0.58
grail3.0033033502	AT2G45660	SOC1	MADS-box protein SOC1 [Source:UniProtKB/Swiss-Prot;Acc:O64645]	-0.18	-0.43	-0.49	-0.55	-0.45	-0.43
grail3.0007003501	AT5G57040	AT5G57040	Lactoylglutathione lyase / glyoxalase I family protein [Source:TAIR;Acc:AT5G57040]	-0.26	-0.45	-0.56	-0.5	-0.3	-0.42
estExt_fgenesh4_pm.C_LG_III0099	AT3G04730	IAA16	Auxin-responsive protein IAA16 [Source:UniProtKB/Swiss-Prot;Acc:O24407]	-0.11	-0.92	-0.51	-0.7	-0.63	-0.39
eugene3.00290072	AT4G16780	HAT4	Homeobox-leucine zipper protein HAT4 [Source:UniProtKB/Swiss-Prot;Acc:Q05466]	-0.56	-0.95	-0.75	-0.7	-0.72	-0.56
gw1.I.801.1	AT1G74670	GASA6	Gibberellin-regulated protein 6 [Source:UniProtKB/Swiss-Prot;Acc:Q6NMQ7]	0.41	-0.41	-0.04	-0.62	-0.99	-0.68
estExt_fgenesh4_pm.C_LG_I0202	AT3G26740	CCL	CCR-like [Source:TAIR;Acc:AT3G26740]	0.21	0.29	-0.46	-0.4	-0.9	-0.94
grail3.0061024401	AT3G62950	GRXC11	Glutaredoxin-C11 [Source:UniProtKB/Swiss-Prot;Acc:Q9LYC6]	0.28	0.06	-0.36	-0.67	-0.03	0.17
grail3.0026024601	AT5G08520	MYBS2	Duplicated homeodomain-like superfamily protein [Source:TAIR;Acc:AT5G08520]	0.33	0.29	0.37	0.09	0.18	0.17
gw1.IX.3415.1	AT5G13720	AT5G13720	Uncharacterised protein family (UPF0114) [Source:TAIR;Acc:AT5G13720]	0.35	0.04	0.15	0.24	0.16	0.08
estExt_fgenesh4_pm.C_LG_XIV0254	AT2G47060	AT2G47060	Probable receptor-like protein kinase At2g47060 [Source:UniProtKB/Swiss-Prot;Acc:O80719]	0.27	0.11	0.28	0.3	0.41	0.34
estExt_Genewise1_v1.C_1660131	AT1G05010	EFE/ACO4	1-aminocyclopropane-1-carboxylate oxidase 4 [Source:UniProtKB/Swiss-Prot;Acc:Q06588]	0.22	0.13	0.24	0.23	0.38	0.29
eugene3.00140373	AT2G46220	AT2G46220	Uncharacterized conserved protein (DUF2358) [Source:TAIR;Acc:AT2G46220]	0.19	0.09	0.15	0.19	0.35	0.3
estExt_fgenesh4_pg.C_LG_XIV0646	AT3G62650	AT3G62650	unknown protein; BEST Arabidopsis thaliana protein match is: unknown protein (TAIR:AT2G47485.1); Has 35333 Blast hits to 34131 proteins in 2444 species: Archae - 798; Bacteria - 22429; Metazoa - 974; Fungi - 991; Plants - 531; Viruses - 0; Other Euk /.../s - 9610 (source: NCBI BLink). [Source:TAIR;Acc:AT3G62650]	0.2	0.2	0.18	0.12	0.38	0.33
estExt_fgenesh4_pg.C_84270001	AT1G08980	AMI1	Amidase 1 [Source:UniProtKB/Swiss-Prot;Acc:Q9FR37]	0.12	0.11	0.34	0.1	0.43	0.39
grail3.0111001201	AT4G04630	AT4G04630	Protein of unknown function, DUF584 [Source:TAIR;Acc:AT4G04630]	0.15	0.27	0.19	0.07	0.41	0.47
grail3.0051017601	AT5G56140	AT5G56140	KH domain-containing protein At5g56140 [Source:UniProtKB/Swiss-Prot;Acc:Q9FKT4]	0.05	-0.11	0.25	0.09	0.44	0.02
fgenesh4_pg.C_LG_XVI000118	AT5G41920	SCL23	Scarecrow-like protein 23 [Source:UniProtKB/Swiss-Prot;Acc:Q9FHZ1]	-0.19	-0.07	-0.11	-0.01	-0.09	0.05
estExt_fgenesh4_pm.C_LG_IX0151	AT2G20920	AT2G20920	Protein of unknown function (DUF3353) [Source:TAIR;Acc:AT2G20920]	-0.27	-0.16	0.02	0.16	-0.03	0.04
eugene3.00081370	AT1G60010	AT1G60010	unknown protein; FUNCTIONS IN: molecular_function unknown; INVOLVED IN: N-terminal protein myristoylation; LOCATED IN: cellular_component unknown; EXPRESSED IN: 22 plant structures; EXPRESSED DURING: 13 growth stages; BEST Arabidopsis thaliana prote /.../ch is: unknown protein (TAIR:AT1G10530.1); Has 185 Blast hits to 185 proteins in 18 species: Archae - 0; Bacteria - 0; Metazoa - 0; Fungi - 3; P…	-0.06	0.09	0.04	0.19	-0.08	-0.13
grail3.0039018201	AT2G46550	AT2G46550	unknown protein; BEST Arabidopsis thaliana protein match is: unknown protein (TAIR:AT1G01240.3); Has 72 Blast hits to 68 proteins in 13 species: Archae - 0; Bacteria - 0; Metazoa - 1; Fungi - 0; Plants - 71; Viruses - 0; Other Eukaryotes - 0 (source /.../ BLink). [Source:TAIR;Acc:AT2G46550]	-0.08	0.18	-0.16	0.27	0	-0.02
eugene3.00170022	AT2G31800	AT2G31800	Integrin-linked protein kinase family [Source:TAIR;Acc:AT2G31800]	-0.05	0	-0.19	0.13	0.06	0.09
gw1.1574.2.1	AT5G47220	ERF2	Ethylene-responsive transcription factor 2 [Source:UniProtKB/Swiss-Prot;Acc:O80338]	0.04	-0.02	0	0.2	0.23	-0.04
estExt_fgenesh4_pg.C_LG_III1543	AT1G80920	ATJ8	Chaperone protein dnaJ 8, chloroplastic [Source:UniProtKB/Swiss-Prot;Acc:Q9SAG8]	-0.04	-0.27	-0.31	0.01	0.24	0.03
gw1.XVI.2587.1	AT2G37330	ALS3	Protein ALUMINUM SENSITIVE 3 [Source:UniProtKB/Swiss-Prot;Acc:Q9ZUT3]	0.07	-0.27	-0.12	-0.1	0.2	0.08
estExt_Genewise1_v1.C_LG_II1523	AT4G09460	MYB6	Transcription repressor MYB6 [Source:UniProtKB/Swiss-Prot;Acc:Q38851]	0.16	-0.21	-0.07	0.06	0.25	0.23
gw1.XV.3396.1	AT5G23870	PAE9	Pectin acetylesterase 9 [Source:UniProtKB/Swiss-Prot;Acc:B9DFR3]	0.09	0.27	-0.14	-0.04	0.18	-0.01
fgenesh4_pg.C_LG_V001422	AT2G18350	ZHD6	Zinc-finger homeodomain protein 6 [Source:UniProtKB/Swiss-Prot;Acc:Q9ZPW7]	0.16	0.24	0.03	-0.08	-0.12	0.01
grail3.0039003901	AT3G61260	AT3G61260	Uncharacterized protein At3g61260 [Source:UniProtKB/Swiss-Prot;Acc:Q9M2D8]	0.47	0.24	0.19	-0.11	-0.11	-0.22
eugene3.00090586	AT2G15890	MEE14	maternal effect embryo arrest 14 [Source:TAIR;Acc:AT2G15890]	0.43	-0.08	-0.06	0.02	0.08	-0.2
eugene3.00050097	AT4G08330	AT4G08330	Uncharacterized protein At4g08330, chloroplastic [Source:UniProtKB/Swiss-Prot;Acc:Q9STN5]	-0.49	0.04	-0.06	-0.21	-0.3	-0.23
eugene3.00020773	AT1G21830	AT1G21830	unknown protein; CONTAINS InterPro DOMAIN/s: Protein of unknown function DUF740 (InterPro:IPR008004); BEST Arabidopsis thaliana protein match is: unknown protein (TAIR:AT1G44608.1); Has 49 Blast hits to 49 proteins in 12 species: Archae - 0; Bacteri /.../ Metazoa - 0; Fungi - 0; Plants - 49; Viruses - 0; Other Eukaryotes - 0 (source: NCBI BLink). [Source:TAIR;Acc:AT1G21830]	-0.25	0	0	-0.13	-0.26	-0.31
gw1.XVI.2023.1	AT3G11930	AT3G11930	Adenine nucleotide alpha hydrolases-like superfamily protein [Source:TAIR;Acc:AT3G11930]	0.01	-0.12	-0.2	-0.18	0.14	-0.22
estExt_fgenesh4_pg.C_LG_I0974	AT1G11260	STP1	Sugar transport protein 1 [Source:UniProtKB/Swiss-Prot;Acc:P23586]	0.22	-0.12	-0.12	-0.02	-0.23	-0.21
estExt_Genewise1_v1.C_LG_XIII3316	AT2G20740	TOM2AH3	Tetraspanin-19 [Source:UniProtKB/Swiss-Prot;Acc:Q940P5]	0.03	0.02	-0.02	-0.09	-0.13	-0.17
estExt_fgenesh4_pg.C_570018	AT4G35770	STR15	Rhodanese-like domain-containing protein 15, chloroplastic [Source:UniProtKB/Swiss-Prot;Acc:Q38853]	-0.02	0.02	-0.13	0.03	-0.07	-0.36
gw1.IV.2493.1	AT5G46330	FLS2	LRR receptor-like serine/threonine-protein kinase FLS2 [Source:UniProtKB/Swiss-Prot;Acc:Q9FL28]	0.15	0.08	-0.21	-0.19	-0.22	-0.38
fgenesh4_kg.C_LG_X000010	AT5G18640	AT5G18640	alpha/beta-Hydrolases superfamily protein [Source:TAIR;Acc:AT5G18640]	-0.12	-0.17	-0.04	-0.26	-0.17	-0.11
eugene3.00060844	AT5G01210	AT5G01210	HXXXD-type acyl-transferase family protein [Source:TAIR;Acc:AT5G01210]	-0.01	-0.11	-0.12	-0.07	-0.25	0.01
fgenesh4_pm.C_LG_XII000490	AT5G62280	AT5G62280	Protein of unknown function (DUF1442) [Source:TAIR;Acc:AT5G62280]	0.11	-0.36	-0.24	-0.17	-0.23	-0.13
gw1.V.3738.1	AT2G23760	BLH4	BEL1-like homeodomain protein 4 [Source:UniProtKB/Swiss-Prot;Acc:Q94KL5]	-0.26	-0.45	-0.17	-0.23	-0.24	-0.24
estExt_fgenesh4_pm.C_LG_VI0462	AT4G37980	CAD7	Cinnamyl alcohol dehydrogenase 7 [Source:UniProtKB/Swiss-Prot;Acc:Q02971]	-0.22	-0.31	-0.21	-0.39	-0.29	-0.45
grail3.0006033201	AT1G68520	COL6	Zinc finger protein CONSTANS-LIKE 6 [Source:UniProtKB/Swiss-Prot;Acc:Q8LG76]	-0.09	-0.31	-0.35	-0.48	-0.19	-0.24
gw1.2335.1.1	AT3G19553	AT3G19553	Probable polyamine transporter At3g19553 [Source:UniProtKB/Swiss-Prot;Acc:Q9LH39]	0.02	-0.27	-0.24	-0.48	-0.36	-0.38
grail3.0013005301	AT3G10120	AT3G10120	unknown protein; BEST Arabidopsis thaliana protein match is: unknown protein (TAIR:AT5G03890.1); Has 57 Blast hits to 57 proteins in 10 species: Archae - 0; Bacteria - 0; Metazoa - 0; Fungi - 0; Plants - 57; Viruses - 0; Other Eukaryotes - 0 (source /.../ BLink). [Source:TAIR;Acc:AT3G10120]	0.13	-0.33	-0.13	-0.57	-0.42	-0.25
estExt_Genewise1_v1.C_LG_IX2199	AT2G15570	GAT1	Thioredoxin M3, chloroplastic [Source:UniProtKB/Swiss-Prot;Acc:Q9SEU7]	0.18	0.22	0.16	-0.12	-0.38	-0.12
gw1.IX.989.1	AT1G29510	SAUR67	Auxin-responsive protein SAUR67 [Source:UniProtKB/Swiss-Prot;Acc:F4I1I4]	0.13	0.08	0.1	-0.1	-0.48	-0.36
fgenesh4_pm.C_LG_II000166	AT2G18280	TULP2	Tubby-like F-box protein 2 [Source:UniProtKB/Swiss-Prot;Acc:Q8GVE5]	0.08	0.26	0.18	-0.43	-0.41	-0.55
gw1.118.64.1	AT1G32540	LOL1	Protein LOL1 [Source:UniProtKB/Swiss-Prot;Acc:Q93ZB1]	0.53	0.38	0.19	-0.38	-0.36	-0.51
estExt_Genewise1_v1.C_770152	AT3G16770	RAP2-3	Ethylene-responsive transcription factor RAP2-3 [Source:UniProtKB/Swiss-Prot;Acc:P42736]	0.31	-0.1	-0.02	-0.64	-0.49	-0.44
gw1.XI.1469.1	AT4G04330	AT4G04330	Chaperonin-like RbcX protein [Source:TAIR;Acc:AT4G04330]	0.6	-0.72	-0.39	-0.14	-0.07	-0.21
estExt_Genewise1_v1.C_LG_II1524	AT2G17880	AT2G17880	Chaperone DnaJ-domain superfamily protein [Source:TAIR;Acc:AT2G17880]	0.22	-0.7	-0.91	-0.32	-0.35	-0.42
gw1.X.6498.1	AT1G14890	AT1G14890	Plant invertase/pectin methylesterase inhibitor superfamily protein [Source:TAIR;Acc:AT1G14890]	-0.45	-0.41	-0.19	0.32	0.28	0.4
gw1.200.66.1	AT4G19840	PP2A1	Protein PHLOEM PROTEIN 2-LIKE A1 [Source:UniProtKB/Swiss-Prot;Acc:O81865]	-0.39	-0.51	-0.36	0.1	0.34	0.42
grail3.1564000301	AT1G49470	AT1G49470	Family of unknown function (DUF716) [Source:TAIR;Acc:AT1G49470]	-0.04	0.04	0.42	0.31	0.51	0.92
estExt_fgenesh4_kg.C_LG_X0015	AT5G14740	BCA2	Beta carbonic anhydrase 2, chloroplastic [Source:UniProtKB/Swiss-Prot;Acc:P42737]	-0.05	0.01	0.1	0.52	0.69	0.72
eugene3.00040183	AT4G05150	AT4G05150	Octicosapeptide/Phox/Bem1p family protein [Source:TAIR;Acc:AT4G05150]	-0.13	-0.02	0.04	0.6	0.54	0.45
estExt_fgenesh4_pg.C_LG_XI1292	AT3G61460	BRH1	brassinosteroid-responsive RING-H2 [Source:TAIR;Acc:AT3G61460]	0.16	-0.21	-0.2	0.34	0.38	0.51
estExt_fgenesh4_pg.C_LG_XIII0196	AT5G43700	IAA4	Auxin-responsive protein IAA4 [Source:UniProtKB/Swiss-Prot;Acc:P33077]	0.29	-0.41	0.29	0.61	0.36	0.15
fgenesh4_pg.C_LG_VI001572	AT2G26070	RTE1	Protein REVERSION-TO-ETHYLENE SENSITIVITY1 [Source:UniProtKB/Swiss-Prot;Acc:F4ITL6]	0.1	0.81	0.32	0.34	0.12	0.32
estExt_fgenesh4_pg.C_LG_IX0819	AT5G64410	OPT4	Oligopeptide transporter 4 [Source:UniProtKB/Swiss-Prot;Acc:Q9FME8]	0.06	0.58	0.53	0.47	0.11	0.11
eugene3.00160522	AT5G06690	WCRKC1	Thioredoxin-like 3-1, chloroplastic [Source:UniProtKB/Swiss-Prot;Acc:Q9FG36]	0.57	0.89	0.72	0.29	0.33	0.01
eugene3.00161267	AT5G01750	AT5G01750	Protein LURP-one-related 15 [Source:UniProtKB/Swiss-Prot;Acc:Q9LZX1]	0.26	0.1	0.57	1.54	1.91	1.92
grail3.0033015201	AT5G42680	AT5G42680	Protein of unknown function, DUF617 [Source:TAIR;Acc:AT5G42680]	0.16	0.19	0.77	1.38	1.42	1.49
estExt_fgenesh4_pm.C_LG_I0233	AT4G20260	PCAP1	Plasma membrane-associated cation-binding protein 1 [Source:UniProtKB/Swiss-Prot;Acc:Q96262]	0.08	0.02	0.36	0.89	1.85	1.51
gw1.XVIII.3410.1	AT2G15580	AT2G15580	RING/U-box superfamily protein [Source:TAIR;Acc:AT2G15580]	0.09	0.14	0.41	1.03	1.43	1.41
estExt_fgenesh4_pg.C_LG_XIV1000	AT5G14780	FDH1	Formate dehydrogenase, mitochondrial [Source:UniProtKB/Swiss-Prot;Acc:Q9S7E4]	-0.07	0.5	0.58	1.16	1.79	1.24
fgenesh4_pg.C_LG_I001418	AT1G52190	NPF1.2	Protein NRT1/ PTR FAMILY 1.2 [Source:UniProtKB/Swiss-Prot;Acc:Q9M817]	0.45	0.37	0.64	0.89	0.82	0.51
estExt_fgenesh4_pg.C_LG_VIII0571	AT5G05690	CYP90A1	Cytochrome P450 90A1 [Source:UniProtKB/Swiss-Prot;Acc:Q42569]	0.41	0.6	0.64	0.58	0.64	0.71
eugene3.00101412	AT3G17100	BHLH147	Transcription factor bHLH147 [Source:UniProtKB/Swiss-Prot;Acc:Q9LSN7]	-0.09	0.25	0.28	0.63	0.47	0.4
eugene3.00010064	AT2G44130	AT2G44130	F-box/kelch-repeat protein At2g44130 [Source:UniProtKB/Swiss-Prot;Acc:O80582]	-0.03	0.16	0.24	0.54	0.62	0.48
gw1.I.6225.1	AT2G04690	AT2G04690	Pyridoxamine 5'-phosphate oxidase family protein [Source:TAIR;Acc:AT2G04690]	0.27	0.22	0.34	0.51	0.52	0.39
estExt_Genewise1_v1.C_LG_XIV1781	AT1G01230	AT1G01230	ORMDL family protein [Source:TAIR;Acc:AT1G01230]	0.13	0.47	0.49	0.63	0.61	0.54
estExt_Genewise1_v1.C_LG_III0117	AT4G16520	ATG8F	Autophagy-related protein 8f [Source:UniProtKB/Swiss-Prot;Acc:Q8VYK7]	0.1	0.48	0.26	0.57	0.54	0.6
gw1.XV.660.1	AT5G60850	DOF5.4	Dof zinc finger protein DOF5.4 [Source:UniProtKB/Swiss-Prot;Acc:Q8LDR0]	0.1	0.62	0.22	0.45	0.6	0.5
estExt_fgenesh4_pg.C_1200078	AT4G03510	RMA1	E3 ubiquitin-protein ligase RMA1 [Source:UniProtKB/Swiss-Prot;Acc:O64425]	-0.14	0.49	0.43	0.81	0.83	0.35
grail3.0003011503	AT5G27280	AT5G27280	Zim17-type zinc finger protein [Source:TAIR;Acc:AT5G27280]	0.32	0.41	0.03	0.87	0.86	0.86
estExt_Genewise1_v1.C_LG_IX3773	AT3G47160	AT3G47160	RING/U-box superfamily protein [Source:TAIR;Acc:AT3G47160]	0.29	0.24	0.27	0.7	1.01	0.87
estExt_Genewise1_v1.C_LG_XV0049	AT5G24490	AT5G24490	30S ribosomal protein, putative [Source:TAIR;Acc:AT5G24490]	0.34	0.19	0.3	0.96	0.78	0.79
estExt_fgenesh4_kg.C_LG_VI0014	AT2G41430	ERD15	Protein EARLY RESPONSIVE TO DEHYDRATION 15 [Source:UniProtKB/Swiss-Prot;Acc:Q39096]	0.06	0.29	0.21	0.85	0.84	0.67
grail3.0009049102	AT5G19140	ATAILP1	Aluminium induced protein with YGL and LRDR motifs [Source:TAIR;Acc:AT5G19140]	-0.19	0.21	0.37	0.68	0.82	0.87
gw1.XIV.332.1	AT1G03010	AT1G03010	BTB/POZ domain-containing protein At1g03010 [Source:UniProtKB/Swiss-Prot;Acc:Q9SA69]	-0.21	0.28	0.3	0.84	0.93	0.91
gw1.XVII.1068.1	AT1G74650	ATY13/MYB31	myb domain protein 31 [Source:TAIR;Acc:AT1G74650]	-0.2	0.4	0.26	0.93	1.23	0.94
gw1.VII.1597.1	AT5G09220	AAP2	Amino acid permease 2 [Source:UniProtKB/Swiss-Prot;Acc:Q38967]	0.41	0.23	0.1	0.62	0.95	1.35
estExt_fgenesh4_pg.C_LG_II1800	AT3G62550	AT3G62550	Adenine nucleotide alpha hydrolases-like superfamily protein [Source:TAIR;Acc:AT3G62550]	0.56	0.16	0.35	0.76	1.22	1.24
eugene3.00012235	AT4G13830	ATJ20	Chaperone protein dnaJ 20, chloroplastic [Source:UniProtKB/Swiss-Prot;Acc:Q9SDN0]	0.45	0.3	0.34	0.8	1.51	1.39
eugene3.00140472	AT2G46600	KIC	Calcium-binding protein KIC [Source:UniProtKB/Swiss-Prot;Acc:Q9ZPX9]	0.82	0.58	0.74	1.5	1.39	1.24
estExt_fgenesh4_pg.C_LG_VIII0850	AT1G13700	PGL1	Probable 6-phosphogluconolactonase 1 [Source:UniProtKB/Swiss-Prot;Acc:Q9LMX8]	0.37	0.82	1.04	1.18	1.38	1.21
estExt_fgenesh4_pg.C_LG_IX1163	AT4G37300	MEE59	maternal effect embryo arrest 59 [Source:TAIR;Acc:AT4G37300]	0.54	0.83	0.92	1.09	1.04	1.09
estExt_Genewise1_v1.C_LG_XVIII0752	AT4G29190	AT4G29190	Zinc finger CCCH domain-containing protein 49 [Source:UniProtKB/Swiss-Prot;Acc:Q9M0G2]	0.26	0.93	0.56	1.12	1.04	0.98
eugene3.00030654	AT1G32700	AT1G32700	PLATZ transcription factor family protein [Source:TAIR;Acc:AT1G32700]	0.49	0.51	0.61	0.91	1.07	0.99
grail3.0002039701	AT2G43010	PIF4	Transcription factor PIF4 [Source:UniProtKB/Swiss-Prot;Acc:Q8W2F3]	0.66	0.87	0.93	0.99	0.99	0.61
grail3.0055010001	AT1G11530	CXXS1	Thioredoxin-like protein CXXS1 [Source:UniProtKB/Swiss-Prot;Acc:Q8LDI5]	0.94	0.86	0.67	0.57	0.72	0.54
estExt_fgenesh4_pm.C_660017	AT2G27830	AT2G27830	unknown protein; BEST Arabidopsis thaliana protein match is: unknown protein (TAIR:AT4G22758.1); Has 131 Blast hits to 131 proteins in 17 species: Archae - 0; Bacteria - 0; Metazoa - 0; Fungi - 0; Plants - 131; Viruses - 0; Other Eukaryotes - 0 (sou /.../CBI BLink). [Source:TAIR;Acc:AT2G27830]	0.71	1.51	1.44	1.97	1.76	1.65
estExt_fgenesh4_pg.C_LG_XIII0070	AT1G56220	AT1G56220	Dormancy/auxin associated family protein [Source:TAIR;Acc:AT1G56220]	1.32	1.9	2.04	1.69	1.25	1.01
grail3.0005057301	AT1G25560	TEM1	AP2/ERF and B3 domain-containing transcription repressor TEM1 [Source:UniProtKB/Swiss-Prot;Acc:Q9C6M5]	0.94	1.79	1.65	0.89	1.31	1.46
estExt_Genewise1_v1.C_LG_XIII2678	AT5G48150	PAT1	Scarecrow-like transcription factor PAT1 [Source:UniProtKB/Swiss-Prot;Acc:Q9LDL7]	0.69	2.49	1.43	1.09	0.9	0.82
gw1.204.41.1	AT1G29395	COR413IM1	Cold-regulated 413 inner membrane protein 1, chloroplastic [Source:UniProtKB/Swiss-Prot;Acc:Q94AL8]	0.41	0.88	1.45	2.72	2.93	2.9
estExt_fgenesh4_pg.C_700172	AT5G27320	GID1C	Gibberellin receptor GID1C [Source:UniProtKB/Swiss-Prot;Acc:Q940G6]	1.16	1.48	1.81	2.52	2.5	2.39
grail3.0046016501	AT1G28330	DYL1	dormancy-associated protein-like 1 [Source:TAIR;Acc:AT1G28330]	1.88	1.96	1.79	2.46	2.55	2.63

## Sheet: Po_GRNII
Poplar ortholog	Arabidopsis ID	Arabidopsis NAME	DESCRIPTION	Log (SD1w / LD)	Log (SD2w / LD)	Log (SD3w / LD)	Log (SD4w / LD)	Log (SD5w / LD)	Log (SD6w / LD)
gw1.147.131.1	AT1G22640	MYB3	Transcription factor MYB3 [Source:UniProtKB/Swiss-Prot;Acc:Q9S9K9]	-0.1	0.42	0.11	-0.67	-1.42	-1.48
eugene3.00090763	AT3G19580	AZF2	Zinc finger protein AZF2 [Source:UniProtKB/Swiss-Prot;Acc:Q9SSW2]	-0.06	-0.45	-0.41	-0.69	-0.77	-0.89
estExt_Genewise1_v1.C_LG_I0681	AT5G04760	AT5G04760	Duplicated homeodomain-like superfamily protein [Source:TAIR;Acc:AT5G04760]	-0.13	-0.57	-0.56	-0.51	-0.89	-0.93
grail3.0006002201	AT2G32150	AT2G32150	Haloacid dehalogenase-like hydrolase (HAD) superfamily protein [Source:TAIR;Acc:AT2G32150]	0.04	1.36	0.97	0.58	0.08	-0.47
estExt_fgenesh4_pg.C_290356	AT4G25170	AT4G25170	Uncharacterised conserved protein (UCP012943) [Source:TAIR;Acc:AT4G25170]	-0.15	-0.17	0.01	-0.49	-0.43	-0.71
estExt_Genewise1_v1.C_LG_I6254	AT5G56180	ARP8	Actin-related protein 8 [Source:UniProtKB/Swiss-Prot;Acc:Q9FKT0]	-0.18	-0.21	-0.13	-0.56	-0.27	-0.61
estExt_fgenesh4_pm.C_LG_V0718	AT1G76490	HMG1	hydroxy methylglutaryl CoA reductase 1 [Source:TAIR;Acc:AT1G76490]	-0.07	-0.27	-0.03	-0.52	-0.46	-0.44
estExt_Genewise1_v1.C_LG_XV0310	AT4G27780	ACBP2	Acyl-CoA-binding domain-containing protein 2 [Source:UniProtKB/Swiss-Prot;Acc:Q9STP8]	-0.02	-0.01	-0.1	-0.26	-0.43	-0.24
eugene3.00101292	AT1G27200	AT1G27200	UPF0392 protein At1g27200 [Source:UniProtKB/Swiss-Prot;Acc:Q94K98]	-0.02	-0.04	-0.12	-0.33	-0.4	-0.39
gw1.XII.577.1	AT5G61640	MSRA1	Peptide methionine sulfoxide reductase A1 [Source:UniProtKB/Swiss-Prot;Acc:Q9FKF7]	0.06	0	-0.23	-0.16	-0.35	-0.48
gw1.II.3480.1	AT4G24480	AT4G24480	Protein kinase superfamily protein [Source:TAIR;Acc:AT4G24480]	0.1	-0.09	0.25	0.23	-0.3	0.1
gw1.IV.30.1	AT3G01170	AT3G01170	Ribosomal protein L34e superfamily protein [Source:TAIR;Acc:AT3G01170]	0.13	0.01	0.16	-0.03	-0.01	-0.01
fgenesh4_pg.C_LG_II000753	AT1G21780	AT1G21780	BTB/POZ domain-containing protein At1g21780 [Source:UniProtKB/Swiss-Prot;Acc:Q9XHZ8]	0.14	0.1	0.27	0.08	0.05	-0.05
gw1.28.597.1	AT3G09770	LOG2	Probable E3 ubiquitin-protein ligase LOG2 [Source:UniProtKB/Swiss-Prot;Acc:Q9S752]	0.28	0.06	0.24	0.08	-0.08	-0.02
estExt_fgenesh4_pg.C_LG_XI1100	AT3G20660	ATOCT4	Organic cation/carnitine transporter 4 [Source:UniProtKB/Swiss-Prot;Acc:Q9LHQ6]	0.21	0.22	0.21	0.03	-0.18	0.06
eugene3.00041446	AT3G07350	AT3G07350	Protein of unknown function (DUF506) [Source:TAIR;Acc:AT3G07350]	0.36	0.28	0.1	0.03	-0.14	-0.09
gw1.X.4688.1	AT1G47960	C/VIF1	Cell wall / vacuolar inhibitor of fructosidase 1 [Source:UniProtKB/Swiss-Prot;Acc:F4HWQ8]	0.3	0.06	-0.03	-0.16	-0.12	0.3
gw1.X.1375.1	AT2G21820	AT2G21820	unknown protein; Has 45 Blast hits to 45 proteins in 13 species: Archae - 0; Bacteria - 0; Metazoa - 0; Fungi - 0; Plants - 45; Viruses - 0; Other Eukaryotes - 0 (source: NCBI BLink). [Source:TAIR;Acc:AT2G21820]	0.17	-0.09	-0.21	0.12	-0.24	-0.09
gw1.X.992.1	AT1G13990	AT1G13990	unknown protein; FUNCTIONS IN: molecular_function unknown; INVOLVED IN: biological_process unknown; LOCATED IN: chloroplast; EXPRESSED IN: 23 plant structures; EXPRESSED DURING: 13 growth stages; CONTAINS InterPro DOMAIN/s: Protein of unknown functi /.../3110 (InterPro:IPR021503); Has 25 Blast hits to 25 proteins in 8 species: Archae - 0; Bacteria - 0; Metazoa - 0; Fungi - 0; Plants - 25; Viruses…	0.16	-0.04	-0.23	-0.09	-0.14	-0.06
grail3.0019015601	AT4G36740	ATHB-40	Homeobox-leucine zipper protein ATHB-40 [Source:UniProtKB/Swiss-Prot;Acc:O23208]	0.01	-0.1	-0.21	-0.15	-0.02	-0.25
estExt_fgenesh4_pg.C_LG_II0742	AT1G21760	SKIP32	F-box protein 7 [Source:UniProtKB/Swiss-Prot;Acc:Q9XI00]	0.08	0.01	-0.08	-0.09	-0.04	-0.38
fgenesh4_pm.C_LG_VIII000417	AT2G47180	GOLS1	Galactinol synthase 1 [Source:UniProtKB/Swiss-Prot;Acc:O22893]	0.23	-0.08	-0.1	0.04	0.02	-0.29
estExt_fgenesh4_pg.C_LG_XII0523	AT1G73920	AT1G73920	alpha/beta-Hydrolases superfamily protein [Source:TAIR;Acc:AT1G73920]	0.1	-0.08	-0.06	0.04	0.07	-0.2
estExt_fgenesh4_pg.C_LG_II1036	AT4G37790	HAT22	Homeobox-leucine zipper protein HAT22 [Source:UniProtKB/Swiss-Prot;Acc:P46604]	-0.01	0.01	-0.01	0.19	0.1	0.14
estExt_Genewise1_v1.C_290248	AT2G35680	DSP8	Putative dual specificity protein phosphatase DSP8 [Source:UniProtKB/Swiss-Prot;Acc:Q9ZQP1]	-0.03	0.06	0.13	0.09	0.17	0.14
eugene3.01930007	AT5G24870	AT5G24870	RING/U-box superfamily protein [Source:TAIR;Acc:AT5G24870]	0.03	-0.02	-0.05	-0.04	0.17	-0.03
eugene3.02040004	AT4G18160	TPK3	Two-pore potassium channel 3 [Source:UniProtKB/Swiss-Prot;Acc:Q9SVV6]	-0.08	-0.15	0.04	-0.22	0.07	0.12
eugene3.00061270	AT2G24260	BHLH66	Transcription factor bHLH66 [Source:UniProtKB/Swiss-Prot;Acc:Q9ZUG9]	-0.06	-0.19	-0.02	0.01	0.01	0.18
estExt_fgenesh4_pm.C_LG_I0339	AT4G11220	RTNLB2	Reticulon-like protein B2 [Source:UniProtKB/Swiss-Prot;Acc:Q9SUT9]	0.03	-0.23	-0.04	-0.05	-0.04	0.04
grail3.0002013101	AT1G21790	AT1G21790	TRAM, LAG1 and CLN8 (TLC) lipid-sensing domain containing protein [Source:TAIR;Acc:AT1G21790]	-0.06	-0.3	-0.1	-0.11	-0.11	-0.07
fgenesh4_kg.C_LG_XVI000048	AT5G01880	ATL74	RING-H2 finger protein ATL74 [Source:UniProtKB/Swiss-Prot;Acc:Q9LZV8]	0	-0.41	-0.16	-0.03	0.14	0.06
estExt_fgenesh4_pg.C_LG_IX1032	AT5G13800	PPH	Pheophytinase, chloroplastic [Source:UniProtKB/Swiss-Prot;Acc:Q9FFZ1]	-0.17	-0.23	-0.17	-0.29	0.08	-0.19
eugene3.00161365	AT5G01990	AT5G01990	Auxin efflux carrier family protein [Source:TAIR;Acc:AT5G01990]	-0.15	-0.17	-0.28	-0.22	-0.07	0.02
grail3.0019008902	AT4G37180	AT4G37180	Homeodomain-like superfamily protein [Source:TAIR;Acc:AT4G37180]	-0.41	-0.02	-0.19	-0.23	0.08	-0.02
grail3.0031002401	AT1G73480	AT1G73480	alpha/beta-Hydrolases superfamily protein [Source:TAIR;Acc:AT1G73480]	-0.37	0.2	0.09	-0.17	-0.03	-0.23
estExt_Genewise1_v1.C_LG_V2740	AT1G22370	UGT85A5	UDP-glycosyltransferase 85A5 [Source:UniProtKB/Swiss-Prot;Acc:Q9LMF0]	0.14	0.46	0.29	0.05	-0.06	-0.02
estExt_Genewise1_v1.C_LG_VIII1590	AT3G03310	LCAT3	Phospholipase A(1) LCAT3 [Source:UniProtKB/Swiss-Prot;Acc:Q93V61]	0.2	0.64	0.35	-0.2	0.08	-0.09
estExt_Genewise1_v1.C_LG_III2523	AT3G12300	AT3G12300	unknown protein; FUNCTIONS IN: molecular_function unknown; INVOLVED IN: biological_process unknown; LOCATED IN: endomembrane system; EXPRESSED IN: 23 plant structures; EXPRESSED DURING: 15 growth stages; CONTAINS InterPro DOMAIN/s: Protein of unknow /.../tion DUF667 (InterPro:IPR007714); Has 373 Blast hits to 371 proteins in 116 species: Archae - 0; Bacteria - 0; Metazoa - 213; Fungi - 4; Plants …	0.23	0.7	0.24	-0.02	-0.17	-0.25
estExt_Genewise1_v1.C_LG_I8346	AT1G64660	MGL	Methionine gamma-lyase [Source:UniProtKB/Swiss-Prot;Acc:Q9SGU9]	-0.32	0.67	0.17	0.08	-0.44	-0.58
estExt_fgenesh4_pg.C_LG_VIII1581	AT2G02710	TLP1	Protein TWIN LOV 1 [Source:UniProtKB/Swiss-Prot;Acc:O64511]	0.49	-0.29	0.25	0.16	0.8	0.55
eugene3.00110845	AT3G14440	NCED3	9-cis-epoxycarotenoid dioxygenase NCED3, chloroplastic [Source:UniProtKB/Swiss-Prot;Acc:Q9LRR7]	-0.22	0.11	0.28	0.73	0.44	0.19
estExt_fgenesh4_kg.C_LG_I0055	AT5G55970	AT5G55970	RING/U-box superfamily protein [Source:TAIR;Acc:AT5G55970]	0.17	0.15	0.32	0.51	0.42	0.08
grail3.0022039101	AT2G37150	AT2G37150	RING/U-box superfamily protein [Source:TAIR;Acc:AT2G37150]	0.18	0.32	0.21	0.56	0.49	0.15
estExt_Genewise1_v1.C_280447	AT5G02880	UPL4	E3 ubiquitin-protein ligase UPL4 [Source:UniProtKB/Swiss-Prot;Acc:Q9LYZ7]	0.18	0.44	0.03	0.58	0.45	0.29
eugene3.00080864	AT1G69360	AT1G69360	Plant protein of unknown function (DUF863) [Source:TAIR;Acc:AT1G69360]	0.04	0.46	0.12	0.43	0.39	0.28
eugene3.00031319	AT5G13330	ERF113	Ethylene-responsive transcription factor ERF113 [Source:UniProtKB/Swiss-Prot;Acc:Q9LYU3]	0.04	0.34	0.05	0.39	0.4	0.21
gw1.142.30.1	AT4G28300	AT4G28300	Protein of unknown function (DUF1421) [Source:TAIR;Acc:AT4G28300]	-0.08	0.4	0.04	0.54	0.48	0.04
estExt_fgenesh4_pm.C_LG_VII0076	AT2G43330	INT1	Inositol transporter 1 [Source:UniProtKB/Swiss-Prot;Acc:Q8VZR6]	-0.27	0.45	0.26	0.45	0.37	0.21
estExt_Genewise1_v1.C_LG_XVIII1736	AT5G11090	AT5G11090	serine-rich protein-related [Source:TAIR;Acc:AT5G11090]	-0.09	0.28	0.14	0.53	0.43	0.43
estExt_Genewise1_v1.C_LG_XIII2097	AT1G08570	ACHT4	Thioredoxin-like 1-1, chloroplastic [Source:UniProtKB/Swiss-Prot;Acc:O64654]	-0.07	0.28	0.22	0.42	0.5	0.28
estExt_fgenesh4_pg.C_1210065	AT3G20250	APUM5	Pumilio homolog 5 [Source:UniProtKB/Swiss-Prot;Acc:Q9LJX4]	0.04	0.25	0.28	0.34	0.44	0.28
eugene3.00170127	AT5G64250	AT5G64250	Aldolase-type TIM barrel family protein [Source:TAIR;Acc:AT5G64250]	-0.26	0.31	0.22	0.26	0.38	0.52
gw1.I.4943.1	AT5G54080	HGO	Homogentisate 1,2-dioxygenase [Source:UniProtKB/Swiss-Prot;Acc:Q9ZRA2]	0.11	0.3	0.28	0.1	0.53	0.3
gw1.XVIII.571.1	AT3G43230	AT3G43230	RING/FYVE/PHD-type zinc finger family protein [Source:TAIR;Acc:AT3G43230]	0.24	0.22	0.27	0.2	0.49	0.39
gw1.121.119.1	AT5G57360	ADO1	Adagio protein 1 [Source:UniProtKB/Swiss-Prot;Acc:Q94BT6]	0.07	0.22	0.41	0.29	0.62	0.44
estExt_Genewise1_v1.C_1580042	AT1G54100	ALDH7B4	Aldehyde dehydrogenase family 7 member B4 [Source:UniProtKB/Swiss-Prot;Acc:Q9SYG7]	0.11	0.24	0.25	0.36	0.71	0.61
estExt_Genewise1_v1.C_LG_XIV1924	AT2G46800	MTP1	Metal tolerance protein 1 [Source:UniProtKB/Swiss-Prot;Acc:Q9ZT63]	0.06	0.07	0.23	0.45	0.64	0.57
estExt_fgenesh4_pg.C_LG_X1296	AT3G17000	UBC32	Ubiquitin-conjugating enzyme E2 32 [Source:UniProtKB/Swiss-Prot;Acc:Q9LSP7]	0.18	-0.07	0.15	0.58	0.57	0.5
estExt_fgenesh4_pm.C_LG_X0626	AT1G13960	WRKY4	Probable WRKY transcription factor 4 [Source:UniProtKB/Swiss-Prot;Acc:Q9XI90]	0.36	0.16	0.3	0.59	0.63	0.67
eugene3.00082006	AT1G27150	AT1G27150	Tetratricopeptide repeat (TPR)-like superfamily protein [Source:TAIR;Acc:AT1G27150]	0.49	0.1	0.19	0.35	0.67	0.58
estExt_fgenesh4_pg.C_LG_X0586	AT1G70590	AT1G70590	F-box protein At1g70590 [Source:UniProtKB/Swiss-Prot;Acc:Q94C27]	0.25	0.54	0.29	0.58	0.57	0.68
gw1.XV.660.1	AT5G60850	DOF5.4	Dof zinc finger protein DOF5.4 [Source:UniProtKB/Swiss-Prot;Acc:Q8LDR0]	0.1	0.62	0.22	0.45	0.6	0.5
estExt_fgenesh4_pg.C_LG_VI0330	AT3G10250	AT3G10250	Plant protein 1589 of unknown function [Source:TAIR;Acc:AT3G10250]	0.27	0.6	0.26	0.62	0.61	0.36
estExt_fgenesh4_pm.C_LG_X0355	AT1G70300	KUP6/POT6	Potassium transporter 6 [Source:UniProtKB/Swiss-Prot;Acc:Q8W4I4]	0.28	0.35	0.13	0.52	0.58	0.45
eugene3.00012291	AT5G64260	EXL2	Protein EXORDIUM-like 2 [Source:UniProtKB/Swiss-Prot;Acc:Q9FE06]	0.25	0.35	0.37	0.38	0.67	0.52
gw1.VI.198.1	AT4G32250	AT4G32250	Protein kinase superfamily protein [Source:TAIR;Acc:AT4G32250]	0.18	0.43	0.47	0.45	0.8	0.57
estExt_fgenesh4_pg.C_LG_I1200	AT5G22000	RHF2A	E3 ubiquitin-protein ligase RHF2A [Source:UniProtKB/Swiss-Prot;Acc:Q9ZT42]	0.19	0.41	0.35	0.55	0.82	0.63
estExt_fgenesh4_pm.C_LG_XIII0025	AT1G56600	GOLS2	Galactinol synthase 2 [Source:UniProtKB/Swiss-Prot;Acc:Q9FXB2]	0.08	0.32	0.41	0.63	0.65	0.49
estExt_fgenesh4_pg.C_LG_XIX0101	AT5G63640	AT5G63640	ENTH/VHS/GAT family protein [Source:TAIR;Acc:AT5G63640]	-0.23	0.34	0.24	0.2	0.05	-0.04
gw1.IX.4830.1	AT3G45300	IVD	Isovaleryl-CoA dehydrogenase, mitochondrial [Source:UniProtKB/Swiss-Prot;Acc:Q9SWG0]	-0.09	0.32	0.23	0.08	0.35	0.06
eugene3.01630032	AT1G22930	AT1G22930	T-complex protein 11 [Source:TAIR;Acc:AT1G22930]	0.08	0.26	0.39	0.44	0.06	0.21
gw1.VIII.746.1	AT1G69480	PHO1-H10	Phosphate transporter PHO1 homolog 10 [Source:UniProtKB/Swiss-Prot;Acc:Q6R8G0]	0.32	0.28	0.11	0.09	0.39	0.13
estExt_Genewise1_v1.C_LG_XIV0605	AT3G01400	AT3G01400	ARM repeat superfamily protein [Source:TAIR;Acc:AT3G01400]	0.15	0.34	0.13	0.24	0.23	0.06
estExt_fgenesh4_pg.C_LG_III0273	AT3G14050	RSH2	Probable GTP diphosphokinase RSH2, chloroplastic [Source:UniProtKB/Swiss-Prot;Acc:Q9LVJ3]	0.15	0.35	0	0.19	0.11	0.16
estExt_fgenesh4_pg.C_LG_V1449	AT1G75400	AT1G75400	RING/U-box superfamily protein [Source:TAIR;Acc:AT1G75400]	0.07	0.27	0.08	0.04	0.08	-0.01
eugene3.00081200	AT1G23040	AT1G23040	hydroxyproline-rich glycoprotein family protein [Source:TAIR;Acc:AT1G23040]	0.04	0.2	0.05	0.07	0.17	0.04
gw1.II.647.1	AT5G43930	AT5G43930	Transducin family protein / WD-40 repeat family protein [Source:TAIR;Acc:AT5G43930]	0.11	0.17	0.16	0.12	0.14	0.04
estExt_fgenesh4_pg.C_LG_VIII0787	AT3G01100	HYP1	CSC1-like protein HYP1 [Source:UniProtKB/Swiss-Prot;Acc:Q8GUH7]	0.13	0.15	0.19	0.22	0.23	0.23
estExt_fgenesh4_pg.C_LG_II0065	AT2G33700	AT2G33700	Probable protein phosphatase 2C 27 [Source:UniProtKB/Swiss-Prot;Acc:P93006]	0.32	0.31	0.27	0.27	0.16	0.31
eugene3.00110480	AT5G46410	SSP4	SCP1-like small phosphatase 4 [Source:TAIR;Acc:AT5G46410]	0.23	0.34	0.31	0.04	0.03	0.23
fgenesh4_pg.C_LG_XI000792	AT2G42620	MAX2	F-box protein MAX2 [Source:UniProtKB/Swiss-Prot;Acc:Q9SIM9]	0.2	0.43	0.37	0.03	0.2	0.31
eugene3.00130596	AT1G55530	AT1G55530	RING/U-box superfamily protein [Source:TAIR;Acc:AT1G55530]	-0.04	-0.04	-0.09	0.13	0.71	0.45
fgenesh4_kg.C_LG_I000098	AT1G53580	GLY3	Persulfide dioxygenase ETHE1 homolog, mitochondrial [Source:UniProtKB/Swiss-Prot;Acc:Q9C8L4]	-0.11	0.07	-0.01	0.27	0.45	0.49
estExt_fgenesh4_pg.C_LG_XV0004	AT3G49590	AT3G49590	Autophagy-related protein 13 [Source:TAIR;Acc:AT3G49590]	0.09	-0.02	0.08	0.35	0.37	0.36
gw1.XVIII.1917.1	AT4G31860	AT4G31860	Probable protein phosphatase 2C 60 [Source:UniProtKB/Swiss-Prot;Acc:Q9SZ53]	0.13	0.1	0.19	0.34	0.46	0.49
eugene3.00050227	AT5G64930	CPR5	Protein CPR-5 [Source:UniProtKB/Swiss-Prot;Acc:Q9LV85]	0.09	-0.06	0.27	0.24	0.45	0.46
estExt_Genewise1_v1.C_LG_XVI2794	AT2G42790	CSY3	Citrate synthase 3, peroxisomal [Source:UniProtKB/Swiss-Prot;Acc:Q9SJH7]	0.02	0	0.04	0.08	0.26	0.3
eugene3.56470001	AT4G19860	LCAT4	Lecithin-cholesterol acyltransferase-like 4 [Source:UniProtKB/Swiss-Prot;Acc:Q71N54]	0	-0.04	0.03	0.17	0.43	0.29
estExt_fgenesh4_pm.C_LG_XI0085	AT4G21560	VPS28-1	Vacuolar protein sorting-associated protein 28 homolog 1 [Source:UniProtKB/Swiss-Prot;Acc:O65421]	0.18	-0.02	0.04	0.18	0.36	0.28
fgenesh4_pg.C_LG_II001975	AT3G24740	AT3G24740	Protein of unknown function (DUF1644) [Source:TAIR;Acc:AT3G24740]	0.03	0.16	0.04	0.21	0.47	0.24
grail3.0019023301	AT2G18170	MPK7	Mitogen-activated protein kinase 7 [Source:UniProtKB/Swiss-Prot;Acc:Q39027]	0.2	-0.06	-0.03	-0.08	0.44	0.32
estExt_Genewise1_v1.C_700474	AT1G08920	SUGTL2	Sugar transporter ERD6-like 3 [Source:UniProtKB/Swiss-Prot;Acc:Q94KE0]	-0.02	-0.03	-0.28	0	0.38	0.4
gw1.VI.861.1	AT2G38000	AT2G38000	chaperone protein dnaJ-related [Source:TAIR;Acc:AT2G38000]	0.01	-0.33	-0.15	0.26	0.06	0.35
estExt_fgenesh4_pm.C_640067	AT5G53970	AT5G53970	Probable aminotransferase TAT2 [Source:UniProtKB/Swiss-Prot;Acc:Q9FN30]	-0.17	-0.32	-0.29	0.2	0.31	0.15
estExt_fgenesh4_pm.C_LG_VI0448	AT5G06370	AT5G06370	NC domain-containing protein-related [Source:TAIR;Acc:AT5G06370]	-0.35	-0.37	-0.13	-0.09	0.21	0.28
eugene3.00140348	AT5G52660	RVE6	Protein REVEILLE 6 [Source:UniProtKB/Swiss-Prot;Acc:Q8H0W3]	0.11	0.79	0.7	0.8	0.5	0.28
gw1.X.4969.1	AT3G26000	SKIP14	F-box protein SKIP14 [Source:UniProtKB/Swiss-Prot;Acc:Q9LU91]	0.17	0.76	0.68	0.65	0.5	0.28
fgenesh4_pm.C_scaffold_152000023	AT1G15740	AT1G15740	Leucine-rich repeat family protein [Source:TAIR;Acc:AT1G15740]	0.24	0.63	0.53	0.62	0.34	0.48
gw1.VIII.1527.1	AT3G10550	MTM1	Phosphatidylinositol-3-phosphatase myotubularin-1 [Source:UniProtKB/Swiss-Prot;Acc:F4J3T8]	0.18	0.56	0.55	0.62	0.33	0.3
grail3.0005009001	AT1G60190	PUB19	U-box domain-containing protein 19 [Source:UniProtKB/Swiss-Prot;Acc:O80742]	-0.01	0.59	0.55	0.44	0.43	0.36
eugene3.00120846	AT5G63190	AT5G63190	MA3 domain-containing protein [Source:TAIR;Acc:AT5G63190]	0.18	0.6	0.55	0.47	0.64	0.48
eugene3.14830001	AT1G45976	SBP1	S-ribonuclease binding protein 1 [Source:TAIR;Acc:AT1G45976]	0.4	0.75	0.46	0.56	0.68	0.41
estExt_Genewise1_v1.C_LG_VI0137	AT2G01490	PAHX	Phytanoyl-CoA dioxygenase [Source:UniProtKB/Swiss-Prot;Acc:Q9ZVF6]	0.51	0.71	0.55	0.78	0.78	0.74
estExt_Genewise1_v1.C_LG_X6311	AT1G68020	TPS6	Alpha,alpha-trehalose-phosphate synthase [UDP-forming] 6 [Source:UniProtKB/Swiss-Prot;Acc:Q94AH8]	0.44	0.97	0.71	0.71	0.66	0.78
estExt_fgenesh4_pg.C_11130001	AT5G43260	AT5G43260	chaperone protein dnaJ-related [Source:TAIR;Acc:AT5G43260]	0.13	0.78	0.47	0.69	0.83	0.82
eugene3.00190971	AT2G30360	CIPK11	CBL-interacting serine/threonine-protein kinase 11 [Source:UniProtKB/Swiss-Prot;Acc:O22932]	0.11	0.75	0.61	0.95	1.01	0.66
estExt_Genewise1_v1.C_LG_XV2076	AT3G48530	KING1	SNF1-related protein kinase regulatory subunit gamma-1 [Source:UniProtKB/Swiss-Prot;Acc:Q8LBB2]	-0.09	0.84	0.41	0.93	1.05	0.76
eugene3.00170400	AT5G39660	CDF2	Cyclic dof factor 2 [Source:UniProtKB/Swiss-Prot;Acc:Q93ZL5]	0.13	0.82	0.82	0.94	0.79	0.72
estExt_Genewise1_v1.C_1300156	AT2G15695	AT2G15695	Protein of unknown function DUF829, transmembrane 53 [Source:TAIR;Acc:AT2G15695]	0.42	0.72	0.8	1.06	0.89	0.86
estExt_Genewise1_v1.C_LG_XVIII0752	AT4G29190	AT4G29190	Zinc finger CCCH domain-containing protein 49 [Source:UniProtKB/Swiss-Prot;Acc:Q9M0G2]	0.26	0.93	0.56	1.12	1.04	0.98
estExt_fgenesh4_pg.C_LG_VII1162	AT3G51130	AT3G51130	UPF0183 protein At3g51130 [Source:UniProtKB/Swiss-Prot;Acc:Q9SD33]	0.25	0.46	0.36	0.85	0.89	0.77
gw1.XI.352.1	AT5G54730	ATG18F	Autophagy-related protein 18f [Source:UniProtKB/Swiss-Prot;Acc:Q9FH32]	0.17	0.49	0.31	0.84	0.73	0.8
fgenesh4_pg.C_LG_IX000900	AT5G19430	AT5G19430	RING/U-box superfamily protein [Source:TAIR;Acc:AT5G19430]	0.03	0.47	0.35	0.71	0.82	0.78
eugene3.00150879	AT5G61820	AT5G61820	FUNCTIONS IN: molecular_function unknown; INVOLVED IN: biological_process unknown; LOCATED IN: vacuole; EXPRESSED IN: 24 plant structures; EXPRESSED DURING: 15 growth stages; CONTAINS InterPro DOMAIN/s: Stress up-regulated Nod 19 (InterPro:IPR011692 /.../ 30201 Blast hits to 17322 proteins in 780 species: Archae - 12; Bacteria - 1396; Metazoa - 17338; Fungi - 3422; Plants - 5037; Viruses - 0; Oth…	-0.02	0.38	0.41	0.65	0.79	0.67
estExt_fgenesh4_pm.C_LG_II0196	AT4G03030	OR23	F-box/kelch-repeat protein OR23 [Source:UniProtKB/Swiss-Prot;Acc:Q0V7S6]	-0.04	0.18	0.37	0.68	0.89	0.75
eugene3.00131247	AT5G58350	WNK4	Probable serine/threonine-protein kinase WNK4 [Source:UniProtKB/Swiss-Prot;Acc:Q9LVL5]	0.02	0.19	0.38	0.72	0.92	0.69
eugene3.00010907	AT4G11570	AT4G11570	Haloacid dehalogenase-like hydrolase (HAD) superfamily protein [Source:TAIR;Acc:AT4G11570]	0.12	0.19	0.3	0.4	0.97	0.65
estExt_Genewise1_v1.C_LG_VI0213	AT4G30960	CIPK6	CBL-interacting serine/threonine-protein kinase 6 [Source:UniProtKB/Swiss-Prot;Acc:O65554]	0.2	0.39	0.42	0.52	0.97	0.81
eugene3.00160826	AT5G03230	AT5G03230	Protein of unknown function, DUF584 [Source:TAIR;Acc:AT5G03230]	0.41	0.46	0.32	0.38	0.98	0.68
estExt_Genewise1_v1.C_280341	AT4G33150	LKR/SDH	lysine-ketoglutarate reductase/saccharopine dehydrogenase bifunctional enzyme [Source:TAIR;Acc:AT4G33150]	0.38	0.3	0.17	0.33	0.91	0.71
estExt_fgenesh4_pg.C_LG_VI0678	AT5G02230	AT5G02230	Haloacid dehalogenase-like hydrolase (HAD) superfamily protein [Source:TAIR;Acc:AT5G02230]	-0.44	0.35	0.41	0.83	0.83	0.33
estExt_fgenesh4_pm.C_LG_VIII0731	AT3G23920	BAM1	Beta-amylase 1, chloroplastic [Source:UniProtKB/Swiss-Prot;Acc:Q9LIR6]	-0.41	0.28	0.45	0.66	0.91	0.69
estExt_Genewise1_v1.C_LG_VIII0367	AT3G11410	PP2CA	Protein phosphatase 2C 37 [Source:UniProtKB/Swiss-Prot;Acc:P49598]	-0.65	0.52	0.54	0.53	0.86	0.63
estExt_fgenesh4_pm.C_LG_IX0195	AT4G38810	AT4G38810	Calcium-binding EF-hand family protein [Source:TAIR;Acc:AT4G38810]	-0.19	-0.06	-0.05	0.6	0.77	0.67
estExt_fgenesh4_pg.C_LG_V1038	AT1G77000	SKP2B	F-box protein SKP2B [Source:UniProtKB/Swiss-Prot;Acc:O49286]	-0.78	0.28	-0.01	0.03	0.6	0.45
fgenesh4_pg.C_LG_IX001205	AT5G59220	HAI1	Probable protein phosphatase 2C 78 [Source:UniProtKB/Swiss-Prot;Acc:Q9FIF5]	-0.72	1.39	1.14	1.66	1.41	1
gw1.XIV.1557.1	AT2G46270	GBF3	G-box-binding factor 3 [Source:UniProtKB/Swiss-Prot;Acc:P42776]	-0.35	1.07	0.87	1.01	1.06	0.78
estExt_fgenesh4_pg.C_12070001	AT2G47770	TSPO	Translocator protein homolog [Source:UniProtKB/Swiss-Prot;Acc:O82245]	0	1.74	1.43	1.39	0.95	0.45
eugene3.00130563	AT5G18130	AT5G18130	unknown protein; BEST Arabidopsis thaliana protein match is: unknown protein (TAIR:AT3G03870.1); Has 35333 Blast hits to 34131 proteins in 2444 species: Archae - 798; Bacteria - 22429; Metazoa - 974; Fungi - 991; Plants - 531; Viruses - 0; Other Euk /.../s - 9610 (source: NCBI BLink). [Source:TAIR;Acc:AT5G18130]	0.79	1.27	1.29	1.44	1.56	1.35
estExt_fgenesh4_pg.C_LG_I0140	AT2G24100	AT2G24100	unknown protein; BEST Arabidopsis thaliana protein match is: unknown protein (TAIR:AT4G30780.1); Has 101 Blast hits to 101 proteins in 16 species: Archae - 0; Bacteria - 0; Metazoa - 0; Fungi - 0; Plants - 95; Viruses - 0; Other Eukaryotes - 6 (sour /.../BI BLink). [Source:TAIR;Acc:AT2G24100]	0.75	1.43	1.12	1.04	1.55	1.22
fgenesh4_pg.C_LG_I002818	AT1G21680	AT1G21680	DPP6 N-terminal domain-like protein [Source:TAIR;Acc:AT1G21680]	0.41	1.36	1.27	1.44	1.19	0.93
estExt_fgenesh4_pm.C_LG_V0368	AT1G01720	NAC002	NAC domain-containing protein 2 [Source:UniProtKB/Swiss-Prot;Acc:Q39013]	0.37	1.2	1.01	1.49	1.41	1.3
estExt_Genewise1_v1.C_LG_V0611	AT1G29400	ML5	Protein MEI2-like 5 [Source:UniProtKB/Swiss-Prot;Acc:Q8VWF5]	0.31	0.93	1.11	1.4	1.37	1.27
estExt_fgenesh4_pm.C_LG_X0749	AT2G40000	HSPRO2	Nematode resistance protein-like HSPRO2 [Source:UniProtKB/Swiss-Prot;Acc:O04203]	0.54	1.24	0.6	1.27	1.3	1.13
grail3.0101010901	AT5G05110	CYS7	Cysteine proteinase inhibitor 7 [Source:UniProtKB/Swiss-Prot;Acc:Q8LC76]	0.63	0.37	0.64	1.2	1.41	1.37
eugene3.00010981	AT4G22920	SGR1	Protein STAY-GREEN 1, chloroplastic [Source:UniProtKB/Swiss-Prot;Acc:O82741]	0.32	0.48	0.6	0.91	1.56	1.37
eugene3.01300038	AT4G33940	AT4G33940	RING/U-box superfamily protein [Source:TAIR;Acc:AT4G33940]	0.33	0.73	0.69	1.05	1.51	1.53
estExt_fgenesh4_pm.C_LG_V0730	AT1G21000	AT1G21000	PLATZ transcription factor family protein [Source:TAIR;Acc:AT1G21000]	0.32	0.69	0.81	1.13	1.37	1.27
estExt_fgenesh4_pm.C_LG_VIII0822	AT1G07040	AT1G07040	unknown protein; INVOLVED IN: biological_process unknown; LOCATED IN: chloroplast; EXPRESSED IN: 24 plant structures; EXPRESSED DURING: 14 growth stages; BEST Arabidopsis thaliana protein match is: unknown protein (TAIR:AT1G27030.1); Has 540 Blast h /.../ 538 proteins in 187 species: Archae - 0; Bacteria - 333; Metazoa - 0; Fungi - 0; Plants - 67; Viruses - 0; Other Eukaryotes - 140 (source: NCBI…	0.11	0.74	0.63	1.06	1.62	1.19
gw1.211.9.1	AT4G26080	ABI1	Protein phosphatase 2C 56 [Source:UniProtKB/Swiss-Prot;Acc:P49597]	-0.03	0.83	0.75	1.05	1.39	1.22
estExt_fgenesh4_pg.C_LG_I2903	AT1G30500	NFYA7	Nuclear transcription factor Y subunit A-7 [Source:UniProtKB/Swiss-Prot;Acc:Q84JP1]	-0.02	0.19	0.23	1.02	1.2	1.17
eugene3.00061363	AT2G18700	TPS11	Probable alpha,alpha-trehalose-phosphate synthase [UDP-forming] 11 [Source:UniProtKB/Swiss-Prot;Acc:Q9ZV48]	0.02	0.64	0.19	0.94	1.28	1.12
gw1.XIII.1168.1	AT1G54710	ATG18H	Autophagy-related protein 18h [Source:UniProtKB/Swiss-Prot;Acc:Q8H1Q5]	0.22	0.54	0.43	1	1.32	1.15
estExt_fgenesh4_pg.C_LG_X0515	AT1G24440	AT1G24440	RING/U-box superfamily protein [Source:TAIR;Acc:AT1G24440]	0.32	0.67	0.63	0.96	1.19	1.02
estExt_fgenesh4_pg.C_LG_VII0336	AT2G38820	AT2G38820	Protein of unknown function (DUF506) [Source:TAIR;Acc:AT2G38820]	0.22	0.26	0.66	1.37	1.08	0.81
estExt_fgenesh4_pm.C_LG_XVI0476	AT2G38400	AGT3	Alanine--glyoxylate aminotransferase 2 homolog 2, mitochondrial [Source:UniProtKB/Swiss-Prot;Acc:Q94AL9]	1.02	0.35	1.11	2.14	2.78	2.82
estExt_fgenesh4_pg.C_LG_IX0374	AT2G21180	AT2G21180	unknown protein; BEST Arabidopsis thaliana protein match is: unknown protein (TAIR:AT5G19875.1); Has 124 Blast hits to 124 proteins in 12 species: Archae - 0; Bacteria - 0; Metazoa - 0; Fungi - 0; Plants - 124; Viruses - 0; Other Eukaryotes - 0 (sou /.../CBI BLink). [Source:TAIR;Acc:AT2G21180]	1.14	1.27	1.97	2.66	2.88	3.19
estExt_fgenesh4_pg.C_700172	AT5G27320	GID1C	Gibberellin receptor GID1C [Source:UniProtKB/Swiss-Prot;Acc:Q940G6]	1.16	1.48	1.81	2.52	2.5	2.39
eugene3.00080805	AT1G26800	AT1G26800	RING/U-box superfamily protein [Source:TAIR;Acc:AT1G26800]	1.9	1.37	1.51	2.33	2.28	2.14
estExt_fgenesh4_pm.C_LG_II0867	AT4G02280	SUS3	Sucrose synthase 3 [Source:UniProtKB/Swiss-Prot;Acc:Q9M111]	1	2.12	1.69	2	1.96	1.76
estExt_fgenesh4_pm.C_660017	AT2G27830	AT2G27830	unknown protein; BEST Arabidopsis thaliana protein match is: unknown protein (TAIR:AT4G22758.1); Has 131 Blast hits to 131 proteins in 17 species: Archae - 0; Bacteria - 0; Metazoa - 0; Fungi - 0; Plants - 131; Viruses - 0; Other Eukaryotes - 0 (sou /.../CBI BLink). [Source:TAIR;Acc:AT2G27830]	0.71	1.51	1.44	1.97	1.76	1.65
eugene3.00860021	AT1G80160	AT1G80160	Lactoylglutathione lyase / glyoxalase I family protein [Source:TAIR;Acc:AT1G80160]	0.8	1.18	1.22	1.82	2.39	2.04
estExt_Genewise1_v1.C_LG_XI3994	AT3G15500	NAC055	NAC domain-containing protein 55 [Source:UniProtKB/Swiss-Prot;Acc:Q9LDY8]	0.41	1.36	1.44	2.06	2.55	2.12
estExt_Genewise1_v1.C_LG_XIV3857	AT2G04240	XERICO	Probable E3 ubiquitin-protein ligase XERICO [Source:UniProtKB/Swiss-Prot;Acc:Q9SI09]	-0.3	1.74	1.7	2.62	2.69	2.55
grail3.0019029201	AT2G18050	HIS1-3	histone H1-3 [Source:TAIR;Acc:AT2G18050]	1.41	2.45	2.23	2.38	2.25	2.08
gw1.86.365.1	AT5G45310	AT5G45310	unknown protein; LOCATED IN: endomembrane system; EXPRESSED IN: stem, inflorescence meristem, root, leaf; EXPRESSED DURING: LP.04 four leaves visible; Has 30201 Blast hits to 17322 proteins in 780 species: Archae - 12; Bacteria - 1396; Metazoa - 173 /.../ngi - 3422; Plants - 5037; Viruses - 0; Other Eukaryotes - 2996 (source: NCBI BLink). [Source:TAIR;Acc:AT5G45310]	0.65	2.8	2.54	2.52	2.19	1.61
grail3.0004009401	AT5G06760	LEA4-5	Late Embryogenesis Abundant 4-5 [Source:TAIR;Acc:AT5G06760]	0.58	2.82	2.88	3.51	2.71	2.69
eugene3.00140486	AT3G61890	ATHB-12	Homeobox-leucine zipper protein ATHB-12 [Source:UniProtKB/Swiss-Prot;Acc:Q9M276]	0.72	2.42	2.52	2.96	3.5	3.05
grail3.0071001401	AT1G29760	AT1G29760	Putative adipose-regulatory protein (Seipin) [Source:TAIR;Acc:AT1G29760]	1.87	2.71	2.96	3.21	3.53	3.8

## Sheet: Po_GRNIII
Poplar ortholog	Arabidopsis ID	Arabidopsis NAME	DESCRIPTION	Log (SD1w / LD)	Log (SD2w / LD)	Log (SD3w / LD)	Log (SD4w / LD)	Log (SD5w / LD)	Log (SD6w / LD)
estExt_Genewise1_v1.C_LG_I8346	AT1G64660	MGL	Methionine gamma-lyase [Source:UniProtKB/Swiss-Prot;Acc:Q9SGU9]	-0.32	0.67	0.17	0.08	-0.44	-0.58
gw1.166.31.1	AT1G62300	WRKY6	WRKY transcription factor 6 [Source:UniProtKB/Swiss-Prot;Acc:Q9C519]	-0.14	0.05	-0.18	-0.36	-0.44	0.18
estExt_Genewise1_v1.C_LG_XIII2126	AT2G36900	MEMB11	Membrin-11 [Source:UniProtKB/Swiss-Prot;Acc:Q9SJL6]	-0.07	-0.01	-0.05	-0.34	-0.35	-0.24
estExt_fgenesh4_pg.C_290356	AT4G25170	AT4G25170	Uncharacterised conserved protein (UCP012943) [Source:TAIR;Acc:AT4G25170]	-0.15	-0.17	0.01	-0.49	-0.43	-0.71
estExt_fgenesh4_pg.C_LG_VIII1846	AT4G15610	AT4G15610	CASP-like protein 1D1 [Source:UniProtKB/Swiss-Prot;Acc:Q9FE29]	-0.35	-0.21	-0.33	-0.48	-0.28	-0.68
estExt_fgenesh4_pg.C_LG_III1199	AT4G24040	TRE1	Trehalase [Source:UniProtKB/Swiss-Prot;Acc:Q9SU50]	-0.32	-0.56	-0.73	-0.46	-0.62	-0.69
estExt_Genewise1_v1.C_LG_I0681	AT5G04760	AT5G04760	Duplicated homeodomain-like superfamily protein [Source:TAIR;Acc:AT5G04760]	-0.13	-0.57	-0.56	-0.51	-0.89	-0.93
eugene3.10750003	AT5G07010	SOT15/ST2A	Cytosolic sulfotransferase 15 [Source:UniProtKB/Swiss-Prot;Acc:Q8L5A7]	0.2	0.02	-0.22	-0.66	-0.73	-0.82
estExt_fgenesh4_pm.C_1240007	AT4G27450	AT4G27450	Aluminium induced protein with YGL and LRDR motifs [Source:TAIR;Acc:AT4G27450]	0.08	-0.08	-0.48	-0.64	-0.72	-1.02
eugene3.00100085	AT4G21450	PVA42	Vesicle-associated protein 4-2 [Source:UniProtKB/Swiss-Prot;Acc:Q8VYN2]	-0.21	-0.15	-0.2	-0.71	-1.08	-1.05
estExt_fgenesh4_pg.C_LG_VIII1581	AT2G02710	TLP1	Protein TWIN LOV 1 [Source:UniProtKB/Swiss-Prot;Acc:O64511]	0.49	-0.29	0.25	0.16	0.8	0.55
eugene3.01630032	AT1G22930	AT1G22930	T-complex protein 11 [Source:TAIR;Acc:AT1G22930]	0.08	0.26	0.39	0.44	0.06	0.21
estExt_fgenesh4_kg.C_LG_I0055	AT5G55970	AT5G55970	RING/U-box superfamily protein [Source:TAIR;Acc:AT5G55970]	0.17	0.15	0.32	0.51	0.42	0.08
gw1.142.30.1	AT4G28300	AT4G28300	Protein of unknown function (DUF1421) [Source:TAIR;Acc:AT4G28300]	-0.08	0.4	0.04	0.54	0.48	0.04
fgenesh4_pg.C_LG_II001090	AT5G43190	AT5G43190	F-box/kelch-repeat protein At5g43190 [Source:UniProtKB/Swiss-Prot;Acc:Q9FHS6]	0.49	0.18	0.09	0.1	0.36	0.14
gw1.IX.4830.1	AT3G45300	IVD	Isovaleryl-CoA dehydrogenase, mitochondrial [Source:UniProtKB/Swiss-Prot;Acc:Q9SWG0]	-0.09	0.32	0.23	0.08	0.35	0.06
gw1.I.4943.1	AT5G54080	HGO	Homogentisate 1,2-dioxygenase [Source:UniProtKB/Swiss-Prot;Acc:Q9ZRA2]	0.11	0.3	0.28	0.1	0.53	0.3
gw1.XVIII.571.1	AT3G43230	AT3G43230	RING/FYVE/PHD-type zinc finger family protein [Source:TAIR;Acc:AT3G43230]	0.24	0.22	0.27	0.2	0.49	0.39
estExt_fgenesh4_pg.C_LG_XIV0646	AT3G62650	AT3G62650	unknown protein; BEST Arabidopsis thaliana protein match is: unknown protein (TAIR:AT2G47485.1); Has 35333 Blast hits to 34131 proteins in 2444 species: Archae - 798; Bacteria - 22429; Metazoa - 974; Fungi - 991; Plants - 531; Viruses - 0; Other Euk /.../s - 9610 (source: NCBI BLink). [Source:TAIR;Acc:AT3G62650]	0.2	0.2	0.18	0.12	0.38	0.33
gw1.XVI.1091.1	AT1G16240	SYP51	Syntaxin-51 [Source:UniProtKB/Swiss-Prot;Acc:Q9SA23]	0.19	0.17	0.32	0.17	0.3	0.32
estExt_Genewise1_v1.C_LG_XI0931	AT1G32790	CID11	Polyadenylate-binding protein-interacting protein 11 [Source:UniProtKB/Swiss-Prot;Acc:Q9LPI5]	0.09	0.2	0.22	0.1	0.2	0.27
eugene3.51910001	AT2G48010	RKF3	Probable LRR receptor-like serine/threonine-protein kinase RKF3 [Source:UniProtKB/Swiss-Prot;Acc:P93050]	0.21	0.16	0.11	0.08	0.33	0.15
eugene3.00031319	AT5G13330	ERF113	Ethylene-responsive transcription factor ERF113 [Source:UniProtKB/Swiss-Prot;Acc:Q9LYU3]	0.04	0.34	0.05	0.39	0.4	0.21
grail3.0041005101	AT1G34370	STOP1	Protein SENSITIVE TO PROTON RHIZOTOXICITY 1 [Source:UniProtKB/Swiss-Prot;Acc:Q9C8N5]	0.22	0.33	0.09	0.34	0.32	0.21
estExt_fgenesh4_pg.C_LG_III0273	AT3G14050	RSH2	Probable GTP diphosphokinase RSH2, chloroplastic [Source:UniProtKB/Swiss-Prot;Acc:Q9LVJ3]	0.15	0.35	0	0.19	0.11	0.16
eugene3.00051206	AT1G03090	MCCA	Methylcrotonoyl-CoA carboxylase subunit alpha, mitochondrial [Source:UniProtKB/Swiss-Prot;Acc:Q42523]	0.2	0.4	0.07	-0.1	-0.01	0.19
eugene3.00110480	AT5G46410	SSP4	SCP1-like small phosphatase 4 [Source:TAIR;Acc:AT5G46410]	0.23	0.34	0.31	0.04	0.03	0.23
estExt_fgenesh4_pg.C_LG_XI1100	AT3G20660	38261	Organic cation/carnitine transporter 4 [Source:UniProtKB/Swiss-Prot;Acc:Q9LHQ6]	0.21	0.22	0.21	0.03	-0.18	0.06
eugene3.00041446	AT3G07350	AT3G07350	Protein of unknown function (DUF506) [Source:TAIR;Acc:AT3G07350]	0.36	0.28	0.1	0.03	-0.14	-0.09
grail3.0008023601	AT1G43700	VIP1	Transcription factor VIP1 [Source:UniProtKB/Swiss-Prot;Acc:Q9MA75]	0.21	0.13	-0.01	-0.07	-0.26	-0.07
eugene3.00190782	AT1G34300	AT1G34300	G-type lectin S-receptor-like serine/threonine-protein kinase At1g34300 [Source:UniProtKB/Swiss-Prot;Acc:Q9XID3]	0.14	0.09	0.05	-0.19	-0.26	-0.1
estExt_fgenesh4_pg.C_LG_III1010	AT1G12780	UGE1	Bifunctional UDP-glucose 4-epimerase and UDP-xylose 4-epimerase 1 [Source:UniProtKB/Swiss-Prot;Acc:Q42605]	0.22	0.27	-0.05	-0.25	0.01	-0.01
eugene3.01520027	AT5G06860	PGIP1	Polygalacturonase inhibitor 1 [Source:UniProtKB/Swiss-Prot;Acc:Q9M5J9]	0.14	0.16	0.05	-0.11	-0.02	0.06
estExt_fgenesh4_pm.C_LG_V0077	AT5G65110	ACX2	Acyl-coenzyme A oxidase 2, peroxisomal [Source:UniProtKB/Swiss-Prot;Acc:O65201]	0.13	0.13	0.2	-0.02	0.03	-0.02
gw1.IV.30.1	AT3G01170	AT3G01170	Ribosomal protein L34e superfamily protein [Source:TAIR;Acc:AT3G01170]	0.13	0.01	0.16	-0.03	-0.01	-0.01
estExt_fgenesh4_pg.C_LG_XIX0195	AT1G08630	THA1	Probable low-specificity L-threonine aldolase 1 [Source:UniProtKB/Swiss-Prot;Acc:Q8RXU4]	0.12	-0.18	-0.11	-0.26	0.18	0.3
estExt_Genewise1_v1.C_LG_I7755	AT1G27290	AT1G27290	unknown protein; Has 44 Blast hits to 44 proteins in 12 species: Archae - 0; Bacteria - 0; Metazoa - 0; Fungi - 0; Plants - 44; Viruses - 0; Other Eukaryotes - 0 (source: NCBI BLink). [Source:TAIR;Acc:AT1G27290]	0.12	-0.35	-0.32	-0.17	0.45	0.07
estExt_fgenesh4_pg.C_LG_III1543	AT1G80920	ATJ8	Chaperone protein dnaJ 8, chloroplastic [Source:UniProtKB/Swiss-Prot;Acc:Q9SAG8]	-0.04	-0.27	-0.31	0.01	0.24	0.03
grail3.0012037901	AT3G07560	PEX13	Peroxisomal membrane protein 13 [Source:UniProtKB/Swiss-Prot;Acc:Q9SRR0]	-0.06	-0.1	0.13	-0.05	0.21	0.17
eugene3.00140929	AT4G15550	UGT75D1	UDP-glycosyltransferase 75D1 [Source:UniProtKB/Swiss-Prot;Acc:O23406]	-0.09	0.02	0.07	0.19	0.29	0.18
estExt_Genewise1_v1.C_LG_XVI2794	AT2G42790	CSY3	Citrate synthase 3, peroxisomal [Source:UniProtKB/Swiss-Prot;Acc:Q9SJH7]	0.02	0	0.04	0.08	0.26	0.3
estExt_fgenesh4_pm.C_LG_XI0085	AT4G21560	VPS28-1	Vacuolar protein sorting-associated protein 28 homolog 1 [Source:UniProtKB/Swiss-Prot;Acc:O65421]	0.18	-0.02	0.04	0.18	0.36	0.28
estExt_Genewise1_v1.C_LG_II1523	AT4G09460	MYB6	Transcription repressor MYB6 [Source:UniProtKB/Swiss-Prot;Acc:Q38851]	0.16	-0.21	-0.07	0.06	0.25	0.23
grail3.0002075501	AT1G76150	ECH2	Enoyl-CoA hydratase 2, peroxisomal [Source:UniProtKB/Swiss-Prot;Acc:Q8VYI3]	-0.03	-0.15	-0.12	0.14	0.07	0.1
estExt_fgenesh4_pg.C_LG_II1036	AT4G37790	HAT22	Homeobox-leucine zipper protein HAT22 [Source:UniProtKB/Swiss-Prot;Acc:P46604]	-0.01	0.01	-0.01	0.19	0.1	0.14
gw1.1574.2.1	AT5G47220	ERF2	Ethylene-responsive transcription factor 2 [Source:UniProtKB/Swiss-Prot;Acc:O80338]	0.04	-0.02	0	0.2	0.23	-0.04
eugene3.00060946	AT3G08760	ATSIK	Protein kinase superfamily protein [Source:TAIR;Acc:AT3G08760]	-0.11	0.02	-0.01	0.06	0.05	-0.01
gw1.XI.2636.1	AT4G30270	XTH24	Xyloglucan endotransglucosylase/hydrolase protein 24 [Source:UniProtKB/Swiss-Prot;Acc:P24806]	-0.05	0.03	-0.12	0.13	-0.11	-0.02
estExt_Genewise1_v1.C_LG_IX3233	AT3G12630	SAP5	Zinc finger A20 and AN1 domain-containing stress-associated protein 5 [Source:UniProtKB/Swiss-Prot;Acc:Q9LHJ8]	-0.12	0.17	0.08	0.1	-0.18	-0.02
grail3.0083003701	AT3G05200	ATL6	E3 ubiquitin-protein ligase ATL6 [Source:UniProtKB/Swiss-Prot;Acc:Q8RXX9]	-0.15	0.23	-0.12	-0.03	-0.08	0.01
estExt_fgenesh4_pg.C_570018	AT4G35770	STR15	Rhodanese-like domain-containing protein 15, chloroplastic [Source:UniProtKB/Swiss-Prot;Acc:Q38853]	-0.02	0.02	-0.13	0.03	-0.07	-0.36
estExt_Genewise1_v1.C_LG_XVIII0946	AT4G26060	AT4G26060	Ribosomal protein L18ae family [Source:TAIR;Acc:AT4G26060]	0.08	-0.21	-0.09	-0.11	0	-0.22
gw1.X.992.1	AT1G13990	AT1G13990	unknown protein; FUNCTIONS IN: molecular_function unknown; INVOLVED IN: biological_process unknown; LOCATED IN: chloroplast; EXPRESSED IN: 23 plant structures; EXPRESSED DURING: 13 growth stages; CONTAINS InterPro DOMAIN/s: Protein of unknown functi /.../3110 (InterPro:IPR021503); Has 25 Blast hits to 25 proteins in 8 species: Archae - 0; Bacteria - 0; Metazoa - 0; Fungi - 0; Plants - 25; Viruses…	0.16	-0.04	-0.23	-0.09	-0.14	-0.06
eugene3.00060844	AT5G01210	AT5G01210	HXXXD-type acyl-transferase family protein [Source:TAIR;Acc:AT5G01210]	-0.01	-0.11	-0.12	-0.07	-0.25	0.01
estExt_fgenesh4_pm.C_2000003	AT5G45130	RABF2A	Ras-related protein RABF2a [Source:UniProtKB/Swiss-Prot;Acc:P31582]	-0.06	-0.18	-0.14	-0.07	-0.03	0.04
estExt_fgenesh4_pm.C_290034	AT4G16760	ACX1	Peroxisomal acyl-coenzyme A oxidase 1 [Source:UniProtKB/Swiss-Prot;Acc:O65202]	-0.09	-0.31	-0.16	-0.1	-0.04	0.04
estExt_fgenesh4_pg.C_LG_IX1032	AT5G13800	PPH	Pheophytinase, chloroplastic [Source:UniProtKB/Swiss-Prot;Acc:Q9FFZ1]	-0.17	-0.23	-0.17	-0.29	0.08	-0.19
estExt_fgenesh4_pm.C_LG_VI0448	AT5G06370	AT5G06370	NC domain-containing protein-related [Source:TAIR;Acc:AT5G06370]	-0.35	-0.37	-0.13	-0.09	0.21	0.28
gw1.X.6498.1	AT1G14890	AT1G14890	Plant invertase/pectin methylesterase inhibitor superfamily protein [Source:TAIR;Acc:AT1G14890]	-0.45	-0.41	-0.19	0.32	0.28	0.4
estExt_Genewise1_v1.C_LG_I4030	AT4G33910	P4H9	Probable prolyl 4-hydroxylase 9 [Source:UniProtKB/Swiss-Prot;Acc:Q8VZJ7]	-0.41	-0.45	-0.36	0.15	0.65	0.87
eugene3.00150893	AT5G51070	CLPD	Chaperone protein ClpD, chloroplastic [Source:UniProtKB/Swiss-Prot;Acc:P42762]	-0.24	-0.09	-0.1	0.33	0.87	0.57
gw1.X.3675.1	AT1G48320	DHNAT1	1,4-dihydroxy-2-naphthoyl-CoA thioesterase 1 [Source:UniProtKB/Swiss-Prot;Acc:Q9SX65]	0.01	-0.06	-0.16	0.41	0.7	0.84
gw1.VIII.2134.1	AT2G39210	AT2G39210	Major facilitator superfamily protein [Source:TAIR;Acc:AT2G39210]	0.03	0.01	0.06	0.14	0.4	0.78
estExt_fgenesh4_pg.C_LG_X1296	AT3G17000	UBC32	Ubiquitin-conjugating enzyme E2 32 [Source:UniProtKB/Swiss-Prot;Acc:Q9LSP7]	0.18	-0.07	0.15	0.58	0.57	0.5
estExt_fgenesh4_pm.C_LG_XII0373	AT4G24990	MUB3	Membrane-anchored ubiquitin-fold protein 3 [Source:UniProtKB/Swiss-Prot;Acc:Q9SW27]	0.05	0.06	0.05	0.51	0.51	0.45
eugene3.00010064	AT2G44130	AT2G44130	F-box/kelch-repeat protein At2g44130 [Source:UniProtKB/Swiss-Prot;Acc:O80582]	-0.03	0.16	0.24	0.54	0.62	0.48
estExt_Genewise1_v1.C_LG_XVIII1736	AT5G11090	AT5G11090	serine-rich protein-related [Source:TAIR;Acc:AT5G11090]	-0.09	0.28	0.14	0.53	0.43	0.43
eugene3.00170127	AT5G64250	AT5G64250	Aldolase-type TIM barrel family protein [Source:TAIR;Acc:AT5G64250]	-0.26	0.31	0.22	0.26	0.38	0.52
eugene3.00090876	AT2G30140	UGT87A2	UDP-glycosyltransferase 87A2 [Source:UniProtKB/Swiss-Prot;Acc:O64733]	-0.18	-0.01	0.11	0.23	0.36	0.35
estExt_fgenesh4_pm.C_LG_XV0458	AT3G48990	AAE3	Oxalate--CoA ligase [Source:UniProtKB/Swiss-Prot;Acc:Q9SMT7]	-0.22	0.03	-0.08	0.16	0.46	0.33
estExt_fgenesh4_pm.C_LG_X0729	AT2G40140	CZF1	Zinc finger CCCH domain-containing protein 29 [Source:UniProtKB/Swiss-Prot;Acc:Q9XEE6]	0.4	1.42	0.77	0.81	0.58	0.84
gw1.122.164.1	AT1G73500	MKK9	Mitogen-activated protein kinase kinase 9 [Source:UniProtKB/Swiss-Prot;Acc:Q9FX43]	0.67	0.9	0.72	0.78	0.65	0.36
eugene3.14830001	AT1G45976	SBP1	S-ribonuclease binding protein 1 [Source:TAIR;Acc:AT1G45976]	0.4	0.75	0.46	0.56	0.68	0.41
gw1.133.47.1	AT3G62770	ATG18A	Autophagy-related protein 18a [Source:UniProtKB/Swiss-Prot;Acc:Q93VB2]	0.1	0.74	0.6	0.56	0.62	0.35
gw1.V.3580.1	AT3G51430	SSL5	Protein STRICTOSIDINE SYNTHASE-LIKE 5 [Source:UniProtKB/Swiss-Prot;Acc:Q9CAZ7]	0.32	0.47	0.71	0.49	0.57	0.38
estExt_Genewise1_v1.C_LG_II2822	AT5G45110	NPR3	Regulatory protein NPR3 [Source:UniProtKB/Swiss-Prot;Acc:Q8L746]	0.37	0.6	0.6	0.47	0.56	0.65
fgenesh4_pm.C_LG_III000668	AT1G50420	SCL3	Scarecrow-like protein 3 [Source:UniProtKB/Swiss-Prot;Acc:Q9LPR8]	0.55	0.62	0.45	0.27	0.4	0.49
eugene3.00030654	AT1G32700	AT1G32700	PLATZ transcription factor family protein [Source:TAIR;Acc:AT1G32700]	0.49	0.51	0.61	0.91	1.07	0.99
estExt_fgenesh4_pg.C_LG_XIV1036	AT3G07760	AT3G07760	Sterile alpha motif (SAM) domain-containing protein [Source:TAIR;Acc:AT3G07760]	0.22	0.36	0.56	0.86	0.97	0.93
grail3.0008019601	AT1G28190	AT1G28190	unknown protein; BEST Arabidopsis thaliana protein match is: unknown protein (TAIR:AT5G12340.1); Has 166 Blast hits to 162 proteins in 36 species: Archae - 0; Bacteria - 2; Metazoa - 15; Fungi - 5; Plants - 124; Viruses - 0; Other Eukaryotes - 20 (s /.../ NCBI BLink). [Source:TAIR;Acc:AT1G28190]	0.49	0.25	0.49	0.55	1.01	0.84
estExt_Genewise1_v1.C_280341	AT4G33150	LKR/SDH	lysine-ketoglutarate reductase/saccharopine dehydrogenase bifunctional enzyme [Source:TAIR;Acc:AT4G33150]	0.38	0.3	0.17	0.33	0.91	0.71
estExt_Genewise1_v1.C_LG_II1818	AT1G10070	BCAT2	Branched-chain-amino-acid aminotransferase 2, chloroplastic [Source:UniProtKB/Swiss-Prot;Acc:Q9M439]	0.7	0.46	0.16	0.4	0.89	0.67
estExt_fgenesh4_pm.C_LG_X0626	AT1G13960	WRKY4	Probable WRKY transcription factor 4 [Source:UniProtKB/Swiss-Prot;Acc:Q9XI90]	0.36	0.16	0.3	0.59	0.63	0.67
estExt_Genewise1_v1.C_LG_VIII1677	AT5G05930	GC1	guanylyl cyclase 1 [Source:TAIR;Acc:AT5G05930]	0.52	0.4	0.44	0.47	0.7	0.6
estExt_fgenesh4_pg.C_LG_I1200	AT5G22000	RHF2A	E3 ubiquitin-protein ligase RHF2A [Source:UniProtKB/Swiss-Prot;Acc:Q9ZT42]	0.19	0.41	0.35	0.55	0.82	0.63
eugene3.00012291	AT5G64260	EXL2	Protein EXORDIUM-like 2 [Source:UniProtKB/Swiss-Prot;Acc:Q9FE06]	0.25	0.35	0.37	0.38	0.67	0.52
eugene3.01870013	AT1G28520	VOZ1	Transcription factor VOZ1 [Source:UniProtKB/Swiss-Prot;Acc:Q9SGQ0]	0.29	0.46	0.34	0.5	0.65	0.44
estExt_Genewise1_v1.C_1580042	AT1G54100	ALDH7B4	Aldehyde dehydrogenase family 7 member B4 [Source:UniProtKB/Swiss-Prot;Acc:Q9SYG7]	0.11	0.24	0.25	0.36	0.71	0.61
fgenesh4_pg.C_LG_VI000579	AT4G29950	AT4G29950	Ypt/Rab-GAP domain of gyp1p superfamily protein [Source:TAIR;Acc:AT4G29950]	-0.09	0.17	0.07	0.95	0.89	0.96
estExt_fgenesh4_kg.C_LG_VI0014	AT2G41430	ERD15	Protein EARLY RESPONSIVE TO DEHYDRATION 15 [Source:UniProtKB/Swiss-Prot;Acc:Q39096]	0.06	0.29	0.21	0.85	0.84	0.67
eugene3.00131247	AT5G58350	WNK4	Probable serine/threonine-protein kinase WNK4 [Source:UniProtKB/Swiss-Prot;Acc:Q9LVL5]	0.02	0.19	0.38	0.72	0.92	0.69
estExt_fgenesh4_pm.C_LG_II0196	AT4G03030	OR23	F-box/kelch-repeat protein OR23 [Source:UniProtKB/Swiss-Prot;Acc:Q0V7S6]	-0.04	0.18	0.37	0.68	0.89	0.75
eugene3.00012325	AT4G38540	AT4G38540	FAD/NAD(P)-binding oxidoreductase family protein [Source:TAIR;Acc:AT4G38540]	0.1	0.51	0.56	0.9	0.65	0.82
fgenesh4_pm.C_LG_XIII000061	AT3G10020	AT3G10020	unknown protein; FUNCTIONS IN: molecular_function unknown; INVOLVED IN: response to oxidative stress, anaerobic respiration; LOCATED IN: cellular_component unknown; EXPRESSED IN: 23 plant structures; EXPRESSED DURING: 13 growth stages; Has 47 Blast /.../o 47 proteins in 12 species: Archae - 0; Bacteria - 0; Metazoa - 1; Fungi - 0; Plants - 46; Viruses - 0; Other Eukaryotes - 0 (source: NCBI BLink…	0.23	0.36	0.29	0.99	0.67	0.83
estExt_fgenesh4_pg.C_LG_VII1162	AT3G51130	AT3G51130	UPF0183 protein At3g51130 [Source:UniProtKB/Swiss-Prot;Acc:Q9SD33]	0.25	0.46	0.36	0.85	0.89	0.77
gw1.XI.352.1	AT5G54730	ATG18F	Autophagy-related protein 18f [Source:UniProtKB/Swiss-Prot;Acc:Q9FH32]	0.17	0.49	0.31	0.84	0.73	0.8
eugene3.00061170	AT1G15670	AT1G15670	F-box/kelch-repeat protein At1g15670 [Source:UniProtKB/Swiss-Prot;Acc:Q9LMR5]	0.37	0.53	0.35	0.78	0.71	0.68
estExt_fgenesh4_pg.C_LG_XVI0239	AT5G05140	MED26B	Probable mediator of RNA polymerase II transcription subunit 26b [Source:UniProtKB/Swiss-Prot;Acc:Q9FHK9]	0.31	0.67	0.11	0.69	0.7	0.79
estExt_fgenesh4_pg.C_1200078	AT4G03510	RMA1	E3 ubiquitin-protein ligase RMA1 [Source:UniProtKB/Swiss-Prot;Acc:O64425]	-0.14	0.49	0.43	0.81	0.83	0.35
estExt_fgenesh4_pm.C_LG_I0800	AT3G47340	ASN1/DIN6	Asparagine synthetase [glutamine-hydrolyzing] 1 [Source:UniProtKB/Swiss-Prot;Acc:P49078]	-0.5	0.61	0.74	0.4	0.58	0.38
grail3.0006002201	AT2G32150	AT2G32150	Haloacid dehalogenase-like hydrolase (HAD) superfamily protein [Source:TAIR;Acc:AT2G32150]	0.04	1.36	0.97	0.58	0.08	-0.47
estExt_fgenesh4_pg.C_LG_XIV1000	AT5G14780	FDH1	Formate dehydrogenase, mitochondrial [Source:UniProtKB/Swiss-Prot;Acc:Q9S7E4]	-0.07	0.5	0.58	1.16	1.79	1.24
estExt_fgenesh4_pm.C_LG_VIII0822	AT1G07040	AT1G07040	unknown protein; INVOLVED IN: biological_process unknown; LOCATED IN: chloroplast; EXPRESSED IN: 24 plant structures; EXPRESSED DURING: 14 growth stages; BEST Arabidopsis thaliana protein match is: unknown protein (TAIR:AT1G27030.1); Has 540 Blast h /.../ 538 proteins in 187 species: Archae - 0; Bacteria - 333; Metazoa - 0; Fungi - 0; Plants - 67; Viruses - 0; Other Eukaryotes - 140 (source: NCBI…	0.11	0.74	0.63	1.06	1.62	1.19
gw1.211.9.1	AT4G26080	ABI1	Protein phosphatase 2C 56 [Source:UniProtKB/Swiss-Prot;Acc:P49597]	-0.03	0.83	0.75	1.05	1.39	1.22
estExt_Genewise1_v1.C_LG_VII0493	AT2G43820	UGT74F2	UDP-glycosyltransferase 74F2 [Source:UniProtKB/Swiss-Prot;Acc:O22822]	0.4	0.65	0.61	1	1.18	1.19
eugene3.00020688	AT1G21450	SCL1	Scarecrow-like protein 1 [Source:UniProtKB/Swiss-Prot;Acc:Q9SDQ3]	0.34	0.57	0.74	1.18	1.26	1.19
estExt_fgenesh4_pm.C_LG_V0730	AT1G21000	AT1G21000	PLATZ transcription factor family protein [Source:TAIR;Acc:AT1G21000]	0.32	0.69	0.81	1.13	1.37	1.27
eugene3.01300038	AT4G33940	AT4G33940	RING/U-box superfamily protein [Source:TAIR;Acc:AT4G33940]	0.33	0.73	0.69	1.05	1.51	1.53
estExt_Genewise1_v1.C_LG_XVIII0752	AT4G29190	AT4G29190	Zinc finger CCCH domain-containing protein 49 [Source:UniProtKB/Swiss-Prot;Acc:Q9M0G2]	0.26	0.93	0.56	1.12	1.04	0.98
estExt_Genewise1_v1.C_LG_XV2076	AT3G48530	KING1	SNF1-related protein kinase regulatory subunit gamma-1 [Source:UniProtKB/Swiss-Prot;Acc:Q8LBB2]	-0.09	0.84	0.41	0.93	1.05	0.76
eugene3.00061363	AT2G18700	TPS11	Probable alpha,alpha-trehalose-phosphate synthase [UDP-forming] 11 [Source:UniProtKB/Swiss-Prot;Acc:Q9ZV48]	0.02	0.64	0.19	0.94	1.28	1.12
eugene3.00080788	AT1G01550	BPS1	Protein BPS1, chloroplastic [Source:UniProtKB/Swiss-Prot;Acc:Q9LMM6]	0.22	1.57	0.53	1.08	1.18	1.34
estExt_fgenesh4_pm.C_LG_X0749	AT2G40000	HSPRO2	Nematode resistance protein-like HSPRO2 [Source:UniProtKB/Swiss-Prot;Acc:O04203]	0.54	1.24	0.6	1.27	1.3	1.13
eugene3.00130563	AT5G18130	AT5G18130	unknown protein; BEST Arabidopsis thaliana protein match is: unknown protein (TAIR:AT3G03870.1); Has 35333 Blast hits to 34131 proteins in 2444 species: Archae - 798; Bacteria - 22429; Metazoa - 974; Fungi - 991; Plants - 531; Viruses - 0; Other Euk /.../s - 9610 (source: NCBI BLink). [Source:TAIR;Acc:AT5G18130]	0.79	1.27	1.29	1.44	1.56	1.35
estExt_Genewise1_v1.C_LG_X2383	AT3G12360	ITN1	Ankyrin repeat-containing protein At3g12360 [Source:UniProtKB/Swiss-Prot;Acc:Q9C7A2]	0.42	1.19	1.06	1.29	1.4	1.4
estExt_fgenesh4_pg.C_LG_XVI0309	AT2G41410	CML35	Probable calcium-binding protein CML35 [Source:UniProtKB/Swiss-Prot;Acc:P30188]	0.86	1.04	0.81	1.21	1.39	1.48
grail3.0005057301	AT1G25560	TEM1	AP2/ERF and B3 domain-containing transcription repressor TEM1 [Source:UniProtKB/Swiss-Prot;Acc:Q9C6M5]	0.94	1.79	1.65	0.89	1.31	1.46
estExt_fgenesh4_pm.C_LG_XVI0476	AT2G38400	AGT3	Alanine--glyoxylate aminotransferase 2 homolog 2, mitochondrial [Source:UniProtKB/Swiss-Prot;Acc:Q94AL9]	1.02	0.35	1.11	2.14	2.78	2.82
gw1.XIII.2195.1	AT5G17860	CCX1	Cation/calcium exchanger 1 [Source:UniProtKB/Swiss-Prot;Acc:Q9FKP1]	0.56	0.42	1.06	1.97	2.59	2.58
estExt_fgenesh4_pm.C_660017	AT2G27830	AT2G27830	unknown protein; BEST Arabidopsis thaliana protein match is: unknown protein (TAIR:AT4G22758.1); Has 131 Blast hits to 131 proteins in 17 species: Archae - 0; Bacteria - 0; Metazoa - 0; Fungi - 0; Plants - 131; Viruses - 0; Other Eukaryotes - 0 (sou /.../CBI BLink). [Source:TAIR;Acc:AT2G27830]	0.71	1.51	1.44	1.97	1.76	1.65
eugene3.00860021	AT1G80160	AT1G80160	Lactoylglutathione lyase / glyoxalase I family protein [Source:TAIR;Acc:AT1G80160]	0.8	1.18	1.22	1.82	2.39	2.04
estExt_Genewise1_v1.C_LG_XIV2782	AT3G63010	GID1B	Gibberellin receptor GID1B [Source:UniProtKB/Swiss-Prot;Acc:Q9LYC1]	0.67	1.08	1.25	1.83	2.53	2.4
estExt_Genewise1_v1.C_LG_XI3994	AT3G15500	NAC055	NAC domain-containing protein 55 [Source:UniProtKB/Swiss-Prot;Acc:Q9LDY8]	0.41	1.36	1.44	2.06	2.55	2.12
estExt_fgenesh4_pg.C_700172	AT5G27320	GID1C	Gibberellin receptor GID1C [Source:UniProtKB/Swiss-Prot;Acc:Q940G6]	1.16	1.48	1.81	2.52	2.5	2.39
grail3.0046016501	AT1G28330	DYL1	dormancy-associated protein-like 1 [Source:TAIR;Acc:AT1G28330]	1.88	1.96	1.79	2.46	2.55	2.63
grail3.0071001401	AT1G29760	AT1G29760	Putative adipose-regulatory protein (Seipin) [Source:TAIR;Acc:AT1G29760]	1.87	2.71	2.96	3.21	3.53	3.8

## Sheet: Po_GRNIV
Poplar ortholog	Arabidopsis ID	Arabidopsis NAME	DESCRIPTION	Log (SD1w / LD)	Log (SD2w / LD)	Log (SD3w / LD)	Log (SD4w / LD)	Log (SD5w / LD)	Log (SD6w / LD)
eugene3.00081956	AT5G18650	AT5G18650	CHY-type/CTCHY-type/RING-type Zinc finger protein [Source:TAIR;Acc:AT5G18650]	-0.23	-0.13	-0.35	-0.99	-1.35	-1.09
eugene3.00100085	AT4G21450	PVA42	Vesicle-associated protein 4-2 [Source:UniProtKB/Swiss-Prot;Acc:Q8VYN2]	-0.21	-0.15	-0.2	-0.71	-1.08	-1.05
eugene3.00021750	AT4G02440	EID1	Phytochrome A-associated F-box protein [Source:UniProtKB/Swiss-Prot;Acc:Q8LEA8]	0	-0.44	-0.41	-0.76	-1.07	-1.02
estExt_fgenesh4_pm.C_1240007	AT4G27450	AT4G27450	Aluminium induced protein with YGL and LRDR motifs [Source:TAIR;Acc:AT4G27450]	0.08	-0.08	-0.48	-0.64	-0.72	-1.02
estExt_fgenesh4_kg.C_LG_X0064	AT3G55770	WLIM2B	LIM domain-containing protein WLIM2b [Source:UniProtKB/Swiss-Prot;Acc:Q9M047]	0.15	-0.74	-0.56	-0.67	-0.88	-0.75
estExt_fgenesh4_pm.C_LG_XI0246	AT1G53400	AT1G53400	Ubiquitin domain-containing protein [Source:TAIR;Acc:AT1G53400]	-0.23	-0.77	-0.54	-0.99	-0.76	-0.76
eugene3.00700226	AT3G05250	AT3G05250	RING/U-box superfamily protein [Source:TAIR;Acc:AT3G05250]	-0.47	-0.32	-0.65	-0.59	-0.38	-0.61
estExt_Genewise1_v1.C_LG_IX4547	AT1G08460	HDA8	Histone deacetylase 8 [Source:UniProtKB/Swiss-Prot;Acc:Q94EJ2]	-0.34	-0.61	-0.29	-0.48	-0.21	-0.3
fgenesh4_pm.C_LG_II000166	AT2G18280	TULP2	Tubby-like F-box protein 2 [Source:UniProtKB/Swiss-Prot;Acc:Q8GVE5]	0.08	0.26	0.18	-0.43	-0.41	-0.55
estExt_fgenesh4_pg.C_290356	AT4G25170	AT4G25170	Uncharacterised conserved protein (UCP012943) [Source:TAIR;Acc:AT4G25170]	-0.15	-0.17	0.01	-0.49	-0.43	-0.71
estExt_Genewise1_v1.C_LG_I6254	AT5G56180	ARP8	Actin-related protein 8 [Source:UniProtKB/Swiss-Prot;Acc:Q9FKT0]	-0.18	-0.21	-0.13	-0.56	-0.27	-0.61
estExt_fgenesh4_pg.C_LG_II0766	AT1G44770	AT1G44770	unknown protein; BEST Arabidopsis thaliana protein match is: unknown protein (TAIR:AT5G49710.3); Has 81 Blast hits to 81 proteins in 17 species: Archae - 0; Bacteria - 0; Metazoa - 0; Fungi - 0; Plants - 81; Viruses - 0; Other Eukaryotes - 0 (source /.../ BLink). [Source:TAIR;Acc:AT1G44770]	0.04	0.1	-0.37	-0.35	-0.41	-0.38
estExt_Genewise1_v1.C_LG_XIII2126	AT2G36900	MEMB11	Membrin-11 [Source:UniProtKB/Swiss-Prot;Acc:Q9SJL6]	-0.07	-0.01	-0.05	-0.34	-0.35	-0.24
fgenesh4_kg.C_LG_X000010	AT5G18640	AT5G18640	alpha/beta-Hydrolases superfamily protein [Source:TAIR;Acc:AT5G18640]	-0.12	-0.17	-0.04	-0.26	-0.17	-0.11
gw1.I.8546.1	AT3G13550	COP10	Constitutive photomorphogenesis protein 10 [Source:UniProtKB/Swiss-Prot;Acc:Q9LJD7]	-0.16	-0.26	-0.07	-0.06	-0.26	-0.13
grail3.0105005201	AT3G29240	AT3G29240	Protein of unknown function (DUF179) [Source:TAIR;Acc:AT3G29240]	-0.69	0.22	-0.13	-0.08	-0.11	-0.3
eugene3.00050097	AT4G08330	AT4G08330	Uncharacterized protein At4g08330, chloroplastic [Source:UniProtKB/Swiss-Prot;Acc:Q9STN5]	-0.49	0.04	-0.06	-0.21	-0.3	-0.23
grail3.0019008902	AT4G37180	AT4G37180	Homeodomain-like superfamily protein [Source:TAIR;Acc:AT4G37180]	-0.41	-0.02	-0.19	-0.23	0.08	-0.02
grail3.0006002201	AT2G32150	AT2G32150	Haloacid dehalogenase-like hydrolase (HAD) superfamily protein [Source:TAIR;Acc:AT2G32150]	0.04	1.36	0.97	0.58	0.08	-0.47
grail3.0055010001	AT1G11530	CXXS1	Thioredoxin-like protein CXXS1 [Source:UniProtKB/Swiss-Prot;Acc:Q8LDI5]	0.94	0.86	0.67	0.57	0.72	0.54
estExt_Genewise1_v1.C_LG_XIV3568	AT2G04550	IBR5	Protein-tyrosine-phosphatase IBR5 [Source:UniProtKB/Swiss-Prot;Acc:Q84JU4]	0.56	0.88	1.02	0.84	1.04	0.97
estExt_fgenesh4_pm.C_LG_II0071	AT4G35750	AT4G35750	SEC14 cytosolic factor family protein / phosphoglyceride transfer family protein [Source:TAIR;Acc:AT4G35750]	0.51	0.73	0.59	0.69	0.71	0.83
estExt_Genewise1_v1.C_LG_VI0137	AT2G01490	PAHX	Phytanoyl-CoA dioxygenase [Source:UniProtKB/Swiss-Prot;Acc:Q9ZVF6]	0.51	0.71	0.55	0.78	0.78	0.74
grail3.0014020401	AT5G54540	AT5G54540	Uncharacterised conserved protein (UCP012943) [Source:TAIR;Acc:AT5G54540]	0.59	0.68	0.46	0.81	0.87	0.8
grail3.0116008101	AT5G19860	AT5G19860	Protein of unknown function, DUF538 [Source:TAIR;Acc:AT5G19860]	0.16	0.57	0.44	0.86	0.85	0.99
grail3.0002003502	AT1G36070	AT1G36070	Transducin/WD40 repeat-like superfamily protein [Source:TAIR;Acc:AT1G36070]	0.12	0.67	0.69	0.93	0.78	0.79
estExt_Genewise1_v1.C_1300156	AT2G15695	AT2G15695	Protein of unknown function DUF829, transmembrane 53 [Source:TAIR;Acc:AT2G15695]	0.42	0.72	0.8	1.06	0.89	0.86
estExt_fgenesh4_pg.C_LG_X0515	AT1G24440	AT1G24440	RING/U-box superfamily protein [Source:TAIR;Acc:AT1G24440]	0.32	0.67	0.63	0.96	1.19	1.02
estExt_Genewise1_v1.C_LG_XVIII0752	AT4G29190	AT4G29190	Zinc finger CCCH domain-containing protein 49 [Source:UniProtKB/Swiss-Prot;Acc:Q9M0G2]	0.26	0.93	0.56	1.12	1.04	0.98
eugene3.00030654	AT1G32700	AT1G32700	PLATZ transcription factor family protein [Source:TAIR;Acc:AT1G32700]	0.49	0.51	0.61	0.91	1.07	0.99
gw1.XIII.1730.1	AT3G04350	AT3G04350	Plant protein of unknown function (DUF946) [Source:TAIR;Acc:AT3G04350]	0.51	0.28	0.63	0.87	1.18	1.04
estExt_fgenesh4_pg.C_LG_IX0442	AT4G39100	SHL1	PHD finger family protein / bromo-adjacent homology (BAH) domain-containing protein [Source:TAIR;Acc:AT4G39100]	0.28	0.99	0.69	1.07	0.74	0.61
estExt_fgenesh4_pg.C_LG_VIII1649	AT3G26510	AT3G26510	Octicosapeptide/Phox/Bem1p family protein [Source:TAIR;Acc:AT3G26510]	0.21	1.07	0.91	0.43	0.45	0.42
estExt_fgenesh4_pm.C_LG_I0800	AT3G47340	ASN1/DIN6	Asparagine synthetase [glutamine-hydrolyzing] 1 [Source:UniProtKB/Swiss-Prot;Acc:P49078]	-0.5	0.61	0.74	0.4	0.58	0.38
estExt_fgenesh4_pg.C_1200078	AT4G03510	RMA1	E3 ubiquitin-protein ligase RMA1 [Source:UniProtKB/Swiss-Prot;Acc:O64425]	-0.14	0.49	0.43	0.81	0.83	0.35
eugene3.00140217	AT3G61060	PP2A13	F-box protein PP2-A13 [Source:UniProtKB/Swiss-Prot;Acc:Q9LEX0]	0.46	0.77	0.38	0.4	0.48	-0.13
gw1.X.3341.1	AT3G52060	AT3G52060	Core-2/I-branching beta-1,6-N-acetylglucosaminyltransferase family protein [Source:TAIR;Acc:AT3G52060]	0.57	0.62	0.33	0.39	-0.11	0.01
estExt_fgenesh4_pg.C_LG_VIII1581	AT2G02710	TLP1	Protein TWIN LOV 1 [Source:UniProtKB/Swiss-Prot;Acc:O64511]	0.49	-0.29	0.25	0.16	0.8	0.55
fgenesh4_pm.C_LG_XIII000061	AT3G10020	AT3G10020	unknown protein; FUNCTIONS IN: molecular_function unknown; INVOLVED IN: response to oxidative stress, anaerobic respiration; LOCATED IN: cellular_component unknown; EXPRESSED IN: 23 plant structures; EXPRESSED DURING: 13 growth stages; Has 47 Blast /.../o 47 proteins in 12 species: Archae - 0; Bacteria - 0; Metazoa - 1; Fungi - 0; Plants - 46; Viruses - 0; Other Eukaryotes - 0 (source: NCBI BLink…	0.23	0.36	0.29	0.99	0.67	0.83
estExt_fgenesh4_pm.C_LG_IV0208	AT5G16110	AT5G16110	unknown protein; FUNCTIONS IN: molecular_function unknown; INVOLVED IN: biological_process unknown; LOCATED IN: chloroplast; EXPRESSED IN: 24 plant structures; EXPRESSED DURING: 15 growth stages; BEST Arabidopsis thaliana protein match is: unknown p /.../ (TAIR:AT3G02555.1); Has 133 Blast hits to 133 proteins in 18 species: Archae - 0; Bacteria - 0; Metazoa - 0; Fungi - 0; Plants - 133; Viruses -…	0.58	0.26	0.36	0.82	0.77	0.86
estExt_fgenesh4_pg.C_LG_VI0927	AT4G29820	CFIS1	Pre-mRNA cleavage factor Im 25 kDa subunit 1 [Source:UniProtKB/Swiss-Prot;Acc:Q94AF0]	0.38	0.32	0.31	0.85	1.02	0.82
estExt_fgenesh4_pg.C_1470017	AT5G24890	AT5G24890	unknown protein; FUNCTIONS IN: molecular_function unknown; INVOLVED IN: biological_process unknown; LOCATED IN: cellular_component unknown; EXPRESSED IN: 24 plant structures; EXPRESSED DURING: 13 growth stages; BEST Arabidopsis thaliana protein matc /.../unknown protein (TAIR:AT2G24550.1); Has 1807 Blast hits to 1807 proteins in 277 species: Archae - 0; Bacteria - 0; Metazoa - 736; Fungi - 347; P…	0.54	0.32	0.27	0.89	1.1	0.77
gw1.273.26.1	AT1G04400	CRY2	Cryptochrome-2 [Source:UniProtKB/Swiss-Prot;Acc:Q96524]	0.15	0	0.35	0.77	1.14	1
gw1.XIV.1345.1	AT4G00335	RHB1A	RING-H2 finger B1A [Source:TAIR;Acc:AT4G00335]	0.2	0.11	0.35	0.73	1.04	0.89
estExt_Genewise1_v1.C_LG_IX3773	AT3G47160	AT3G47160	RING/U-box superfamily protein [Source:TAIR;Acc:AT3G47160]	0.29	0.24	0.27	0.7	1.01	0.87
grail3.0009049102	AT5G19140	ATAILP1	Aluminium induced protein with YGL and LRDR motifs [Source:TAIR;Acc:AT5G19140]	-0.19	0.21	0.37	0.68	0.82	0.87
estExt_fgenesh4_pm.C_LG_II0196	AT4G03030	OR23	F-box/kelch-repeat protein OR23 [Source:UniProtKB/Swiss-Prot;Acc:Q0V7S6]	-0.04	0.18	0.37	0.68	0.89	0.75
fgenesh4_pg.C_LG_IX000900	AT5G19430	AT5G19430	RING/U-box superfamily protein [Source:TAIR;Acc:AT5G19430]	0.03	0.47	0.35	0.71	0.82	0.78
estExt_fgenesh4_kg.C_LG_VI0014	AT2G41430	ERD15	Protein EARLY RESPONSIVE TO DEHYDRATION 15 [Source:UniProtKB/Swiss-Prot;Acc:Q39096]	0.06	0.29	0.21	0.85	0.84	0.67
estExt_fgenesh4_pm.C_LG_X0632	AT1G26670	VTI12	Vesicle transport v-SNARE 12 [Source:UniProtKB/Swiss-Prot;Acc:Q9SEL5]	0.08	0.05	0.12	0.72	0.77	0.66
estExt_fgenesh4_pg.C_LG_VI0330	AT3G10250	AT3G10250	Plant protein 1589 of unknown function [Source:TAIR;Acc:AT3G10250]	0.27	0.6	0.26	0.62	0.61	0.36
eugene3.14830001	AT1G45976	SBP1	S-ribonuclease binding protein 1 [Source:TAIR;Acc:AT1G45976]	0.4	0.75	0.46	0.56	0.68	0.41
eugene3.00120846	AT5G63190	AT5G63190	MA3 domain-containing protein [Source:TAIR;Acc:AT5G63190]	0.18	0.6	0.55	0.47	0.64	0.48
fgenesh4_pg.C_LG_XI000690	AT3G15070	AT3G15070	RING/U-box superfamily protein [Source:TAIR;Acc:AT3G15070]	0.19	0.5	0.47	0.63	0.51	0.5
gw1.I.3998.1	AT2G14910	AT2G14910	unknown protein; LOCATED IN: chloroplast; EXPRESSED IN: 24 plant structures; EXPRESSED DURING: 15 growth stages; BEST Arabidopsis thaliana protein match is: unknown protein (TAIR:AT5G14970.1); Has 605 Blast hits to 425 proteins in 102 species: Archa /.../ Bacteria - 300; Metazoa - 25; Fungi - 0; Plants - 89; Viruses - 0; Other Eukaryotes - 191 (source: NCBI BLink). [Source:TAIR;Acc:AT2G14910]	0.24	0.39	0.45	0.55	0.55	0.53
fgenesh4_pm.C_scaffold_152000023	AT1G15740	AT1G15740	Leucine-rich repeat family protein [Source:TAIR;Acc:AT1G15740]	0.24	0.63	0.53	0.62	0.34	0.48
estExt_Genewise1_v1.C_770059	AT3G16857	ARR1	Two-component response regulator ARR1 [Source:UniProtKB/Swiss-Prot;Acc:Q940D0]	0.26	0.76	0.61	0.67	0.51	0.45
eugene3.00061670	AT2G25900	ATCTH	Zinc finger CCCH domain-containing protein 23 [Source:UniProtKB/Swiss-Prot;Acc:O82307]	0.14	0.73	0.47	0.67	0.54	0.57
gw1.XV.660.1	AT5G60850	DOF5.4	Dof zinc finger protein DOF5.4 [Source:UniProtKB/Swiss-Prot;Acc:Q8LDR0]	0.1	0.62	0.22	0.45	0.6	0.5
estExt_Genewise1_v1.C_LG_III0117	AT4G16520	ATG8F	Autophagy-related protein 8f [Source:UniProtKB/Swiss-Prot;Acc:Q8VYK7]	0.1	0.48	0.26	0.57	0.54	0.6
estExt_fgenesh4_pm.C_LG_XIV0126	AT4G00355	AT4G00355	unknown protein; BEST Arabidopsis thaliana protein match is: unknown protein (TAIR:AT2G45980.1); Has 100 Blast hits to 97 proteins in 16 species: Archae - 0; Bacteria - 0; Metazoa - 0; Fungi - 0; Plants - 100; Viruses - 0; Other Eukaryotes - 0 (sour /.../BI BLink). [Source:TAIR;Acc:AT4G00355]	0.08	0.47	0.35	0.61	0.71	0.61
gw1.III.165.1	AT1G55510	BCDH BETA1	2-oxoisovalerate dehydrogenase subunit beta 1, mitochondrial [Source:UniProtKB/Swiss-Prot;Acc:Q9SAV3]	0.13	0.39	0.34	0.4	0.76	0.62
eugene3.00012291	AT5G64260	EXL2	Protein EXORDIUM-like 2 [Source:UniProtKB/Swiss-Prot;Acc:Q9FE06]	0.25	0.35	0.37	0.38	0.67	0.52
eugene3.00570065	AT5G66160	RMR1	Receptor homology region, transmembrane domain- and RING domain-containing protein 1 [Source:UniProtKB/Swiss-Prot;Acc:Q9M622]	0.36	0.38	0.59	0.52	0.69	0.51
estExt_Genewise1_v1.C_LG_VIII1677	AT5G05930	GC1	guanylyl cyclase 1 [Source:TAIR;Acc:AT5G05930]	0.52	0.4	0.44	0.47	0.7	0.6
eugene3.00160826	AT5G03230	AT5G03230	Protein of unknown function, DUF584 [Source:TAIR;Acc:AT5G03230]	0.41	0.46	0.32	0.38	0.98	0.68
estExt_Genewise1_v1.C_LG_II1818	AT1G10070	BCAT2	Branched-chain-amino-acid aminotransferase 2, chloroplastic [Source:UniProtKB/Swiss-Prot;Acc:Q9M439]	0.7	0.46	0.16	0.4	0.89	0.67
fgenesh4_kg.C_LG_I000098	AT1G53580	GLY3	Persulfide dioxygenase ETHE1 homolog, mitochondrial [Source:UniProtKB/Swiss-Prot;Acc:Q9C8L4]	-0.11	0.07	-0.01	0.27	0.45	0.49
estExt_fgenesh4_pm.C_LG_IX0224	AT4G39090	RD19A	Cysteine proteinase RD19a [Source:UniProtKB/Swiss-Prot;Acc:P43296]	-0.11	-0.02	-0.03	0.24	0.36	0.48
eugene3.56470001	AT4G19860	LCAT4	Lecithin-cholesterol acyltransferase-like 4 [Source:UniProtKB/Swiss-Prot;Acc:Q71N54]	0	-0.04	0.03	0.17	0.43	0.29
gw1.IX.1513.1	AT2G21240	BPC4	Protein BASIC PENTACYSTEINE4 [Source:UniProtKB/Swiss-Prot;Acc:Q8S8C6]	-0.01	-0.02	0.19	0.07	0.42	0.35
gw1.XIX.1549.1	AT5G65660	AT5G65660	Uncharacterized protein At5g65660 [Source:UniProtKB/Swiss-Prot;Acc:Q9LSK9]	0.21	0.08	-0.04	0.5	0.67	0.31
gw1.VII.3112.1	AT5G66930	AT5G66930	unknown protein; CONTAINS InterPro DOMAIN/s: Protein of unknown function DUF1649 (InterPro:IPR012445); Has 236 Blast hits to 236 proteins in 105 species: Archae - 0; Bacteria - 0; Metazoa - 93; Fungi - 70; Plants - 56; Viruses - 0; Other Eukaryotes /.../source: NCBI BLink). [Source:TAIR;Acc:AT5G66930]	0.14	0.24	-0.08	0.46	0.37	0.48
estExt_fgenesh4_pg.C_LG_VIII0041	AT1G16840	AT1G16840	unknown protein; BEST Arabidopsis thaliana protein match is: unknown protein (TAIR:AT1G78890.1); Has 35333 Blast hits to 34131 proteins in 2444 species: Archae - 798; Bacteria - 22429; Metazoa - 974; Fungi - 991; Plants - 531; Viruses - 0; Other Euk /.../s - 9610 (source: NCBI BLink). [Source:TAIR;Acc:AT1G16840]	0.31	0.03	0.05	0.36	0.32	0.35
estExt_fgenesh4_pg.C_LG_XV0004	AT3G49590	AT3G49590	Autophagy-related protein 13 [Source:TAIR;Acc:AT3G49590]	0.09	-0.02	0.08	0.35	0.37	0.36
eugene3.00040183	AT4G05150	AT4G05150	Octicosapeptide/Phox/Bem1p family protein [Source:TAIR;Acc:AT4G05150]	-0.13	-0.02	0.04	0.6	0.54	0.45
gw1.70.680.1	AT1G55000	AT1G55000	F-box protein At1g55000 [Source:UniProtKB/Swiss-Prot;Acc:Q9FZ32]	0.12	0.2	0.34	0.55	0.64	0.58
eugene3.00010064	AT2G44130	AT2G44130	F-box/kelch-repeat protein At2g44130 [Source:UniProtKB/Swiss-Prot;Acc:O80582]	-0.03	0.16	0.24	0.54	0.62	0.48
estExt_fgenesh4_pg.C_LG_XVI0181	AT3G10740	ASD1	Alpha-L-arabinofuranosidase 1 [Source:UniProtKB/Swiss-Prot;Acc:Q9SG80]	0.01	0.04	0.21	0.52	0.67	0.49
eugene3.00101412	AT3G17100	BHLH147	Transcription factor bHLH147 [Source:UniProtKB/Swiss-Prot;Acc:Q9LSN7]	-0.09	0.25	0.28	0.63	0.47	0.4
estExt_fgenesh4_pg.C_860159	AT5G45360	SKIP31	F-box protein SKIP31 [Source:UniProtKB/Swiss-Prot;Acc:Q9FHK0]	0.21	0.35	0.22	0.59	0.21	-0.01
estExt_fgenesh4_kg.C_LG_I0055	AT5G55970	AT5G55970	RING/U-box superfamily protein [Source:TAIR;Acc:AT5G55970]	0.17	0.15	0.32	0.51	0.42	0.08
estExt_fgenesh4_pg.C_LG_II1864	AT3G15580	ATG8I	Autophagy-related protein 8i [Source:UniProtKB/Swiss-Prot;Acc:Q9LRP7]	0.2	0.34	0.13	0.55	0.43	0.41
estExt_fgenesh4_kg.C_LG_III0041	AT1G64230	UBC28	Ubiquitin-conjugating enzyme E2 28 [Source:UniProtKB/Swiss-Prot;Acc:Q94F47]	0.21	0.27	0.22	0.39	0.35	0.39
estExt_fgenesh4_pg.C_LG_II0813	AT1G36980	AT1G36980	unknown protein; CONTAINS InterPro DOMAIN/s: Uncharacterised protein family UPF0220 (InterPro:IPR007919); Has 424 Blast hits to 424 proteins in 159 species: Archae - 0; Bacteria - 0; Metazoa - 228; Fungi - 120; Plants - 62; Viruses - 0; Other Eukary /.../ 14 (source: NCBI BLink). [Source:TAIR;Acc:AT1G36980]	0.08	0.27	0.16	0.47	0.25	0.43
grail3.0002029801	AT4G09830	AT4G09830	Uncharacterised conserved protein UCP009193 [Source:TAIR;Acc:AT4G09830]	0.22	0.13	0.25	0.41	0.48	0.35
gw1.I.6225.1	AT2G04690	AT2G04690	Pyridoxamine 5'-phosphate oxidase family protein [Source:TAIR;Acc:AT2G04690]	0.27	0.22	0.34	0.51	0.52	0.39
grail3.0009029402	AT1G13450	GT-1	Trihelix transcription factor GT-1 [Source:UniProtKB/Swiss-Prot;Acc:Q9FX53]	0.21	0.35	0.34	0.49	0.42	0.26
grail3.0003013001	AT5G42200	ATL23	E3 ubiquitin-protein ligase ATL23 [Source:UniProtKB/Swiss-Prot;Acc:Q8L9W3]	0.04	0.28	0.31	0.35	0.32	0.29
eugene3.01470044	AT4G31410	AT4G31410	Protein of unknown function (DUF1644) [Source:TAIR;Acc:AT4G31410]	0.35	0.23	0.17	0.25	0.46	0.28
eugene3.00090655	AT4G34030	MCCB	Methylcrotonoyl-CoA carboxylase beta chain, mitochondrial [Source:UniProtKB/Swiss-Prot;Acc:Q9LDD8]	0.43	0.22	0.09	0.3	0.41	0.09
fgenesh4_pg.C_LG_XI000792	AT2G42620	MAX2	F-box protein MAX2 [Source:UniProtKB/Swiss-Prot;Acc:Q9SIM9]	0.2	0.43	0.37	0.03	0.2	0.31
grail3.0026024601	AT5G08520	MYBS2	Duplicated homeodomain-like superfamily protein [Source:TAIR;Acc:AT5G08520]	0.33	0.29	0.37	0.09	0.18	0.17
estExt_fgenesh4_pg.C_LG_II0775	AT1G21920	AT1G21920	Histone H3 K4-specific methyltransferase SET7/9 family protein [Source:TAIR;Acc:AT1G21920]	0.21	0.25	0.24	0.09	0.1	0.18
fgenesh4_pg.C_LG_III000417	AT3G16190	AT3G16190	Probable inactive nicotinamidase At3g16190 [Source:UniProtKB/Swiss-Prot;Acc:Q93Z51]	0.2	0	0.25	-0.02	0.22	0.3
gw1.XVI.1091.1	AT1G16240	SYP51	Syntaxin-51 [Source:UniProtKB/Swiss-Prot;Acc:Q9SA23]	0.19	0.17	0.32	0.17	0.3	0.32
estExt_Genewise1_v1.C_1240101	AT4G27470	RMA3	E3 ubiquitin-protein ligase RMA3 [Source:UniProtKB/Swiss-Prot;Acc:Q8GUK7]	0.25	0.09	0.26	0.08	0.29	0.23
eugene3.00140373	AT2G46220	AT2G46220	Uncharacterized conserved protein (DUF2358) [Source:TAIR;Acc:AT2G46220]	0.19	0.09	0.15	0.19	0.35	0.3
estExt_fgenesh4_pg.C_LG_XIV0646	AT3G62650	AT3G62650	unknown protein; BEST Arabidopsis thaliana protein match is: unknown protein (TAIR:AT2G47485.1); Has 35333 Blast hits to 34131 proteins in 2444 species: Archae - 798; Bacteria - 22429; Metazoa - 974; Fungi - 991; Plants - 531; Viruses - 0; Other Euk /.../s - 9610 (source: NCBI BLink). [Source:TAIR;Acc:AT3G62650]	0.2	0.2	0.18	0.12	0.38	0.33
fgenesh4_pg.C_LG_VII001302	AT3G13062	AT3G13062	Polyketide cyclase/dehydrase and lipid transport superfamily protein [Source:TAIR;Acc:AT3G13062]	0.22	0.25	0.15	0.13	0.35	0.18
grail3.0111001201	AT4G04630	AT4G04630	Protein of unknown function, DUF584 [Source:TAIR;Acc:AT4G04630]	0.15	0.27	0.19	0.07	0.41	0.47
gw1.I.4943.1	AT5G54080	HGO	Homogentisate 1,2-dioxygenase [Source:UniProtKB/Swiss-Prot;Acc:Q9ZRA2]	0.11	0.3	0.28	0.1	0.53	0.3
gw1.IX.4830.1	AT3G45300	IVD	Isovaleryl-CoA dehydrogenase, mitochondrial [Source:UniProtKB/Swiss-Prot;Acc:Q9SWG0]	-0.09	0.32	0.23	0.08	0.35	0.06
estExt_Genewise1_v1.C_LG_VI1706	AT3G51840	ACX4	Acyl-coenzyme A oxidase 4, peroxisomal [Source:UniProtKB/Swiss-Prot;Acc:Q96329]	0.09	0.27	0.13	0.24	0.22	-0.03
estExt_Genewise1_v1.C_LG_XIV0605	AT3G01400	AT3G01400	ARM repeat superfamily protein [Source:TAIR;Acc:AT3G01400]	0.15	0.34	0.13	0.24	0.23	0.06
estExt_fgenesh4_pg.C_LG_I1487	AT4G19160	AT4G19160	unknown protein; Has 35333 Blast hits to 34131 proteins in 2444 species: Archae - 798; Bacteria - 22429; Metazoa - 974; Fungi - 991; Plants - 531; Viruses - 0; Other Eukaryotes - 9610 (source: NCBI BLink). [Source:TAIR;Acc:AT4G19160]	0.1	0.31	0.09	0.14	0.08	-0.07
estExt_fgenesh4_pg.C_LG_XII0205	AT3G61790	SINAT3	E3 ubiquitin-protein ligase SINAT3 [Source:UniProtKB/Swiss-Prot;Acc:Q84JL3]	0.11	0.25	0.09	0.06	-0.02	-0.15
fgenesh4_pg.C_LG_II000753	AT1G21780	AT1G21780	BTB/POZ domain-containing protein At1g21780 [Source:UniProtKB/Swiss-Prot;Acc:Q9XHZ8]	0.14	0.1	0.27	0.08	0.05	-0.05
eugene3.00051206	AT1G03090	MCCA	Methylcrotonoyl-CoA carboxylase subunit alpha, mitochondrial [Source:UniProtKB/Swiss-Prot;Acc:Q42523]	0.2	0.4	0.07	-0.1	-0.01	0.19
estExt_fgenesh4_pg.C_LG_III1010	AT1G12780	UGE1	Bifunctional UDP-glucose 4-epimerase and UDP-xylose 4-epimerase 1 [Source:UniProtKB/Swiss-Prot;Acc:Q42605]	0.22	0.27	-0.05	-0.25	0.01	-0.01
eugene3.00041446	AT3G07350	AT3G07350	Protein of unknown function (DUF506) [Source:TAIR;Acc:AT3G07350]	0.36	0.28	0.1	0.03	-0.14	-0.09
grail3.0039003901	AT3G61260	AT3G61260	Uncharacterized protein At3g61260 [Source:UniProtKB/Swiss-Prot;Acc:Q9M2D8]	0.47	0.24	0.19	-0.11	-0.11	-0.22
gw1.I.735.1	AT5G21170	KINB1	SNF1-related protein kinase regulatory subunit beta-1 [Source:UniProtKB/Swiss-Prot;Acc:Q84VQ1]	0.54	0.26	0.19	-0.03	0.1	-0.3
estExt_fgenesh4_pg.C_570018	AT4G35770	STR15	Rhodanese-like domain-containing protein 15, chloroplastic [Source:UniProtKB/Swiss-Prot;Acc:Q38853]	-0.02	0.02	-0.13	0.03	-0.07	-0.36
estExt_fgenesh4_pg.C_LG_II0742	AT1G21760	SKIP32	F-box protein 7 [Source:UniProtKB/Swiss-Prot;Acc:Q9XI00]	0.08	0.01	-0.08	-0.09	-0.04	-0.38
estExt_fgenesh4_pg.C_LG_I0974	AT1G11260	STP1	Sugar transport protein 1 [Source:UniProtKB/Swiss-Prot;Acc:P23586]	0.22	-0.12	-0.12	-0.02	-0.23	-0.21
grail3.0008023601	AT1G43700	VIP1	Transcription factor VIP1 [Source:UniProtKB/Swiss-Prot;Acc:Q9MA75]	0.21	0.13	-0.01	-0.07	-0.26	-0.07
eugene3.00120680	AT1G19000	AT1G19000	Homeodomain-like superfamily protein [Source:TAIR;Acc:AT1G19000]	0.28	0.04	0.14	0.09	-0.12	-0.28
eugene3.00090586	AT2G15890	MEE14	maternal effect embryo arrest 14 [Source:TAIR;Acc:AT2G15890]	0.43	-0.08	-0.06	0.02	0.08	-0.2
eugene3.00180884	AT2G18670	ATL56	RING-H2 finger protein ATL56 [Source:UniProtKB/Swiss-Prot;Acc:Q9ZV51]	0.21	-0.06	-0.23	0.14	0.11	-0.02
estExt_Genewise1_v1.C_LG_XIII3316	AT2G20740	TOM2AH3	Tetraspanin-19 [Source:UniProtKB/Swiss-Prot;Acc:Q940P5]	0.03	0.02	-0.02	-0.09	-0.13	-0.17
estExt_fgenesh4_pm.C_LG_XII0111	AT5G64180	AT5G64180	unknown protein; Has 1807 Blast hits to 1807 proteins in 277 species: Archae - 0; Bacteria - 0; Metazoa - 736; Fungi - 347; Plants - 385; Viruses - 0; Other Eukaryotes - 339 (source: NCBI BLink). [Source:TAIR;Acc:AT5G64180]	-0.04	-0.04	-0.15	-0.11	-0.09	-0.03
eugene3.00021274	AT3G60300	AT3G60300	RWD domain-containing protein [Source:TAIR;Acc:AT3G60300]	-0.04	0.05	-0.06	-0.18	0.06	-0.02
estExt_fgenesh4_pg.C_LG_X0791	AT2G32090	AT2G32090	Lactoylglutathione lyase / glyoxalase I family protein [Source:TAIR;Acc:AT2G32090]	-0.05	-0.07	-0.01	-0.09	0.01	0.18
estExt_fgenesh4_pm.C_290035	AT5G47390	MYBH/KUA1	myb-like transcription factor family protein [Source:TAIR;Acc:AT5G47390]	-0.07	-0.13	-0.1	0.04	0.03	0.03
grail3.0012037901	AT3G07560	PEX13	Peroxisomal membrane protein 13 [Source:UniProtKB/Swiss-Prot;Acc:Q9SRR0]	-0.06	-0.1	0.13	-0.05	0.21	0.17
fgenesh4_pg.C_LG_V001723	AT1G76560	CP12-3	Calvin cycle protein CP12-3, chloroplastic [Source:UniProtKB/Swiss-Prot;Acc:Q9C9K2]	-0.05	0.01	-0.03	-0.04	0.21	0.11
estExt_Genewise1_v1.C_290248	AT2G35680	DSP8	Putative dual specificity protein phosphatase DSP8 [Source:UniProtKB/Swiss-Prot;Acc:Q9ZQP1]	-0.03	0.06	0.13	0.09	0.17	0.14
fgenesh4_pg.C_scaffold_57000082	AT3G19860	BHLH121	Transcription factor bHLH121 [Source:UniProtKB/Swiss-Prot;Acc:Q9LT23]	0.14	-0.09	0.03	0.09	0.22	0.16
grail3.0039018201	AT2G46550	AT2G46550	unknown protein; BEST Arabidopsis thaliana protein match is: unknown protein (TAIR:AT1G01240.3); Has 72 Blast hits to 68 proteins in 13 species: Archae - 0; Bacteria - 0; Metazoa - 1; Fungi - 0; Plants - 71; Viruses - 0; Other Eukaryotes - 0 (source /.../ BLink). [Source:TAIR;Acc:AT2G46550]	-0.08	0.18	-0.16	0.27	0	-0.02
estExt_Genewise1_v1.C_LG_I7755	AT1G27290	AT1G27290	unknown protein; Has 44 Blast hits to 44 proteins in 12 species: Archae - 0; Bacteria - 0; Metazoa - 0; Fungi - 0; Plants - 44; Viruses - 0; Other Eukaryotes - 0 (source: NCBI BLink). [Source:TAIR;Acc:AT1G27290]	0.12	-0.35	-0.32	-0.17	0.45	0.07
estExt_fgenesh4_pg.C_LG_III1543	AT1G80920	ATJ8	Chaperone protein dnaJ 8, chloroplastic [Source:UniProtKB/Swiss-Prot;Acc:Q9SAG8]	-0.04	-0.27	-0.31	0.01	0.24	0.03
estExt_fgenesh4_pg.C_LG_VI0871	AT3G51730	AT3G51730	saposin B domain-containing protein [Source:TAIR;Acc:AT3G51730]	-0.17	-0.46	-0.25	0.07	0.44	0.38
estExt_fgenesh4_pm.C_LG_VI0448	AT5G06370	AT5G06370	NC domain-containing protein-related [Source:TAIR;Acc:AT5G06370]	-0.35	-0.37	-0.13	-0.09	0.21	0.28
fgenesh4_pg.C_LG_II001248	AT3G60340	AT3G60340	alpha/beta-Hydrolases superfamily protein [Source:TAIR;Acc:AT3G60340]	-0.27	-0.16	-0.08	0.11	0.29	0.4
gw1.X.6498.1	AT1G14890	AT1G14890	Plant invertase/pectin methylesterase inhibitor superfamily protein [Source:TAIR;Acc:AT1G14890]	-0.45	-0.41	-0.19	0.32	0.28	0.4
estExt_fgenesh4_pg.C_LG_VII0336	AT2G38820	AT2G38820	Protein of unknown function (DUF506) [Source:TAIR;Acc:AT2G38820]	0.22	0.26	0.66	1.37	1.08	0.81
estExt_Genewise1_v1.C_LG_XV2076	AT3G48530	KING1	SNF1-related protein kinase regulatory subunit gamma-1 [Source:UniProtKB/Swiss-Prot;Acc:Q8LBB2]	-0.09	0.84	0.41	0.93	1.05	0.76
eugene3.00061363	AT2G18700	TPS11	Probable alpha,alpha-trehalose-phosphate synthase [UDP-forming] 11 [Source:UniProtKB/Swiss-Prot;Acc:Q9ZV48]	0.02	0.64	0.19	0.94	1.28	1.12
estExt_fgenesh4_pm.C_LG_VIII0822	AT1G07040	AT1G07040	unknown protein; INVOLVED IN: biological_process unknown; LOCATED IN: chloroplast; EXPRESSED IN: 24 plant structures; EXPRESSED DURING: 14 growth stages; BEST Arabidopsis thaliana protein match is: unknown protein (TAIR:AT1G27030.1); Has 540 Blast h /.../ 538 proteins in 187 species: Archae - 0; Bacteria - 333; Metazoa - 0; Fungi - 0; Plants - 67; Viruses - 0; Other Eukaryotes - 140 (source: NCBI…	0.11	0.74	0.63	1.06	1.62	1.19
estExt_fgenesh4_pm.C_LG_V0730	AT1G21000	AT1G21000	PLATZ transcription factor family protein [Source:TAIR;Acc:AT1G21000]	0.32	0.69	0.81	1.13	1.37	1.27
estExt_fgenesh4_pg.C_LG_VIII0850	AT1G13700	PGL1	Probable 6-phosphogluconolactonase 1 [Source:UniProtKB/Swiss-Prot;Acc:Q9LMX8]	0.37	0.82	1.04	1.18	1.38	1.21
estExt_Genewise1_v1.C_LG_V0611	AT1G29400	ML5	Protein MEI2-like 5 [Source:UniProtKB/Swiss-Prot;Acc:Q8VWF5]	0.31	0.93	1.11	1.4	1.37	1.27
eugene3.00012235	AT4G13830	ATJ20	Chaperone protein dnaJ 20, chloroplastic [Source:UniProtKB/Swiss-Prot;Acc:Q9SDN0]	0.45	0.3	0.34	0.8	1.51	1.39
estExt_fgenesh4_pg.C_LG_XII1187	AT5G51970	SDH	Sorbitol dehydrogenase [Source:UniProtKB/Swiss-Prot;Acc:Q9FJ95]	0.01	0.15	0.21	0.89	1.56	1.73
eugene3.00131316	AT5G10860	CBSX3	CBS domain-containing protein CBSX3, mitochondrial [Source:UniProtKB/Swiss-Prot;Acc:Q9LEV3]	0.53	1.27	1.29	1.31	0.89	0.7
fgenesh4_pg.C_LG_I002818	AT1G21680	AT1G21680	DPP6 N-terminal domain-like protein [Source:TAIR;Acc:AT1G21680]	0.41	1.36	1.27	1.44	1.19	0.93
grail3.0035028601	AT1G01360	PYL9	Abscisic acid receptor PYL9 [Source:UniProtKB/Swiss-Prot;Acc:Q84MC7]	0.12	1.37	1.26	1.53	1.22	1.07
eugene3.00130563	AT5G18130	AT5G18130	unknown protein; BEST Arabidopsis thaliana protein match is: unknown protein (TAIR:AT3G03870.1); Has 35333 Blast hits to 34131 proteins in 2444 species: Archae - 798; Bacteria - 22429; Metazoa - 974; Fungi - 991; Plants - 531; Viruses - 0; Other Euk /.../s - 9610 (source: NCBI BLink). [Source:TAIR;Acc:AT5G18130]	0.79	1.27	1.29	1.44	1.56	1.35
estExt_fgenesh4_pm.C_660017	AT2G27830	AT2G27830	unknown protein; BEST Arabidopsis thaliana protein match is: unknown protein (TAIR:AT4G22758.1); Has 131 Blast hits to 131 proteins in 17 species: Archae - 0; Bacteria - 0; Metazoa - 0; Fungi - 0; Plants - 131; Viruses - 0; Other Eukaryotes - 0 (sou /.../CBI BLink). [Source:TAIR;Acc:AT2G27830]	0.71	1.51	1.44	1.97	1.76	1.65
estExt_fgenesh4_pg.C_LG_XIII0070	AT1G56220	AT1G56220	Dormancy/auxin associated family protein [Source:TAIR;Acc:AT1G56220]	1.32	1.9	2.04	1.69	1.25	1.01
estExt_fgenesh4_pm.C_LG_XVI0476	AT2G38400	AGT3	Alanine--glyoxylate aminotransferase 2 homolog 2, mitochondrial [Source:UniProtKB/Swiss-Prot;Acc:Q94AL9]	1.02	0.35	1.11	2.14	2.78	2.82
estExt_Genewise1_v1.C_LG_XIV3857	AT2G04240	XERICO	Probable E3 ubiquitin-protein ligase XERICO [Source:UniProtKB/Swiss-Prot;Acc:Q9SI09]	-0.3	1.74	1.7	2.62	2.69	2.55
estExt_fgenesh4_pg.C_700172	AT5G27320	GID1C	Gibberellin receptor GID1C [Source:UniProtKB/Swiss-Prot;Acc:Q940G6]	1.16	1.48	1.81	2.52	2.5	2.39
eugene3.00080805	AT1G26800	AT1G26800	RING/U-box superfamily protein [Source:TAIR;Acc:AT1G26800]	1.9	1.37	1.51	2.33	2.28	2.14
grail3.0046016501	AT1G28330	DYL1	dormancy-associated protein-like 1 [Source:TAIR;Acc:AT1G28330]	1.88	1.96	1.79	2.46	2.55	2.63
grail3.0019029201	AT2G18050	HIS1-3	histone H1-3 [Source:TAIR;Acc:AT2G18050]	1.41	2.45	2.23	2.38	2.25	2.08
gw1.86.365.1	AT5G45310	AT5G45310	unknown protein; LOCATED IN: endomembrane system; EXPRESSED IN: stem, inflorescence meristem, root, leaf; EXPRESSED DURING: LP.04 four leaves visible; Has 30201 Blast hits to 17322 proteins in 780 species: Archae - 12; Bacteria - 1396; Metazoa - 173 /.../ngi - 3422; Plants - 5037; Viruses - 0; Other Eukaryotes - 2996 (source: NCBI BLink). [Source:TAIR;Acc:AT5G45310]	0.65	2.8	2.54	2.52	2.19	1.61
grail3.0071001401	AT1G29760	AT1G29760	Putative adipose-regulatory protein (Seipin) [Source:TAIR;Acc:AT1G29760]	1.87	2.71	2.96	3.21	3.53	3.8

## Sheet: Vi_GRNI
Vitis ortholog	Arabidopsis ID	Arabidopsis NAME	DESCRIPTION	Log (JUL / APR)	Log (SEP / APR)	Log (NOV / APR)	Log (JAN / APR)	Log (MAR / APR)
VIT_06s0004g04000	AT2G28630	KCS12	3-ketoacyl-CoA synthase 12 [Source:UniProtKB/Swiss-Prot;Acc:Q9SIB2]	0.333333	-4.15833	-4.92222	-5.10833	-4.84444
VIT_10s0003g00050	AT2G33810	SPL3	Squamosa promoter-binding-like protein 3 [Source:UniProtKB/Swiss-Prot;Acc:P93015]	-0.833333	-3.03333	-4.16667	-3.76667	-3.33333
VIT_11s0118g00780	AT2G15580	AT2G15580	RING/U-box superfamily protein [Source:TAIR;Acc:AT2G15580]	0.266667	-1.05	-4.26667	-4.7	-1.07778
VIT_05s0094g01590	AT3G59940	SKIP20	F-box/kelch-repeat protein SKIP20 [Source:UniProtKB/Swiss-Prot;Acc:Q9M1Y1]	1.76667	-0.433333	-2.17778	-2.75	-0.0888889
VIT_01s0127g00720	AT5G14740	BCA2	Beta carbonic anhydrase 2, chloroplastic [Source:UniProtKB/Swiss-Prot;Acc:P42737]	0.766667	-0.1	-1.36111	-2.425	-1.61111
VIT_03s0063g00280	AT2G15570	GAT1	Thioredoxin M3, chloroplastic [Source:UniProtKB/Swiss-Prot;Acc:Q9SEU7]	0.0666667	-0.966667	-1.55556	-1.45	-1.94444
VIT_01s0011g05410	AT1G14890	AT1G14890	Plant invertase/pectin methylesterase inhibitor superfamily protein [Source:TAIR;Acc:AT1G14890]	-0.7	-1.21667	-1.76667	-1.46667	-1.47778
VIT_01s0011g00250	AT1G13700	PGL1	Probable 6-phosphogluconolactonase 1 [Source:UniProtKB/Swiss-Prot;Acc:Q9LMX8]	-0.633333	-1.2	-1.5	-1.26667	-1.33333
VIT_15s0046g00070	AT2G46600	KIC	Calcium-binding protein KIC [Source:UniProtKB/Swiss-Prot;Acc:Q9ZPX9]	-0.466667	-1.3	-1.28889	-1.3	-0.911111
VIT_15s0046g01880	AT3G61460	BRH1	brassinosteroid-responsive RING-H2 [Source:TAIR;Acc:AT3G61460]	-0.0333333	-0.866667	-1.24444	-1.03333	-0.811111
VIT_04s0008g03760	AT2G20740	TOM2AH3	Tetraspanin-19 [Source:UniProtKB/Swiss-Prot;Acc:Q940P5]	-0.4	-0.6	-1.27778	-1.38333	-0.983333
VIT_13s0067g00660	AT5G05690	CYP90A1	Cytochrome P450 90A1 [Source:UniProtKB/Swiss-Prot;Acc:Q42569]	-0.533333	-0.533333	-1.4	-1.61667	-0.4
VIT_01s0026g02100	AT1G26920	AT1G26920	unknown protein; BEST Arabidopsis thaliana protein match is: unknown protein (TAIR:AT1G69760.1); Has 47 Blast hits to 47 proteins in 13 species: Archae - 0; Bacteria - 0; Metazoa - 0; Fungi - 7; Plants - 34; Viruses - 0; Other Eukaryotes - 6 (source /.../ BLink). [Source:TAIR;Acc:AT1G26920]	-0.783333	-0.933333	-1.48889	-1.84167	-0.488889
VIT_07s0031g02340	AT5G09220	AAP2	Amino acid permease 2 [Source:UniProtKB/Swiss-Prot;Acc:Q38967]	-1.2	-1.3	-1.08889	-0.866667	-0.311111
VIT_14s0128g00320	AT1G08980	AMI1	Amidase 1 [Source:UniProtKB/Swiss-Prot;Acc:Q9FR37]	-0.233333	-0.566667	-1.21111	-0.466667	0.155556
VIT_05s0077g00750	AT3G17100	BHLH147	Transcription factor bHLH147 [Source:UniProtKB/Swiss-Prot;Acc:Q9LSN7]	0.133333	-0.75	-1.03333	-0.566667	-0.177778
VIT_03s0038g02670	AT2G20920	AT2G20920	Protein of unknown function (DUF3353) [Source:TAIR;Acc:AT2G20920]	0.2	-0.633333	-0.755556	-0.333333	-0.5
VIT_11s0016g03400	AT1G77210	STP14	Sugar transport protein 14 [Source:UniProtKB/Swiss-Prot;Acc:Q8GW61]	0.583333	-0.9	-0.588889	0.125	-0.35
VIT_00s0181g00010	AT1G11260	STP1	Sugar transport protein 1 [Source:UniProtKB/Swiss-Prot;Acc:P23586]	0.466667	-0.366667	-0.233333	-0.283333	-0.733333
VIT_10s0003g01710	AT1G53400	AT1G53400	Ubiquitin domain-containing protein [Source:TAIR;Acc:AT1G53400]	0.416667	-0.15	-0.383333	-0.4	-0.111111
VIT_07s0031g02770	AT4G08330	AT4G08330	Uncharacterized protein At4g08330, chloroplastic [Source:UniProtKB/Swiss-Prot;Acc:Q9STN5]	0.183333	0.0916667	-0.0722222	-0.025	-0.4
VIT_03s0038g03780	AT1G29450	SAUR64	Auxin-responsive protein SAUR64 [Source:UniProtKB/Swiss-Prot;Acc:Q0V7Z5]	-0.0666667	-0.0666667	-0.0666667	0.05	-0.2
CB341480	AT5G43700	IAA4	Auxin-responsive protein IAA4 [Source:UniProtKB/Swiss-Prot;Acc:P33077]	-0.377778	-0.188889	-0.355556	0.155556	0.037037
VIT_01s0026g00620	AT5G14920	GASA14	Gibberellin-regulated protein 14 [Source:UniProtKB/Swiss-Prot;Acc:Q9LFR3]	-0.716667	-0.541667	-0.15	-0.383333	-0.0666667
VIT_04s0008g03230	AT5G25840	AT5G25840	Protein of unknown function (DUF1677) [Source:TAIR;Acc:AT5G25840]	-0.4	-0.45	-0.344444	-0.233333	-0.377778
VIT_11s0052g01120	AT5G57520	ZFP2	Zinc finger protein 2 [Source:UniProtKB/Swiss-Prot;Acc:Q39261]	-0.566667	-0.5	-0.444444	-0.416667	-0.711111
VIT_03s0017g01660	AT5G41920	SCL23	Scarecrow-like protein 23 [Source:UniProtKB/Swiss-Prot;Acc:Q9FHZ1]	-0.8	-0.1	-0.444444	-0.7	-0.911111
VIT_04s0023g01950	AT2G18280	TULP2	Tubby-like F-box protein 2 [Source:UniProtKB/Swiss-Prot;Acc:Q8GVE5]	-0.466667	-0.1	-0.777778	-0.933333	-0.855556
VIT_16s0050g00570	AT5G23870	PAE9	Pectin acetylesterase 9 [Source:UniProtKB/Swiss-Prot;Acc:B9DFR3]	-0.466667	0.0166667	-1	-1.3	-1.1
VIT_00s0207g00220	AT3G50830	COR413PM2	Cold-regulated 413 plasma membrane protein 2 [Source:UniProtKB/Swiss-Prot;Acc:Q9SVL6]	0.266667	0.316667	-0.533333	-1.26667	-0.7
VIT_15s0048g01250	AT2G45660	SOC1	MADS-box protein SOC1 [Source:UniProtKB/Swiss-Prot;Acc:O64645]	0.133333	0.166667	-0.655556	-0.9	-0.511111
VIT_10s0003g02110	AT1G29670	AT1G29670	GDSL esterase/lipase At1g29670 [Source:UniProtKB/Swiss-Prot;Acc:Q9C7N4]	-1.61667	-1.975	-1.86667	-1.78333	-1.88333
VIT_08s0007g05860	AT1G74670	GASA6	Gibberellin-regulated protein 6 [Source:UniProtKB/Swiss-Prot;Acc:Q6NMQ7]	-1.25	-2.175	-2.33333	-2.25833	-0.577778
VIT_07s0141g00290	AT3G04730	IAA16	Auxin-responsive protein IAA16 [Source:UniProtKB/Swiss-Prot;Acc:O24407]	-0.977778	-1.72222	-2.35185	-3.31667	-0.62963
VIT_09s0002g04130	AT1G52190	NPF1.2	Protein NRT1/ PTR FAMILY 1.2 [Source:UniProtKB/Swiss-Prot;Acc:Q9M817]	-0.683333	-1.725	-3.29444	-3.225	-1.13333
VIT_00s0299g00100	AT4G16780	HAT4	Homeobox-leucine zipper protein HAT4 [Source:UniProtKB/Swiss-Prot;Acc:Q05466]	1.03333	0.866667	0.611111	1.08333	0.988889
VIT_15s0046g00140	AT1G01230	AT1G01230	ORMDL family protein [Source:TAIR;Acc:AT1G01230]	0.716667	0.75	0.905556	0.925	1.00556
GSVIVT00019366001	AT2G36320	SAP4	Zinc finger A20 and AN1 domain-containing stress-associated protein 4 [Source:UniProtKB/Swiss-Prot;Acc:Q9SJM6]	0.95	0.616667	0.994444	0.8	0.816667
CF404702	AT5G64410	OPT4	Oligopeptide transporter 4 [Source:UniProtKB/Swiss-Prot;Acc:Q9FME8]	1.1	0.325	1.1	0.233333	0.55
VIT_05s0029g00500	AT4G13830	ATJ20	Chaperone protein dnaJ 20, chloroplastic [Source:UniProtKB/Swiss-Prot;Acc:Q9SDN0]	0.7	0.2	0.466667	0.566667	0.322222
VIT_05s0020g01790	AT5G18640	AT5G18640	alpha/beta-Hydrolases superfamily protein [Source:TAIR;Acc:AT5G18640]	0.6	0.633333	0.611111	0.783333	0.333333
VIT_09s0002g05080	AT1G80440	AT1G80440	F-box/kelch-repeat protein At1g80440 [Source:UniProtKB/Swiss-Prot;Acc:Q9M8L2]	1.1	0.35	0.366667	0.233333	0.788889
VIT_15s0046g02280	AT1G63800	UBC5	Ubiquitin-conjugating enzyme E2 5 [Source:UniProtKB/Swiss-Prot;Acc:P42749]	0.833333	0.283333	0.0777778	0.266667	0.722222
VIT_05s0124g00240	AT1G05805	BHLH128	Transcription factor bHLH128 [Source:UniProtKB/Swiss-Prot;Acc:Q8H102]	1.03333	0.541667	0.0666667	0.0416667	0.677778
VIT_14s0066g00610	AT5G40450	AT5G40450	unknown protein; FUNCTIONS IN: molecular_function unknown; INVOLVED IN: biological_process unknown; LOCATED IN: chloroplast, plasma membrane; EXPRESSED IN: 24 plant structures; EXPRESSED DURING: 13 growth stages; Has 30201 Blast hits to 17322 protei /.../780 species: Archae - 12; Bacteria - 1396; Metazoa - 17338; Fungi - 3422; Plants - 5037; Viruses - 0; Other Eukaryotes - 2996 (source: NCBI BLin…	0.972222	0.722222	0.146296	0.313889	1.05926
VIT_06s0061g01250	AT2G27830	AT2G27830	unknown protein; BEST Arabidopsis thaliana protein match is: unknown protein (TAIR:AT4G22758.1); Has 131 Blast hits to 131 proteins in 17 species: Archae - 0; Bacteria - 0; Metazoa - 0; Fungi - 0; Plants - 131; Viruses - 0; Other Eukaryotes - 0 (sou /.../CBI BLink). [Source:TAIR;Acc:AT2G27830]	1.93333	0.516667	0.322222	0.233333	0.8
VIT_06s0004g02830	AT5G60680	AT5G60680	Protein of unknown function, DUF584 [Source:TAIR;Acc:AT5G60680]	1.86667	1.06667	0.255556	0.4	1.1
VIT_01s0011g00560	AT4G20260	PCAP1	Plasma membrane-associated cation-binding protein 1 [Source:UniProtKB/Swiss-Prot;Acc:Q96262]	3.05	0.183333	0.211111	0.466667	0.561111
VIT_18s0001g14440	AT4G36040	ATJ11	Chaperone protein dnaJ 11, chloroplastic [Source:UniProtKB/Swiss-Prot;Acc:Q9FYB5]	2.33333	0.516667	-0.777778	-0.6	-0.355556
VIT_18s0001g01080	AT1G76020	AT1G76020	Thioredoxin superfamily protein [Source:TAIR;Acc:AT1G76020]	1.53333	0.35	-0.611111	-0.8	-0.711111
VIT_13s0019g01660	AT2G41430	ERD15	Protein EARLY RESPONSIVE TO DEHYDRATION 15 [Source:UniProtKB/Swiss-Prot;Acc:Q39096]	1.43333	0.866667	-0.511111	-0.283333	0.188889
VIT_00s2086g00010	AT1G05010	EFE/ACO4	1-aminocyclopropane-1-carboxylate oxidase 4 [Source:UniProtKB/Swiss-Prot;Acc:Q06588]	1.11111	0.433333	-0.677778	-0.861111	0.822222
VIT_01s0244g00170	AT3G26740	CCL	CCR-like [Source:TAIR;Acc:AT3G26740]	0.143333	0.148333	0.792222	2.31667	0.318889
VIT_00s0684g00030	AT4G35770	STR15	Rhodanese-like domain-containing protein 15, chloroplastic [Source:UniProtKB/Swiss-Prot;Acc:Q38853]	0.2	0.211111	1.42963	2.18333	1.12222
VIT_18s0001g10730	AT5G44250	AT5G44250	Protein of unknown function DUF829, transmembrane 53 [Source:TAIR;Acc:AT5G44250]	0.633333	0.416667	1.3	2.03333	1.54444
VIT_09s0054g00610	AT1G51550	AT1G51550	F-box/kelch-repeat protein At1g51550 [Source:UniProtKB/Swiss-Prot;Acc:Q9C8K7]	0.333333	1	1.08889	1.76667	1.5
VIT_11s0016g01820	AT5G57040	AT5G57040	Lactoylglutathione lyase / glyoxalase I family protein [Source:TAIR;Acc:AT5G57040]	0.6	0.733333	1.34444	1.58333	1.27778
VIT_15s0048g00210	AT3G60590	AT3G60590	unknown protein; BEST Arabidopsis thaliana protein match is: unknown protein (TAIR:AT1G48460.1); Has 35333 Blast hits to 34131 proteins in 2444 species: Archae - 798; Bacteria - 22429; Metazoa - 974; Fungi - 991; Plants - 531; Viruses - 0; Other Euk /.../s - 9610 (source: NCBI BLink). [Source:TAIR;Acc:AT3G60590]	0.933333	1.06667	1.23333	1.46667	1.31111
VIT_03s0063g01730	AT1G49470	AT1G49470	Family of unknown function (DUF716) [Source:TAIR;Acc:AT1G49470]	0.566667	0.933333	0.444444	1.8	0.788889
VIT_14s0066g01920	AT2G04690	AT2G04690	Pyridoxamine 5'-phosphate oxidase family protein [Source:TAIR;Acc:AT2G04690]	1.33333	-0.133333	0.966667	1.1	0.155556
VIT_01s0011g03070	AT1G25560	TEM1	AP2/ERF and B3 domain-containing transcription repressor TEM1 [Source:UniProtKB/Swiss-Prot;Acc:Q9C6M5]	0.6	-1.35	0.955556	0.233333	-0.233333
VIT_11s0016g04490	AT3G23050	IAA7	Auxin-responsive protein IAA7 [Source:UniProtKB/Swiss-Prot;Acc:Q38825]	0.916667	-1	1.22778	0.375	-0.205556
VIT_02s0154g00390	AT4G16520	ATG8F	Autophagy-related protein 8f [Source:UniProtKB/Swiss-Prot;Acc:Q8VYK7]	0.2	-0.733333	0.866667	0.9	0.333333
VIT_13s0064g00200	AT5G13720	AT5G13720	Uncharacterised protein family (UPF0114) [Source:TAIR;Acc:AT5G13720]	-0.433333	-1.03333	-0.5	0.566667	0.344444
VIT_13s0019g01750	AT4G31560	HCF153	high chlorophyll fluorescence 153 [Source:TAIR;Acc:AT4G31560]	-0.6	-0.733333	0.233333	0.8	0.155556
VIT_08s0007g07550	AT3G60530	GATA4	GATA transcription factor 4 [Source:UniProtKB/Swiss-Prot;Acc:O49743]	0.7	1.16667	0.5	-0.333333	0
VIT_00s0471g00040	AT5G65910	AT5G65910	BSD domain-containing protein [Source:TAIR;Acc:AT5G65910]	0.666667	0.483333	0.722222	0.05	-0.277778
VIT_03s0091g00600	AT3G19553	AT3G19553	Probable polyamine transporter At3g19553 [Source:UniProtKB/Swiss-Prot;Acc:Q9LH39]	0.666667	0.45	0.4	0.166667	-0.0222222
VIT_07s0005g02270	AT2G47060	AT2G47060	Probable receptor-like protein kinase At2g47060 [Source:UniProtKB/Swiss-Prot;Acc:O80719]	0.6	0.366667	0.288889	-0.1	-0.1
VIT_12s0059g02000	AT1G03520	AT1G03520	Core-2/I-branching beta-1,6-N-acetylglucosaminyltransferase family protein [Source:TAIR;Acc:AT1G03520]	-0.266667	0.283333	0.466667	0.6	0.411111
VIT_08s0032g00590	AT3G11930	AT3G11930	Adenine nucleotide alpha hydrolases-like superfamily protein [Source:TAIR;Acc:AT3G11930]	-0.0333333	0.266667	0.366667	0.383333	0.2
VIT_11s0037g00520	AT4G30690	AT4G30690	Translation initiation factor 3 protein [Source:TAIR;Acc:AT4G30690]	-0.0666667	0.1	0.4	0.116667	0.388889
VIT_07s0104g01400	AT3G62950	GRXC11	Glutaredoxin-C11 [Source:UniProtKB/Swiss-Prot;Acc:Q9LYC6]	0.133333	0.366667	0.0444444	0.466667	0.255556
CB346563	AT5G01750	AT5G01750	Protein LURP-one-related 15 [Source:UniProtKB/Swiss-Prot;Acc:Q9LZX1]	0.2	0.620833	0.380556	0.366667	0.15
VIT_13s0019g04360	AT2G39000	AT2G39000	Acyl-CoA N-acyltransferases (NAT) superfamily protein [Source:TAIR;Acc:AT2G39000]	0.15	-0.0166667	-0.0111111	0.2	0.105556
VIT_04s0008g01320	AT5G11840	AT5G11840	Protein of unknown function (DUF1230) [Source:TAIR;Acc:AT5G11840]	0.283333	0.1	0.177778	0.125	0.45
VIT_14s0066g01320	AT5G14780	FDH1	Formate dehydrogenase, mitochondrial [Source:UniProtKB/Swiss-Prot;Acc:Q9S7E4]	0.3	0.533333	-0.244444	0.1	0.333333
VIT_13s0074g00040	AT5G04490	VTE5	Phytol kinase 1, chloroplastic [Source:UniProtKB/Swiss-Prot;Acc:Q9LZ76]	-1.08333	0.35	0.322222	-0.0583333	-0.261111
VIT_04s0008g05560	AT4G32280	IAA29	Auxin-responsive protein IAA29 [Source:UniProtKB/Swiss-Prot;Acc:Q93WC4]	-0.716667	0.8	0.8	0.7	-0.1
VIT_07s0005g01350	AT3G62550	AT3G62550	Adenine nucleotide alpha hydrolases-like superfamily protein [Source:TAIR;Acc:AT3G62550]	1.43333	1.60833	0.95	0.416667	1.59444
VIT_09s0002g01150	AT1G54130	RSH3	Probable GTP diphosphokinase RSH3, chloroplastic [Source:UniProtKB/Swiss-Prot;Acc:Q9SYH1]	1.93333	1.45	1.46667	1.2	1.13333
VIT_18s0076g00250	AT1G22710	SUC2/SUT1	Sucrose transport protein SUC2 [Source:UniProtKB/Swiss-Prot;Acc:Q39231]	1.21667	1.625	1.53889	0.966667	0.766667
VIT_09s0018g00620	AT1G80920	ATJ8	Chaperone protein dnaJ 8, chloroplastic [Source:UniProtKB/Swiss-Prot;Acc:Q9SAG8]	1.61667	1.025	1.73333	1.60833	0.75
VIT_10s0003g00140	AT5G44210	ERF9	Ethylene-responsive transcription factor 9 [Source:UniProtKB/Swiss-Prot;Acc:Q9FE67]	1.12222	0.683333	1.81481	1.45556	0.959259
VIT_16s0013g01950	AT5G61520	STP3	Sugar transport protein 3 [Source:UniProtKB/Swiss-Prot;Acc:Q8L7R8]	1.36667	0.883333	2.36667	1.76667	1.04444
VIT_15s0046g03180	AT3G61260	AT3G61260	Uncharacterized protein At3g61260 [Source:UniProtKB/Swiss-Prot;Acc:Q9M2D8]	1.43333	1.25	2.16667	1.7	1.9
VIT_00s0916g00010	AT4G03510	RMA1	E3 ubiquitin-protein ligase RMA1 [Source:UniProtKB/Swiss-Prot;Acc:O64425]	1.73333	1.275	1.73889	2.025	1.64444
VIT_12s0057g00560	AT5G48150	PAT1	Scarecrow-like transcription factor PAT1 [Source:UniProtKB/Swiss-Prot;Acc:Q9LDL7]	1.76667	1.5	1.87778	2.08333	1.64444
VIT_18s0001g00750	AT5G27280	AT5G27280	Zim17-type zinc finger protein [Source:TAIR;Acc:AT5G27280]	1.4	1.63333	1.67778	2	1.75556
VIT_16s0098g00940	AT5G24490	AT5G24490	30S ribosomal protein, putative [Source:TAIR;Acc:AT5G24490]	0.466667	1.73333	2.03333	2.1	1.08889
VIT_05s0077g01860	AT3G16770	RAP2-3	Ethylene-responsive transcription factor RAP2-3 [Source:UniProtKB/Swiss-Prot;Acc:P42736]	0.633333	1.31667	1.68889	1.63333	1.47778
VIT_16s0039g02550	AT3G03150	AT3G03150	unknown protein; FUNCTIONS IN: molecular_function unknown; INVOLVED IN: biological_process unknown; LOCATED IN: mitochondrion; EXPRESSED IN: 22 plant structures; EXPRESSED DURING: 13 growth stages; BEST Arabidopsis thaliana protein match is: unknown /.../in (TAIR:AT5G17165.1); Has 39 Blast hits to 39 proteins in 11 species: Archae - 0; Bacteria - 0; Metazoa - 0; Fungi - 0; Plants - 39; Viruses - …	0.933333	1.55	2.14815	1.36111	1.37778
VIT_07s0005g01050	AT3G62650	AT3G62650	unknown protein; BEST Arabidopsis thaliana protein match is: unknown protein (TAIR:AT2G47485.1); Has 35333 Blast hits to 34131 proteins in 2444 species: Archae - 798; Bacteria - 22429; Metazoa - 974; Fungi - 991; Plants - 531; Viruses - 0; Other Euk /.../s - 9610 (source: NCBI BLink). [Source:TAIR;Acc:AT3G62650]	-0.15	1.43333	1.80556	1.36667	1.5
VIT_08s0007g06700	AT5G06690	WCRKC1	Thioredoxin-like 3-1, chloroplastic [Source:UniProtKB/Swiss-Prot;Acc:Q9FG36]	0.35	1.8	1.56667	1.08333	1.04444
VIT_14s0066g01400	AT3G01490	AT3G01490	Protein kinase superfamily protein [Source:TAIR;Acc:AT3G01490]	-0.32	0.83	1.04222	1.03333	1.13556
VIT_06s0004g05960	AT4G37300	MEE59	maternal effect embryo arrest 59 [Source:TAIR;Acc:AT4G37300]	0.191667	1.15833	1.52778	1	1.28056
VIT_15s0024g00410	AT4G19840	PP2A1	Protein PHLOEM PROTEIN 2-LIKE A1 [Source:UniProtKB/Swiss-Prot;Acc:O81865]	0.366667	0.733333	1.42222	1.2	0.855556
VIT_01s0026g00730	AT1G60010	AT1G60010	unknown protein; FUNCTIONS IN: molecular_function unknown; INVOLVED IN: N-terminal protein myristoylation; LOCATED IN: cellular_component unknown; EXPRESSED IN: 22 plant structures; EXPRESSED DURING: 13 growth stages; BEST Arabidopsis thaliana prote /.../ch is: unknown protein (TAIR:AT1G10530.1); Has 185 Blast hits to 185 proteins in 18 species: Archae - 0; Bacteria - 0; Metazoa - 0; Fungi - 3; P…	-0.3	0.85	2.02222	0.833333	0.366667
VIT_04s0008g01330	AT2G26070	RTE1	Protein REVERSION-TO-ETHYLENE SENSITIVITY1 [Source:UniProtKB/Swiss-Prot;Acc:F4ITL6]	0.3	0.666667	2.33333	1.5	0.644444
VIT_08s0007g01930	AT5G01210	AT5G01210	HXXXD-type acyl-transferase family protein [Source:TAIR;Acc:AT5G01210]	0.833333	1.33333	2.84444	0.7	0.177778
VIT_00s0203g00150	AT4G05150	AT4G05150	Octicosapeptide/Phox/Bem1p family protein [Source:TAIR;Acc:AT4G05150]	0.9	1.35	0.888889	0.55	0.0333333
VIT_05s0094g01080	AT2G31800	AT2G31800	Integrin-linked protein kinase family [Source:TAIR;Acc:AT2G31800]	1.06667	1.95	1	0.516667	0.233333
VIT_10s0003g02710	AT1G29395	COR413IM1	Cold-regulated 413 inner membrane protein 1, chloroplastic [Source:UniProtKB/Swiss-Prot;Acc:Q94AL8]	0.833333	2.13333	0.933333	-0.516667	0.311111
VIT_09s0002g02490	AT3G21270	DOF3.1	Dof zinc finger protein DOF3.1 [Source:UniProtKB/Swiss-Prot;Acc:Q94AR6]	2.3	3.01667	1.53333	0.95	2.05556
VIT_12s0028g01110	AT2G43010	PIF4	Transcription factor PIF4 [Source:UniProtKB/Swiss-Prot;Acc:Q8W2F3]	2.8	2.45	1.56667	1.51667	2.31111
VIT_15s0046g00260	AT2G46550	AT2G46550	unknown protein; BEST Arabidopsis thaliana protein match is: unknown protein (TAIR:AT1G01240.3); Has 72 Blast hits to 68 proteins in 13 species: Archae - 0; Bacteria - 0; Metazoa - 1; Fungi - 0; Plants - 71; Viruses - 0; Other Eukaryotes - 0 (source /.../ BLink). [Source:TAIR;Acc:AT2G46550]	2.13333	2.03333	1.92963	1.60556	2.0963
VIT_08s0007g07120	AT2G44130	AT2G44130	F-box/kelch-repeat protein At2g44130 [Source:UniProtKB/Swiss-Prot;Acc:O80582]	1.3	2.35	1.72222	1.73333	2.87778
VIT_08s0040g02900	AT2G37330	ALS3	Protein ALUMINUM SENSITIVE 3 [Source:UniProtKB/Swiss-Prot;Acc:Q9ZUT3]	1.3	2.26667	2.46667	2.43333	2.56667
VIT_03s0038g02110	AT2G17880	AT2G17880	Chaperone DnaJ-domain superfamily protein [Source:TAIR;Acc:AT2G17880]	1.7	2.5	1.95556	2.78333	1.3
VIT_08s0007g07320	AT3G03870	AT3G03870	unknown protein; BEST Arabidopsis thaliana protein match is: unknown protein (TAIR:AT5G18130.1); Has 47 Blast hits to 47 proteins in 13 species: Archae - 0; Bacteria - 0; Metazoa - 2; Fungi - 0; Plants - 45; Viruses - 0; Other Eukaryotes - 0 (source /.../ BLink). [Source:TAIR;Acc:AT3G03870]	2.3	1.71667	2.74444	3.43333	3
VIT_15s0046g01660	AT2G46220	AT2G46220	Uncharacterized conserved protein (DUF2358) [Source:TAIR;Acc:AT2G46220]	1.63333	2.2	2.91111	3.3	2.07778
GSVIVT00009997001	AT5G25280	AT5G25280	serine-rich protein-related [Source:TAIR;Acc:AT5G25280]	2.46667	2.95833	2.95556	2.55833	2.65
VIT_17s0000g04850	AT5G60850	DOF5.4	Dof zinc finger protein DOF5.4 [Source:UniProtKB/Swiss-Prot;Acc:Q8LDR0]	2.4	3.2	2.73333	2.86667	2.56667
VIT_17s0000g06190	AT1G74650	ATY13/MYB31	myb domain protein 31 [Source:TAIR;Acc:AT1G74650]	2.03333	3.66667	3.23333	3.3	3.02778
VIT_03s0063g01380	AT2G15890	MEE14	maternal effect embryo arrest 14 [Source:TAIR;Acc:AT2G15890]	1.8	3.21667	3.73333	3.96667	3.2
VIT_10s0003g00090	AT1G28330	DYL1	dormancy-associated protein-like 1 [Source:TAIR;Acc:AT1G28330]	2.61111	3.36111	3.33704	3.89444	3.6
VIT_02s0012g01400	AT1G32700	AT1G32700	PLATZ transcription factor family protein [Source:TAIR;Acc:AT1G32700]	3.15556	3.37778	3.00741	3.58333	3.48889
VIT_10s0003g00580	AT5G47220	ERF2	Ethylene-responsive transcription factor 2 [Source:UniProtKB/Swiss-Prot;Acc:O80338]	3.46667	3.5	4.43333	3.15	2.9
VIT_09s0002g06980	AT3G15840	PIFI	post-illumination chlorophyll fluorescence increase [Source:TAIR;Acc:AT3G15840]	-0.583333	1.60833	2.90556	3.26667	2.07222
VIT_00s0532g00030	AT1G11530	CXXS1	Thioredoxin-like protein CXXS1 [Source:UniProtKB/Swiss-Prot;Acc:Q8LDI5]	0.683333	0.816667	2.56111	3.4	2.93889
VIT_10s0116g00900	AT4G04330	AT4G04330	Chaperonin-like RbcX protein [Source:TAIR;Acc:AT4G04330]	-0.966667	0.833333	3.62222	4.58333	3.88889
VIT_15s0021g02270	AT3G60520	AT3G60520	unknown protein; BEST Arabidopsis thaliana protein match is: unknown protein (TAIR:AT1G02070.1); Has 107 Blast hits to 107 proteins in 14 species: Archae - 0; Bacteria - 0; Metazoa - 0; Fungi - 0; Plants - 107; Viruses - 0; Other Eukaryotes - 0 (sou /.../CBI BLink). [Source:TAIR;Acc:AT3G60520]	0.783333	2.75	4.75	4.11667	4.23333
VIT_01s0026g02710	AT1G69490	NAP/NAC029	NAC transcription factor 29 [Source:UniProtKB/Swiss-Prot;Acc:O49255]	4.83333	5.38333	7.26667	6.56667	5.53333

## Sheet: Vi_GRNII
Vitis ortholog	Arabidopsis ID	Arabidopsis NAME	DESCRIPTION	Log (JUL / APR)	Log (SEP / APR)	Log (NOV / APR)	Log (JAN / APR)	Log (MAR / APR)
VIT_15s0046g00170	AT1G22640	MYB3	Transcription factor MYB3 [Source:UniProtKB/Swiss-Prot;Acc:Q9S9K9]	1.4	-0.2	-3.43333	-6.15	-3.6
VIT_10s0003g00880	AT1G28960	NUDT15	Nudix hydrolase 15, mitochondrial [Source:UniProtKB/Swiss-Prot;Acc:Q8GYB1]	-0.911111	-1.52778	-0.933333	-2.05556	-2.4
VIT_07s0031g01470	AT5G64930	CPR5	Protein CPR-5 [Source:UniProtKB/Swiss-Prot;Acc:Q9LV85]	-1.53333	-1.41667	-0.877778	-0.566667	-1.15556
VIT_05s0020g03190	AT2G32150	AT2G32150	Haloacid dehalogenase-like hydrolase (HAD) superfamily protein [Source:TAIR;Acc:AT2G32150]	1.33333	-1.01667	-1.05556	-0.75	-1.85556
GSVIVT01030933001	AT5G03490	UGT89A2	UDP-glycosyltransferase 89A2 [Source:UniProtKB/Swiss-Prot;Acc:Q9LZD8]	-0.0166667	-0.908333	-1.15	-1.30833	-1.05
VIT_08s0007g04560	AT1G76590	AT1G76590	PLATZ transcription factor family protein [Source:TAIR;Acc:AT1G76590]	-0.6	-0.733333	-0.966667	-0.75	-0.933333
VIT_18s0001g02710	AT1G21790	AT1G21790	TRAM, LAG1 and CLN8 (TLC) lipid-sensing domain containing protein [Source:TAIR;Acc:AT1G21790]	-0.533333	-0.433333	-0.4	-0.633333	-1.11111
VIT_19s0135g00070	AT1G53560	AT1G53560	Ribosomal protein L18ae family [Source:TAIR;Acc:AT1G53560]	0.466667	-0.333333	-0.288889	-1.11667	-0.733333
VIT_14s0030g00250	AT1G08920	SUGTL2	Sugar transporter ERD6-like 3 [Source:UniProtKB/Swiss-Prot;Acc:Q94KE0]	0.0777778	0.116667	-1.42222	-1.95	-0.774074
VIT_04s0008g06250	AT5G11090	AT5G11090	serine-rich protein-related [Source:TAIR;Acc:AT5G11090]	0.7	0.566667	-0.511111	-1.4	0.311111
VIT_17s0000g10070	AT1G24440	AT1G24440	RING/U-box superfamily protein [Source:TAIR;Acc:AT1G24440]	0.566667	0.283333	-0.555556	-0.716667	0.155556
VIT_08s0058g00930	AT2G38400	AGT3	Alanine--glyoxylate aminotransferase 2 homolog 2, mitochondrial [Source:UniProtKB/Swiss-Prot;Acc:Q94AL9]	0.9	1.23333	-0.277778	-0.05	-0.111111
VIT_01s0026g00270	AT1G70300	KUP6/POT6	Potassium transporter 6 [Source:UniProtKB/Swiss-Prot;Acc:Q8W4I4]	1.2	0.516667	0.0333333	-0.133333	-0.144444
VIT_08s0007g01660	AT2G38000	AT2G38000	chaperone protein dnaJ-related [Source:TAIR;Acc:AT2G38000]	0.716667	0.566667	0.238889	-0.233333	0.3
VIT_08s0007g02210	AT5G01520	AT5G01520	RING/U-box superfamily protein [Source:TAIR;Acc:AT5G01520]	0.633333	0.458333	-0.0666667	0.075	0.344444
VIT_01s0026g01030	AT1G27200	AT1G27200	UPF0392 protein At1g27200 [Source:UniProtKB/Swiss-Prot;Acc:Q94K98]	1.63333	0.85	0.333333	-0.783333	0
VIT_14s0108g01210	AT3G01100	HYP1	CSC1-like protein HYP1 [Source:UniProtKB/Swiss-Prot;Acc:Q8GUH7]	-0.1	-0.0666667	0.0555556	1.16667	0.0333333
VIT_16s0098g01570	AT4G27780	ACBP2	Acyl-CoA-binding domain-containing protein 2 [Source:UniProtKB/Swiss-Prot;Acc:Q9STP8]	-0.333333	-0.133333	0.0777778	0.641667	0.1
VIT_18s0122g01010	AT2G33700	AT2G33700	Probable protein phosphatase 2C 27 [Source:UniProtKB/Swiss-Prot;Acc:P93006]	0.566667	-0.266667	0.266667	0.383333	0.333333
VIT_19s0093g00550	AT3G14440	NCED3	9-cis-epoxycarotenoid dioxygenase NCED3, chloroplastic [Source:UniProtKB/Swiss-Prot;Acc:Q9LRR7]	0.433333	0.35	0.244444	0.2	-0.0111111
GSVIVT00024161001	AT3G15500	NAC055	NAC domain-containing protein 55 [Source:UniProtKB/Swiss-Prot;Acc:Q9LDY8]	0.333333	0.1	0.144444	0.216667	0
VIT_18s0001g08200	AT1G58340	ZF14	MATE efflux family protein [Source:TAIR;Acc:AT1G58340]	0.166667	0.0666667	0.0222222	0.1	-0.111111
VIT_10s0003g01840	AT1G29760	AT1G29760	Putative adipose-regulatory protein (Seipin) [Source:TAIR;Acc:AT1G29760]	-0.0666667	0.216667	0.122222	0.15	0.255556
VIT_16s0098g00590	AT3G49590	AT3G49590	Autophagy-related protein 13 [Source:TAIR;Acc:AT3G49590]	0	-0.1	0.333333	0.433333	0.166667
TC52157	AT1G47960	C/VIF1	Cell wall / vacuolar inhibitor of fructosidase 1 [Source:UniProtKB/Swiss-Prot;Acc:F4HWQ8]	0.166667	-0.1	0.416667	0.108333	0.344444
VIT_05s0020g00330	AT1G56600	GOLS2	Galactinol synthase 2 [Source:UniProtKB/Swiss-Prot;Acc:Q9FXB2]	0.266667	0.433333	0.155556	0.516667	0.355556
CF373077	AT2G31350	GLX2-5	Hydroxyacylglutathione hydrolase 2, mitochondrial [Source:UniProtKB/Swiss-Prot;Acc:Q9SID3]	0.166667	0.233333	0.222222	0.6	0.3
VIT_18s0001g13060	AT1G75400	AT1G75400	RING/U-box superfamily protein [Source:TAIR;Acc:AT1G75400]	0.133333	0.333333	0.422222	0.5	0.166667
VIT_17s0000g01010	AT1G73480	AT1G73480	alpha/beta-Hydrolases superfamily protein [Source:TAIR;Acc:AT1G73480]	0.05	0.258333	0.477778	0.441667	0.133333
VIT_08s0105g00270	AT5G06370	AT5G06370	NC domain-containing protein-related [Source:TAIR;Acc:AT5G06370]	-0.133333	0.183333	0.433333	0.583333	-0.0222222
VIT_12s0028g03730	AT4G28300	AT4G28300	Protein of unknown function (DUF1421) [Source:TAIR;Acc:AT4G28300]	0.0777778	0.227778	0.648148	0.811111	0.0296296
VIT_18s0001g09030	AT3G12350	AT3G12350	F-box protein At3g12350 [Source:UniProtKB/Swiss-Prot;Acc:Q84WW1]	0.266667	0.416667	0.633333	0.766667	0.633333
VIT_16s0039g00910	AT3G03470	CYP89A9	Cytochrome P450 89A9 [Source:UniProtKB/Swiss-Prot;Acc:Q9SRQ1]	0.3	0.311111	0.481482	0.788889	0.637037
VIT_19s0015g00500	AT5G55700	BAM4	Inactive beta-amylase 4, chloroplastic [Source:UniProtKB/Swiss-Prot;Acc:Q9FM68]	0.0666667	0.425	0.355556	0.666667	0.905556
VIT_12s0028g00630	AT1G53580	GLY3	Persulfide dioxygenase ETHE1 homolog, mitochondrial [Source:UniProtKB/Swiss-Prot;Acc:Q9C8L4]	0.0333333	0.616667	0.45	0.383333	0.561111
CB349413	AT1G80160	AT1G80160	Lactoylglutathione lyase / glyoxalase I family protein [Source:TAIR;Acc:AT1G80160]	0.641667	0.2875	0.761111	0.377083	-0.05
VIT_01s0011g00910	AT1G69360	AT1G69360	Plant protein of unknown function (DUF863) [Source:TAIR;Acc:AT1G69360]	0.744444	0.533333	0.7	0.5	0.103704
VIT_13s0158g00180	AT5G13800	PPH	Pheophytinase, chloroplastic [Source:UniProtKB/Swiss-Prot;Acc:Q9FFZ1]	0.866667	0.95	0.555556	0.816667	0.322222
VIT_10s0003g04650	AT1G30500	NFYA7	Nuclear transcription factor Y subunit A-7 [Source:UniProtKB/Swiss-Prot;Acc:Q84JP1]	0.8	0.533333	0.566667	0.716667	0.455556
VIT_00s0341g00010	AT2G35680	DSP8	Putative dual specificity protein phosphatase DSP8 [Source:UniProtKB/Swiss-Prot;Acc:Q9ZQP1]	0.666667	0.483333	0.577778	0.425	0.411111
VIT_18s0001g03560	AT4G13530	AT4G13530	unknown protein; BEST Arabidopsis thaliana protein match is: unknown protein (TAIR:AT4G10080.1); Has 70 Blast hits to 69 proteins in 14 species: Archae - 0; Bacteria - 0; Metazoa - 0; Fungi - 0; Plants - 70; Viruses - 0; Other Eukaryotes - 0 (source /.../ BLink). [Source:TAIR;Acc:AT4G13530]	0.666667	0.775	0.6	0.466667	0.75
VIT_08s0007g05400	AT3G10250	AT3G10250	Plant protein 1589 of unknown function [Source:TAIR;Acc:AT3G10250]	0.966667	0.4	0.144444	0.6	0.355556
VIT_11s0037g00040	AT2G24260	BHLH66	Transcription factor bHLH66 [Source:UniProtKB/Swiss-Prot;Acc:Q9ZUG9]	-0.516667	0.075	-0.355556	-0.125	0.477778
VIT_11s0016g00900	AT1G54100	ALDH7B4	Aldehyde dehydrogenase family 7 member B4 [Source:UniProtKB/Swiss-Prot;Acc:Q9SYG7]	-0.483333	-0.0458333	-0.311111	0	0.294444
VIT_07s0005g06550	AT3G12300	AT3G12300	unknown protein; FUNCTIONS IN: molecular_function unknown; INVOLVED IN: biological_process unknown; LOCATED IN: endomembrane system; EXPRESSED IN: 23 plant structures; EXPRESSED DURING: 15 growth stages; CONTAINS InterPro DOMAIN/s: Protein of unknow /.../tion DUF667 (InterPro:IPR007714); Has 373 Blast hits to 371 proteins in 116 species: Archae - 0; Bacteria - 0; Metazoa - 213; Fungi - 4; Plants …	-0.458333	-0.0583333	0.363889	0.129167	0.0666667
VIT_17s0000g09780	AT5G61640	MSRA1	Peptide methionine sulfoxide reductase A1 [Source:UniProtKB/Swiss-Prot;Acc:Q9FKF7]	-0.0666667	0.433333	0.122222	-0.433333	-0.0444444
VIT_15s0048g02520	AT2G46800	MTP1	Metal tolerance protein 1 [Source:UniProtKB/Swiss-Prot;Acc:Q9ZT63]	0.1	0.341667	-0.255556	-0.716667	-0.1
VIT_03s0017g01240	AT5G64250	AT5G64250	Aldolase-type TIM barrel family protein [Source:TAIR;Acc:AT5G64250]	0.0333333	0.291667	-0.388889	-0.391667	-0.0944444
VIT_06s0004g02480	AT5G04250	AT5G04250	Cysteine proteinases superfamily protein [Source:TAIR;Acc:AT5G04250]	-0.05	-0.683333	-0.644444	-0.291667	-0.466667
VIT_19s0085g01170	AT2G21820	AT2G21820	unknown protein; Has 45 Blast hits to 45 proteins in 13 species: Archae - 0; Bacteria - 0; Metazoa - 0; Fungi - 0; Plants - 45; Viruses - 0; Other Eukaryotes - 0 (source: NCBI BLink). [Source:TAIR;Acc:AT2G21820]	0.116667	-0.616667	-0.0833333	-0.075	-0.355556
VIT_08s0056g00310	AT5G01990	AT5G01990	Auxin efflux carrier family protein [Source:TAIR;Acc:AT5G01990]	-0.216667	-0.658333	0.00555556	-0.133333	-0.633333
VIT_08s0007g00540	AT5G02230	AT5G02230	Haloacid dehalogenase-like hydrolase (HAD) superfamily protein [Source:TAIR;Acc:AT5G02230]	-0.422222	-1.34444	0.462963	-0.227778	-0.240741
VIT_07s0005g00870	AT5G64260	EXL2	Protein EXORDIUM-like 2 [Source:UniProtKB/Swiss-Prot;Acc:Q9FE06]	3.43333	1.21667	2.48889	0.0833333	0.477778
VIT_04s0023g01330	AT4G36740	ATHB-40	Homeobox-leucine zipper protein ATHB-40 [Source:UniProtKB/Swiss-Prot;Acc:O23208]	3.4	2.25	1.02222	0.566667	0.755556
VIT_12s0057g01330	AT2G04240	XERICO	Probable E3 ubiquitin-protein ligase XERICO [Source:UniProtKB/Swiss-Prot;Acc:Q9SI09]	2.2	1.38333	0.0666667	0.0666667	0.322222
VIT_06s0061g01250	AT2G27830	AT2G27830	unknown protein; BEST Arabidopsis thaliana protein match is: unknown protein (TAIR:AT4G22758.1); Has 131 Blast hits to 131 proteins in 17 species: Archae - 0; Bacteria - 0; Metazoa - 0; Fungi - 0; Plants - 131; Viruses - 0; Other Eukaryotes - 0 (sou /.../CBI BLink). [Source:TAIR;Acc:AT2G27830]	1.93333	0.516667	0.322222	0.233333	0.8
VIT_06s0004g02830	AT5G60680	AT5G60680	Protein of unknown function, DUF584 [Source:TAIR;Acc:AT5G60680]	1.86667	1.06667	0.255556	0.4	1.1
VIT_02s0025g04660	AT4G22920	SGR1	Protein STAY-GREEN 1, chloroplastic [Source:UniProtKB/Swiss-Prot;Acc:O82741]	1.76667	1.08333	0.566667	0.7	0.833333
VIT_12s0034g02390	AT1G22930	AT1G22930	T-complex protein 11 [Source:TAIR;Acc:AT1G22930]	1.86667	0.883333	0.938889	0.7625	0.511111
VIT_01s0026g02540	AT1G26800	AT1G26800	RING/U-box superfamily protein [Source:TAIR;Acc:AT1G26800]	2.56667	0.55	0.544444	0.633333	0.788889
VIT_09s0002g01150	AT1G54130	RSH3	Probable GTP diphosphokinase RSH3, chloroplastic [Source:UniProtKB/Swiss-Prot;Acc:Q9SYH1]	1.93333	1.45	1.46667	1.2	1.13333
VIT_01s0026g00280	AT1G60140	TPS10	Probable alpha,alpha-trehalose-phosphate synthase [UDP-forming] 10 [Source:UniProtKB/Swiss-Prot;Acc:O80738]	2.06667	1.425	1.77778	1.39167	0.594444
VIT_17s0000g00010	AT5G61820	AT5G61820	FUNCTIONS IN: molecular_function unknown; INVOLVED IN: biological_process unknown; LOCATED IN: vacuole; EXPRESSED IN: 24 plant structures; EXPRESSED DURING: 15 growth stages; CONTAINS InterPro DOMAIN/s: Stress up-regulated Nod 19 (InterPro:IPR011692 /.../ 30201 Blast hits to 17322 proteins in 780 species: Archae - 12; Bacteria - 1396; Metazoa - 17338; Fungi - 3422; Plants - 5037; Viruses - 0; Oth…	1.56667	1.15	1.61111	1.4	0.622222
VIT_02s0087g00560	AT5G45310	AT5G45310	unknown protein; LOCATED IN: endomembrane system; EXPRESSED IN: stem, inflorescence meristem, root, leaf; EXPRESSED DURING: LP.04 four leaves visible; Has 30201 Blast hits to 17322 proteins in 780 species: Archae - 12; Bacteria - 1396; Metazoa - 173 /.../ngi - 3422; Plants - 5037; Viruses - 0; Other Eukaryotes - 2996 (source: NCBI BLink). [Source:TAIR;Acc:AT5G45310]	-0.366667	1.33333	1.98889	1.83333	1.37778
VIT_08s0007g05210	AT2G41190	AT2G41190	Transmembrane amino acid transporter family protein [Source:TAIR;Acc:AT2G41190]	-0.433333	0.316667	2.18889	1.95833	1.33333
VIT_19s0014g02190	AT5G53970	AT5G53970	Probable aminotransferase TAT2 [Source:UniProtKB/Swiss-Prot;Acc:Q9FN30]	0.3	0.516667	1.35556	2.51667	1.6
VIT_00s0779g00010	AT4G38060	AT4G38060	unknown protein; BEST Arabidopsis thaliana protein match is: unknown protein (TAIR:AT5G65480.1); Has 35333 Blast hits to 34131 proteins in 2444 species: Archae - 798; Bacteria - 22429; Metazoa - 974; Fungi - 991; Plants - 531; Viruses - 0; Other Euk /.../s - 9610 (source: NCBI BLink). [Source:TAIR;Acc:AT4G38060]	1.08333	0.891667	1.66111	1.61667	1.37222
VIT_06s0004g00120	AT1G55530	AT1G55530	RING/U-box superfamily protein [Source:TAIR;Acc:AT1G55530]	0.966667	1.26667	1.51111	1.66667	1.6
CB348741	AT1G77000	SKP2B	F-box protein SKP2B [Source:UniProtKB/Swiss-Prot;Acc:O49286]	1.01111	0.944444	1.41481	2.07778	1.88148
VIT_08s0040g02160	AT2G37150	AT2G37150	RING/U-box superfamily protein [Source:TAIR;Acc:AT2G37150]	0.6	1.03333	1.4	1.76667	1.67778
VIT_01s0026g01590	AT2G02710	TLP1	Protein TWIN LOV 1 [Source:UniProtKB/Swiss-Prot;Acc:O64511]	0.316667	1.21667	1.42222	2.00833	1.87778
VIT_05s0077g01100	AT3G17000	UBC32	Ubiquitin-conjugating enzyme E2 32 [Source:UniProtKB/Swiss-Prot;Acc:Q9LSP7]	0.583333	1.41667	1.64444	2.01667	1.66111
VIT_01s0010g02380	AT3G26000	SKIP14	F-box protein SKIP14 [Source:UniProtKB/Swiss-Prot;Acc:Q9LU91]	0.641667	1.075	1.58333	2.075	1.425
VIT_14s0108g01280	AT1G13960	WRKY4	Probable WRKY transcription factor 4 [Source:UniProtKB/Swiss-Prot;Acc:Q9XI90]	0.588889	1.15556	1.83704	1.73333	1.35556
VIT_01s0026g01400	AT1G27150	AT1G27150	Tetratricopeptide repeat (TPR)-like superfamily protein [Source:TAIR;Acc:AT1G27150]	0.533333	1.38333	1.64444	2.28333	2.18889
VIT_01s0026g02580	AT5G39660	CDF2	Cyclic dof factor 2 [Source:UniProtKB/Swiss-Prot;Acc:Q93ZL5]	0.75	1.31667	2.33889	2.4	1.70556
VIT_09s0070g00140	AT4G30960	CIPK6	CBL-interacting serine/threonine-protein kinase 6 [Source:UniProtKB/Swiss-Prot;Acc:O65554]	1.1619	1.36429	1.90317	2.27619	1.65714
VIT_03s0063g00650	AT2G15695	AT2G15695	Protein of unknown function DUF829, transmembrane 53 [Source:TAIR;Acc:AT2G15695]	0.966667	1.46667	1.85556	2.11667	1.92222
VIT_19s0014g05190	AT5G54730	ATG18F	Autophagy-related protein 18f [Source:UniProtKB/Swiss-Prot;Acc:Q9FH32]	1.46667	1.58333	2.27778	2.41667	1.86667
VIT_08s0058g00880	AT2G38410	AT2G38410	ENTH/VHS/GAT family protein [Source:TAIR;Acc:AT2G38410]	1.43333	0.816667	1.87778	2.6	1.63333
VIT_06s0004g03140	AT3G45300	IVD	Isovaleryl-CoA dehydrogenase, mitochondrial [Source:UniProtKB/Swiss-Prot;Acc:Q9SWG0]	-0.0833333	0.141667	1.01111	1.2	0.755556
VIT_11s0016g00280	AT4G33150	LKR/SDH	lysine-ketoglutarate reductase/saccharopine dehydrogenase bifunctional enzyme [Source:TAIR;Acc:AT4G33150]	0.4	0.0166667	0.6	1.03333	0.677778
VIT_09s0002g07010	AT1G15330	PV42A	SNF1-related protein kinase regulatory subunit gamma-like PV42a [Source:UniProtKB/Swiss-Prot;Acc:Q9XI37]	0.433333	0.35	0.977778	1.11667	0.322222
VIT_04s0023g02970	AT3G51130	AT3G51130	UPF0183 protein At3g51130 [Source:UniProtKB/Swiss-Prot;Acc:Q9SD33]	0.733333	0.733333	0.666667	1.43333	0.988889
VIT_19s0090g01120	AT3G20300	AT3G20300	Protein of unknown function (DUF3537) [Source:TAIR;Acc:AT3G20300]	0.7	0.583333	0.938889	1.61667	1.15
VIT_07s0005g00980	AT3G06760	DI19-4	Protein DEHYDRATION-INDUCED 19 homolog 4 [Source:UniProtKB/Swiss-Prot;Acc:Q8VXU6]	0.5	0.4	0.922222	1.4	0.866667
VIT_06s0004g02970	AT3G09770	LOG2	Probable E3 ubiquitin-protein ligase LOG2 [Source:UniProtKB/Swiss-Prot;Acc:Q9S752]	0.344444	0.7	1.13333	1.30556	0.966667
VIT_05s0062g00010	AT3G20250	APUM5	Pumilio homolog 5 [Source:UniProtKB/Swiss-Prot;Acc:Q9LJX4]	0.316667	0.691667	0.927778	1.10833	0.983333
VIT_06s0009g01000	AT5G22000	RHF2A	E3 ubiquitin-protein ligase RHF2A [Source:UniProtKB/Swiss-Prot;Acc:Q9ZT42]	0.666667	0.575	0.944444	0.833333	0.738889
VIT_14s0083g00710	AT3G02340	AT3G02340	RING/U-box superfamily protein [Source:TAIR;Acc:AT3G02340]	0.466667	0.666667	0.877778	1.1	0.733333
VIT_11s0016g03000	AT4G29380	AT4G29380	protein kinase family protein / WD-40 repeat family protein [Source:TAIR;Acc:AT4G29380]	0.3	0.65	0.861111	0.766667	0.877778
VIT_01s0011g05010	AT2G01490	PAHX	Phytanoyl-CoA dioxygenase [Source:UniProtKB/Swiss-Prot;Acc:Q9ZVF6]	0.466667	1	1.21111	0.666667	0.433333
VIT_14s0030g00400	AT1G54710	ATG18H	Autophagy-related protein 18h [Source:UniProtKB/Swiss-Prot;Acc:Q8H1Q5]	1.03333	0.75	1.04444	0.966667	0.488889
VIT_07s0005g02960	AT4G03030	OR23	F-box/kelch-repeat protein OR23 [Source:UniProtKB/Swiss-Prot;Acc:Q0V7S6]	1.1	0.783333	0.933333	1.2	0.588889
VIT_10s0003g02800	AT4G18160	TPK3	Two-pore potassium channel 3 [Source:UniProtKB/Swiss-Prot;Acc:Q9SVV6]	1.2	0.933333	1.1	0.966667	0.933333
VIT_02s0025g01020	AT2G46270	GBF3	G-box-binding factor 3 [Source:UniProtKB/Swiss-Prot;Acc:P42776]	1.26667	1.06667	1.03333	1.39167	0.916667
VIT_13s0074g00550	AT1G08230	GAT1	GABA transporter 1 [Source:UniProtKB/Swiss-Prot;Acc:F4HW02]	0.666667	0.622222	1.81852	1.13889	0.885185
VIT_06s0004g00160	AT3G01170	AT3G01170	Ribosomal protein L34e superfamily protein [Source:TAIR;Acc:AT3G01170]	0.516667	0.908333	1.61111	1.74167	0.911111
VIT_04s0008g06720	AT4G31860	AT4G31860	Probable protein phosphatase 2C 60 [Source:UniProtKB/Swiss-Prot;Acc:Q9SZ53]	0.333333	1.18889	1.41111	1.19444	1.37778
VIT_04s0008g02490	AT5G57360	ADO1	Adagio protein 1 [Source:UniProtKB/Swiss-Prot;Acc:Q94BT6]	0.311111	0.95	1.2037	1.37222	1.12222
VIT_15s0046g02460	AT1G01650	SPPL4	Signal peptide peptidase-like 4 [Source:UniProtKB/Swiss-Prot;Acc:Q0WMJ8]	0.533333	0.816667	1.23333	1.43333	1.27778
VIT_09s0002g01850	AT1G72770	HAB1	Protein phosphatase 2C 16 [Source:UniProtKB/Swiss-Prot;Acc:Q9CAJ0]	0.25	1.35	1.24444	1.55	1.05556
VIT_11s0037g00390	AT5G57910	AT5G57910	unknown protein; BEST Arabidopsis thaliana protein match is: unknown protein (TAIR:AT4G30630.1); Has 30201 Blast hits to 17322 proteins in 780 species: Archae - 12; Bacteria - 1396; Metazoa - 17338; Fungi - 3422; Plants - 5037; Viruses - 0; Other Eu /.../es - 2996 (source: NCBI BLink). [Source:TAIR;Acc:AT5G57910]	0.2	1.46667	1.57778	1.28333	0.644444
VIT_01s0026g01630	AT1G07040	AT1G07040	unknown protein; INVOLVED IN: biological_process unknown; LOCATED IN: chloroplast; EXPRESSED IN: 24 plant structures; EXPRESSED DURING: 14 growth stages; BEST Arabidopsis thaliana protein match is: unknown protein (TAIR:AT1G27030.1); Has 540 Blast h /.../ 538 proteins in 187 species: Archae - 0; Bacteria - 333; Metazoa - 0; Fungi - 0; Plants - 67; Viruses - 0; Other Eukaryotes - 140 (source: NCBI…	0.9	0.566667	0.366667	0.833333	1.2
VIT_18s0001g02680	AT1G21780	AT1G21780	BTB/POZ domain-containing protein At1g21780 [Source:UniProtKB/Swiss-Prot;Acc:Q9XHZ8]	1.06667	0.933333	0.311111	0.65	1.41111
VIT_16s0013g02030	AT4G25170	AT4G25170	Uncharacterised conserved protein (UCP012943) [Source:TAIR;Acc:AT4G25170]	0.633333	1.28333	1.00556	0.75	1.4
VIT_18s0001g07700	AT4G24480	AT4G24480	Protein kinase superfamily protein [Source:TAIR;Acc:AT4G24480]	-0.4	1.1	0.622222	0.916667	1.33333
VIT_03s0038g04100	AT1G76490	HMG1	hydroxy methylglutaryl CoA reductase 1 [Source:TAIR;Acc:AT1G76490]	0.266667	1.94667	1.37778	-0.17	-0.186667
VIT_15s0048g02870	AT2G46680	ATHB-7	Homeobox-leucine zipper protein ATHB-7 [Source:UniProtKB/Swiss-Prot;Acc:P46897]	4.9	5.51667	3.03333	1.41667	2.02222
VIT_17s0000g08080	AT1G60190	PUB19	U-box domain-containing protein 19 [Source:UniProtKB/Swiss-Prot;Acc:O80742]	5.8	2.96667	3.5	2.8	1.71111
VIT_02s0025g02590	AT3G61890	ATHB-12	Homeobox-leucine zipper protein ATHB-12 [Source:UniProtKB/Swiss-Prot;Acc:Q9M276]	2.13333	1.44167	1.88333	2.125	2.84444
VIT_04s0008g02390	AT5G24870	AT5G24870	RING/U-box superfamily protein [Source:TAIR;Acc:AT5G24870]	1.63333	1.375	2.48333	3.05833	2.23333
VIT_08s0040g03270	AT5G02880	UPL4	E3 ubiquitin-protein ligase UPL4 [Source:UniProtKB/Swiss-Prot;Acc:Q9LYZ7]	1.4	1.83333	2.93333	3.33333	2.67778
VIT_03s0038g04580	AT3G48530	KING1	SNF1-related protein kinase regulatory subunit gamma-1 [Source:UniProtKB/Swiss-Prot;Acc:Q8LBB2]	1.31111	1.9	2.54444	3.00556	2.62222
VIT_01s0011g05960	AT1G68020	TPS6	Alpha,alpha-trehalose-phosphate synthase [UDP-forming] 6 [Source:UniProtKB/Swiss-Prot;Acc:Q94AH8]	1	1.75	2.65556	2.73333	2.7
VIT_05s0077g00280	AT3G23920	BAM1	Beta-amylase 1, chloroplastic [Source:UniProtKB/Swiss-Prot;Acc:Q9LIR6]	2.01111	1.95556	2.99259	3.62778	2.67037
VIT_08s0007g07320	AT3G03870	AT3G03870	unknown protein; BEST Arabidopsis thaliana protein match is: unknown protein (TAIR:AT5G18130.1); Has 47 Blast hits to 47 proteins in 13 species: Archae - 0; Bacteria - 0; Metazoa - 2; Fungi - 0; Plants - 45; Viruses - 0; Other Eukaryotes - 0 (source /.../ BLink). [Source:TAIR;Acc:AT3G03870]	2.3	1.71667	2.74444	3.43333	3
VIT_18s0001g08410	AT4G37790	HAT22	Homeobox-leucine zipper protein HAT22 [Source:UniProtKB/Swiss-Prot;Acc:P46604]	0.833333	2.83333	2.31111	2.23333	2.27778
VIT_00s2269g00010	AT3G01400	AT3G01400	ARM repeat superfamily protein [Source:TAIR;Acc:AT3G01400]	1.63333	3.36667	2.06667	2.05	2.32222
VIT_14s0068g00300	AT3G29575	AFP3	Ninja-family protein AFP3 [Source:UniProtKB/Swiss-Prot;Acc:Q94F39]	1.7	3.08333	2.12222	1.7	1.83333
VIT_03s0063g00310	AT3G19290	ABF4	ABSCISIC ACID-INSENSITIVE 5-like protein 7 [Source:UniProtKB/Swiss-Prot;Acc:Q9M7Q2]	1.93333	2.68333	1.84444	2.26667	2.32222
VIT_18s0001g02050	AT1G21680	AT1G21680	DPP6 N-terminal domain-like protein [Source:TAIR;Acc:AT1G21680]	1.83333	2.16667	1.94444	2.73333	2.57778
VIT_09s0002g07110	AT4G32250	AT4G32250	Protein kinase superfamily protein [Source:TAIR;Acc:AT4G32250]	1.33333	1.88333	2.41111	2.68333	2.26667
VIT_06s0004g02270	AT5G12840	NFYA1	Nuclear transcription factor Y subunit A-1 [Source:UniProtKB/Swiss-Prot;Acc:Q9LXV5]	1.53333	2.10833	2.29167	2.52917	2.38889
VIT_15s0046g02260	AT5G52660	RVE6	Protein REVEILLE 6 [Source:UniProtKB/Swiss-Prot;Acc:Q8H0W3]	1.37778	2.31667	2.52222	2.68889	2.20741
VIT_05s0102g00150	AT2G43330	INT1	Inositol transporter 1 [Source:UniProtKB/Swiss-Prot;Acc:Q8VZR6]	1.66667	2.85	2.86667	2.61667	2.18889
VIT_12s0028g02140	AT2G42620	MAX2	F-box protein MAX2 [Source:UniProtKB/Swiss-Prot;Acc:Q9SIM9]	0.583333	1.98333	1.99444	1.575	1.47222
VIT_19s0015g01740	AT5G56180	ARP8	Actin-related protein 8 [Source:UniProtKB/Swiss-Prot;Acc:Q9FKT0]	1.23333	2.16667	1.81111	1.75	0.688889
VIT_08s0007g07620	AT1G08570	ACHT4	Thioredoxin-like 1-1, chloroplastic [Source:UniProtKB/Swiss-Prot;Acc:O64654]	1.48889	1.81111	1.85185	1.89444	1.11481
VIT_02s0025g02560	AT1G64660	MGL	Methionine gamma-lyase [Source:UniProtKB/Swiss-Prot;Acc:Q9SGU9]	1.4	1.70833	1.49444	2.025	1.45
VIT_12s0142g00100	AT1G29400	ML5	Protein MEI2-like 5 [Source:UniProtKB/Swiss-Prot;Acc:Q8VWF5]	1.38333	1.59167	1.53889	1.68333	1.48889
VIT_01s0011g01830	AT4G19860	LCAT4	Lecithin-cholesterol acyltransferase-like 4 [Source:UniProtKB/Swiss-Prot;Acc:Q71N54]	1.61667	1.8	1.86667	1.58333	1.59444
VIT_17s0000g06460	AT1G74410	ATL24	NEP1-interacting protein-like 2 [Source:UniProtKB/Swiss-Prot;Acc:Q8LBA0]	1.83333	2.03333	1.92222	1.9	2.06667
VIT_13s0019g02200	AT3G11410	PP2CA	Protein phosphatase 2C 37 [Source:UniProtKB/Swiss-Prot;Acc:P49598]	2.01667	2.28333	1.67222	1.49167	1.91667
VIT_03s0038g01380	AT4G38810	AT4G38810	Calcium-binding EF-hand family protein [Source:TAIR;Acc:AT4G38810]	1.56667	2.31667	2.32222	2.08333	1.2
VIT_12s0028g00710	AT1G06570	PDS1	phytoene desaturation 1 [Source:TAIR;Acc:AT1G06570]	1.5	2.08333	2.46667	2.2	1.37778
VIT_01s0010g03640	AT5G43260	AT5G43260	chaperone protein dnaJ-related [Source:TAIR;Acc:AT5G43260]	1.2	2.05	2.76667	2.56667	1.52222
VIT_06s0004g05460	AT5G59220	HAI1	Probable protein phosphatase 2C 78 [Source:UniProtKB/Swiss-Prot;Acc:Q9FIF5]	3.28333	4.15833	2.96111	2.25833	2.90556
VIT_11s0016g03180	AT4G26080	ABI1	Protein phosphatase 2C 56 [Source:UniProtKB/Swiss-Prot;Acc:P49597]	2.43333	3.38889	2.80741	2.91667	2.45556
VIT_17s0000g04850	AT5G60850	DOF5.4	Dof zinc finger protein DOF5.4 [Source:UniProtKB/Swiss-Prot;Acc:Q8LDR0]	2.4	3.2	2.73333	2.86667	2.56667
VIT_04s0008g00610	AT2G19810	AT2G19810	Zinc finger CCCH domain-containing protein 20 [Source:UniProtKB/Swiss-Prot;Acc:O82199]	2.14444	3.45556	3.28518	3.25556	3.43704
VIT_07s0031g02610	AT1G01720	NAC002	NAC domain-containing protein 2 [Source:UniProtKB/Swiss-Prot;Acc:Q39013]	3.21111	1.46667	2.86667	2.37778	1.78519
VIT_08s0007g01360	AT5G02020	SIS	Encodes a protein involved in salt tolerance, names SIS (Salt Induced Serine rich). [Source:TAIR;Acc:AT5G02020]	2.8	2.91667	2.8	2.5	1.51111
VIT_13s0067g00260	AT2G40000	HSPRO2	Nematode resistance protein-like HSPRO2 [Source:UniProtKB/Swiss-Prot;Acc:O04203]	3.9	2.75	3.48889	3.1	2.05556
VIT_06s0080g00790	AT5G04760	AT5G04760	Duplicated homeodomain-like superfamily protein [Source:TAIR;Acc:AT5G04760]	1.3	3.01667	3.84444	3.69167	2.40556
VIT_19s0014g01800	AT5G54080	HGO	Homogentisate 1,2-dioxygenase [Source:UniProtKB/Swiss-Prot;Acc:Q9ZRA2]	0.933333	1.25	3.24444	4.33333	3.37778
VIT_07s0005g00140	AT2G47770	TSPO	Translocator protein homolog [Source:UniProtKB/Swiss-Prot;Acc:O82245]	1.26667	2.16667	4.98889	5.88333	3.16667
VIT_04s0023g03130	AT2G18050	HIS1-3	histone H1-3 [Source:TAIR;Acc:AT2G18050]	4.7	4.90833	4.95	5.36667	5.40556
VIT_16s0050g02680	AT1G07430	AIP1/HAI2	Protein phosphatase 2C 3 [Source:UniProtKB/Swiss-Prot;Acc:Q9LNW3]	4.16667	5.3	4.26667	4.2	4.1
VIT_09s0002g08270	AT1G15740	AT1G15740	Leucine-rich repeat family protein [Source:TAIR;Acc:AT1G15740]	2.98889	3.75	3.93704	4.23889	4.0037
VIT_09s0018g01680	AT2G24100	AT2G24100	unknown protein; BEST Arabidopsis thaliana protein match is: unknown protein (TAIR:AT4G30780.1); Has 101 Blast hits to 101 proteins in 16 species: Archae - 0; Bacteria - 0; Metazoa - 0; Fungi - 0; Plants - 95; Viruses - 0; Other Eukaryotes - 6 (sour /.../BI BLink). [Source:TAIR;Acc:AT2G24100]	3.66667	3.03333	4.2	4.56667	4.14444
VIT_18s0122g00320	AT1G21000	AT1G21000	PLATZ transcription factor family protein [Source:TAIR;Acc:AT1G21000]	2.6	3.58333	5.3	5.68333	5.66667
VIT_07s0005g01980	AT2G47180	GOLS1	Galactinol synthase 1 [Source:UniProtKB/Swiss-Prot;Acc:O22893]	7.03333	6.18333	7.7	7.85	7.15556
VIT_19s0014g03290	AT4G27410	NAC072/RD26	NAC domain-containing protein 72 [Source:UniProtKB/Swiss-Prot;Acc:Q93VY3]	5.85556	5.62778	7.55185	6.96667	5.07778
VIT_01s0026g02710	AT1G69490	NAP/NAC029	NAC transcription factor 29 [Source:UniProtKB/Swiss-Prot;Acc:O49255]	4.83333	5.38333	7.26667	6.56667	5.53333
VIT_11s0016g03940	AT3G24520	HSFC1	Heat stress transcription factor C-1 [Source:UniProtKB/Swiss-Prot;Acc:Q9LV52]	2.63333	6.3	8.28889	7.9	5.7

## Sheet: Vi_GRNIII
Vitis ortholog	Arabidopsis ID	Arabidopsis NAME	DESCRIPTION	Log (JUL / APR)	Log (SEP / APR)	Log (NOV / APR)	Log (JAN / APR)	Log (MAR / APR)
VIT_13s0106g00550	AT5G07010	SOT15/ST2A	Cytosolic sulfotransferase 15 [Source:UniProtKB/Swiss-Prot;Acc:Q8L5A7]	2.13333	-2.41667	-3.07778	-2.45	-2.94444
VIT_00s0203g00040	AT4G21450	PVA42	Vesicle-associated protein 4-2 [Source:UniProtKB/Swiss-Prot;Acc:Q8VYN2]	-1.83333	-2.9	-3.08889	-3.04444	-2.51852
VIT_02s0025g04210	AT1G12780	UGE1	Bifunctional UDP-glucose 4-epimerase and UDP-xylose 4-epimerase 1 [Source:UniProtKB/Swiss-Prot;Acc:Q42605]	-0.7	-2.61667	-3.17778	-3.26667	-2.73333
VIT_05s0094g00960	AT2G43820	UGT74F2	UDP-glycosyltransferase 74F2 [Source:UniProtKB/Swiss-Prot;Acc:O22822]	-0.766667	-1.30833	-2.54444	-2.89167	-2.06111
VIT_00s0941g00020	AT3G07780	OBE1	Protein OBERON 1 [Source:UniProtKB/Swiss-Prot;Acc:Q9S736]	-0.866667	-1.86667	-1.84444	-1.55	-1.92222
VIT_01s0011g05410	AT1G14890	AT1G14890	Plant invertase/pectin methylesterase inhibitor superfamily protein [Source:TAIR;Acc:AT1G14890]	-0.7	-1.21667	-1.76667	-1.46667	-1.47778
VIT_05s0020g03190	AT2G32150	AT2G32150	Haloacid dehalogenase-like hydrolase (HAD) superfamily protein [Source:TAIR;Acc:AT2G32150]	1.33333	-1.01667	-1.05556	-0.75	-1.85556
VIT_08s0007g07690	AT5G06860	PGIP1	Polygalacturonase inhibitor 1 [Source:UniProtKB/Swiss-Prot;Acc:Q9M5J9]	-0.4	-1.76667	-0.533333	-0.566667	-0.922222
GSVIVT01030933001	AT5G03490	UGT89A2	UDP-glycosyltransferase 89A2 [Source:UniProtKB/Swiss-Prot;Acc:Q9LZD8]	-0.0166667	-0.908333	-1.15	-1.30833	-1.05
VIT_05s0062g00310	AT4G15550	UGT75D1	UDP-glycosyltransferase 75D1 [Source:UniProtKB/Swiss-Prot;Acc:O23406]	-0.253333	-0.35	-0.98	-1.07333	-1.14889
VIT_08s0007g04560	AT1G76590	AT1G76590	PLATZ transcription factor family protein [Source:TAIR;Acc:AT1G76590]	-0.6	-0.733333	-0.966667	-0.75	-0.933333
VIT_04s0043g00850	AT5G18310	AT5G18310	unknown protein; FUNCTIONS IN: molecular_function unknown; INVOLVED IN: biological_process unknown; LOCATED IN: plasma membrane; EXPRESSED IN: 22 plant structures; EXPRESSED DURING: 13 growth stages; Has 60 Blast hits to 60 proteins in 14 species: A /.../- 0; Bacteria - 0; Metazoa - 7; Fungi - 0; Plants - 53; Viruses - 0; Other Eukaryotes - 0 (source: NCBI BLink). [Source:TAIR;Acc:AT5G18310]	-0.0666667	-0.15	-0.322222	-0.366667	-0.688889
VIT_12s0055g01020	AT5G39580	PER62	Peroxidase 62 [Source:UniProtKB/Swiss-Prot;Acc:Q9FKA4]	-0.166667	-0.433333	-0.266667	-0.183333	-0.355556
VIT_06s0009g03600	AT2G23450	WAKL14	Wall-associated receptor kinase-like 14 [Source:UniProtKB/Swiss-Prot;Acc:Q8RY67]	-0.25	-0.65	-0.683333	-0.6	-0.222222
VIT_19s0090g01300	AT1G16240	SYP51	Syntaxin-51 [Source:UniProtKB/Swiss-Prot;Acc:Q9SA23]	-0.466667	-0.483333	-0.555556	-0.9	-0.822222
VIT_03s0091g00520	AT4G33910	P4H9	Probable prolyl 4-hydroxylase 9 [Source:UniProtKB/Swiss-Prot;Acc:Q8VZJ7]	-0.266667	-0.5	-0.211111	-1.06667	-0.611111
VIT_14s0006g02900	AT5G16120	AT5G16120	alpha/beta-Hydrolases superfamily protein [Source:TAIR;Acc:AT5G16120]	-0.766667	-0.45	-0.0666667	-0.6	-0.366667
VIT_00s2279g00010	AT3G12740	ALIS1	ALA-interacting subunit 1 [Source:UniProtKB/Swiss-Prot;Acc:Q9LTW0]	-0.25	0.208333	-0.488889	-1.16667	-0.888889
VIT_18s0001g14440	AT4G36040	ATJ11	Chaperone protein dnaJ 11, chloroplastic [Source:UniProtKB/Swiss-Prot;Acc:Q9FYB5]	2.33333	0.516667	-0.777778	-0.6	-0.355556
VIT_01s0010g02220	AT1G13195	AT1G13195	RING/U-box superfamily protein [Source:TAIR;Acc:AT1G13195]	1.33333	0.633333	-0.488889	-0.733333	-0.877778
VIT_13s0019g01660	AT2G41430	ERD15	Protein EARLY RESPONSIVE TO DEHYDRATION 15 [Source:UniProtKB/Swiss-Prot;Acc:Q39096]	1.43333	0.866667	-0.511111	-0.283333	0.188889
VIT_07s0005g03170	AT2G17570	AT2G17570	Dehydrodolichyl diphosphate synthase 6 [Source:UniProtKB/Swiss-Prot;Acc:Q8S2T1]	1.1	0.75	-0.544444	-0.216667	-0.233333
VIT_08s0058g00930	AT2G38400	AGT3	Alanine--glyoxylate aminotransferase 2 homolog 2, mitochondrial [Source:UniProtKB/Swiss-Prot;Acc:Q94AL9]	0.9	1.23333	-0.277778	-0.05	-0.111111
VIT_04s0008g06250	AT5G11090	AT5G11090	serine-rich protein-related [Source:TAIR;Acc:AT5G11090]	0.7	0.566667	-0.511111	-1.4	0.311111
VIT_14s0066g01320	AT5G14780	FDH1	Formate dehydrogenase, mitochondrial [Source:UniProtKB/Swiss-Prot;Acc:Q9S7E4]	0.3	0.533333	-0.244444	0.1	0.333333
VIT_01s0127g00380	AT1G23440	AT1G23440	Peptidase C15, pyroglutamyl peptidase I-like [Source:TAIR;Acc:AT1G23440]	0.516667	0.341667	0.05	-0.191667	0.227778
VIT_05s0020g00970	AT1G48320	DHNAT1	1,4-dihydroxy-2-naphthoyl-CoA thioesterase 1 [Source:UniProtKB/Swiss-Prot;Acc:Q9SX65]	0.533333	0.35	0.144444	-0.366667	-0.0111111
VIT_03s0017g01240	AT5G64250	AT5G64250	Aldolase-type TIM barrel family protein [Source:TAIR;Acc:AT5G64250]	0.0333333	0.291667	-0.388889	-0.391667	-0.0944444
VIT_11s0016g00900	AT1G54100	ALDH7B4	Aldehyde dehydrogenase family 7 member B4 [Source:UniProtKB/Swiss-Prot;Acc:Q9SYG7]	-0.483333	-0.0458333	-0.311111	0	0.294444
VIT_14s0128g00120	AT3G05200	ATL6	E3 ubiquitin-protein ligase ATL6 [Source:UniProtKB/Swiss-Prot;Acc:Q8RXX9]	1.53333	0.405556	0.903704	0.0611111	-0.344444
CB349413	AT1G80160	AT1G80160	Lactoylglutathione lyase / glyoxalase I family protein [Source:TAIR;Acc:AT1G80160]	0.641667	0.2875	0.761111	0.377083	-0.05
VIT_18s0001g09110	AT5G43190	AT5G43190	F-box/kelch-repeat protein At5g43190 [Source:UniProtKB/Swiss-Prot;Acc:Q9FHS6]	0.6	0.3	0.655556	0.166667	-0.3
GSVIVT00024486001	AT1G34300	AT1G34300	G-type lectin S-receptor-like serine/threonine-protein kinase At1g34300 [Source:UniProtKB/Swiss-Prot;Acc:Q9XID3]	0.633333	0.404167	0.633333	0.0916667	-0.161111
VIT_11s0103g00570	AT4G29950	AT4G29950	Ypt/Rab-GAP domain of gyp1p superfamily protein [Source:TAIR;Acc:AT4G29950]	0.6	0.733333	0.633333	-0.0333333	-0.211111
VIT_00s0662g00010	AT5G65110	ACX2	Acyl-coenzyme A oxidase 2, peroxisomal [Source:UniProtKB/Swiss-Prot;Acc:O65201]	0.833333	0.3	0.222222	0.133333	-0.555556
VIT_06s0004g06710	AT2G40140	CZF1	Zinc finger CCCH domain-containing protein 29 [Source:UniProtKB/Swiss-Prot;Acc:Q9XEE6]	1.26667	0.0666667	0.792593	0.627778	0.622222
VIT_09s0002g05080	AT1G80440	AT1G80440	F-box/kelch-repeat protein At1g80440 [Source:UniProtKB/Swiss-Prot;Acc:Q9M8L2]	1.1	0.35	0.366667	0.233333	0.788889
VIT_05s0020g02310	AT4G15530	PPDK	Pyruvate, phosphate dikinase 1, chloroplastic [Source:UniProtKB/Swiss-Prot;Acc:O23404]	0.833333	0.45	0.144444	0.466667	0.688889
VIT_01s0026g01630	AT1G07040	AT1G07040	unknown protein; INVOLVED IN: biological_process unknown; LOCATED IN: chloroplast; EXPRESSED IN: 24 plant structures; EXPRESSED DURING: 14 growth stages; BEST Arabidopsis thaliana protein match is: unknown protein (TAIR:AT1G27030.1); Has 540 Blast h /.../ 538 proteins in 187 species: Archae - 0; Bacteria - 333; Metazoa - 0; Fungi - 0; Plants - 67; Viruses - 0; Other Eukaryotes - 140 (source: NCBI…	0.9	0.566667	0.366667	0.833333	1.2
VIT_08s0058g01290	AT3G08760	ATSIK	Protein kinase superfamily protein [Source:TAIR;Acc:AT3G08760]	0.616667	1.03333	1.52778	1.23333	0.716667
VIT_11s0016g01750	AT4G26060	AT4G26060	Ribosomal protein L18ae family [Source:TAIR;Acc:AT4G26060]	0.666667	0.6	1.26667	1.26667	0.811111
VIT_14s0083g00710	AT3G02340	AT3G02340	RING/U-box superfamily protein [Source:TAIR;Acc:AT3G02340]	0.466667	0.666667	0.877778	1.1	0.733333
VIT_08s0040g02750	AT3G12360	ITN1	Ankyrin repeat-containing protein At3g12360 [Source:UniProtKB/Swiss-Prot;Acc:Q9C7A2]	0.633333	0.672222	1.03704	0.961111	0.840741
VIT_06s0009g01000	AT5G22000	RHF2A	E3 ubiquitin-protein ligase RHF2A [Source:UniProtKB/Swiss-Prot;Acc:Q9ZT42]	0.666667	0.575	0.944444	0.833333	0.738889
GSVIVT00019366001	AT2G36320	SAP4	Zinc finger A20 and AN1 domain-containing stress-associated protein 4 [Source:UniProtKB/Swiss-Prot;Acc:Q9SJM6]	0.95	0.616667	0.994444	0.8	0.816667
VIT_01s0010g03800	AT1G27300	AT1G27300	unknown protein; Has 54 Blast hits to 54 proteins in 19 species: Archae - 0; Bacteria - 0; Metazoa - 11; Fungi - 6; Plants - 34; Viruses - 0; Other Eukaryotes - 3 (source: NCBI BLink). [Source:TAIR;Acc:AT1G27300]	0.866667	0.35	1.13333	0.966667	0.5
VIT_07s0005g02960	AT4G03030	OR23	F-box/kelch-repeat protein OR23 [Source:UniProtKB/Swiss-Prot;Acc:Q0V7S6]	1.1	0.783333	0.933333	1.2	0.588889
VIT_04s0023g02970	AT3G51130	AT3G51130	UPF0183 protein At3g51130 [Source:UniProtKB/Swiss-Prot;Acc:Q9SD33]	0.733333	0.733333	0.666667	1.43333	0.988889
VIT_13s0158g00180	AT5G13800	PPH	Pheophytinase, chloroplastic [Source:UniProtKB/Swiss-Prot;Acc:Q9FFZ1]	0.866667	0.95	0.555556	0.816667	0.322222
VIT_10s0116g01200	AT1G62300	WRKY6	WRKY transcription factor 6 [Source:UniProtKB/Swiss-Prot;Acc:Q9C519]	1.83333	0.888889	0.862963	0.505556	0.166667
VIT_12s0034g02390	AT1G22930	AT1G22930	T-complex protein 11 [Source:TAIR;Acc:AT1G22930]	1.86667	0.883333	0.938889	0.7625	0.511111
VIT_06s0061g01250	AT2G27830	AT2G27830	unknown protein; BEST Arabidopsis thaliana protein match is: unknown protein (TAIR:AT4G22758.1); Has 131 Blast hits to 131 proteins in 17 species: Archae - 0; Bacteria - 0; Metazoa - 0; Fungi - 0; Plants - 131; Viruses - 0; Other Eukaryotes - 0 (sou /.../CBI BLink). [Source:TAIR;Acc:AT2G27830]	1.93333	0.516667	0.322222	0.233333	0.8
VIT_06s0004g02830	AT5G60680	AT5G60680	Protein of unknown function, DUF584 [Source:TAIR;Acc:AT5G60680]	1.86667	1.06667	0.255556	0.4	1.1
GSVIVT00021228001	AT1G01550	BPS1	Protein BPS1, chloroplastic [Source:UniProtKB/Swiss-Prot;Acc:Q9LMM6]	0.65	0.9	0.544444	-0.2	1.02222
VIT_07s0005g02130	AT4G01870	AT4G01870	tolB protein-related [Source:TAIR;Acc:AT4G01870]	-0.233333	-0.0166667	0.277778	1.6	0.777778
VIT_06s0004g03140	AT3G45300	IVD	Isovaleryl-CoA dehydrogenase, mitochondrial [Source:UniProtKB/Swiss-Prot;Acc:Q9SWG0]	-0.0833333	0.141667	1.01111	1.2	0.755556
VIT_13s0074g00590	AT3G52240	AT3G52240	unknown protein; Has 220 Blast hits to 193 proteins in 66 species: Archae - 0; Bacteria - 15; Metazoa - 53; Fungi - 33; Plants - 66; Viruses - 0; Other Eukaryotes - 53 (source: NCBI BLink). [Source:TAIR;Acc:AT3G52240]	-0.2	0.3	0.622222	1.05	0.477778
VIT_17s0000g00890	AT4G24990	MUB3	Membrane-anchored ubiquitin-fold protein 3 [Source:UniProtKB/Swiss-Prot;Acc:Q9SW27]	0.1	0.266667	0.733333	1.05	0.266667
VIT_12s0028g03730	AT4G28300	AT4G28300	Protein of unknown function (DUF1421) [Source:TAIR;Acc:AT4G28300]	0.0777778	0.227778	0.648148	0.811111	0.0296296
VIT_11s0016g00280	AT4G33150	LKR/SDH	lysine-ketoglutarate reductase/saccharopine dehydrogenase bifunctional enzyme [Source:TAIR;Acc:AT4G33150]	0.4	0.0166667	0.6	1.03333	0.677778
VIT_19s0015g00500	AT5G55700	BAM4	Inactive beta-amylase 4, chloroplastic [Source:UniProtKB/Swiss-Prot;Acc:Q9FM68]	0.0666667	0.425	0.355556	0.666667	0.905556
VIT_05s0029g01060	AT3G12400	ELC	Protein ELC [Source:UniProtKB/Swiss-Prot;Acc:Q9LHG8]	0.4	0.766667	0.6	0.433333	0.577778
VIT_16s0098g01040	AT1G32790	CID11	Polyadenylate-binding protein-interacting protein 11 [Source:UniProtKB/Swiss-Prot;Acc:Q9LPI5]	0.4	0.533333	0.177778	0.533333	0.411111
VIT_04s0079g00760	AT5G45130	RABF2A	Ras-related protein RABF2a [Source:UniProtKB/Swiss-Prot;Acc:P31582]	0.566667	0.366667	0.444444	0.5	0.4
VIT_04s0044g01370	AT1G21450	SCL1	Scarecrow-like protein 1 [Source:UniProtKB/Swiss-Prot;Acc:Q9SDQ3]	0.466667	0.266667	0.344444	0.233333	0.266667
VIT_09s0002g04600	AT4G19640	RABF2B	Ras-related protein RABF2b [Source:UniProtKB/Swiss-Prot;Acc:Q9SN68]	0.35	0.333333	0.544444	0.25	0.222222
VIT_11s0052g01230	AT5G57550	XTH25	Probable xyloglucan endotransglucosylase/hydrolase protein 25 [Source:UniProtKB/Swiss-Prot;Acc:Q38907]	0.0166667	0.2	0.922222	0.333333	0.0222222
VIT_08s0105g00270	AT5G06370	AT5G06370	NC domain-containing protein-related [Source:TAIR;Acc:AT5G06370]	-0.133333	0.183333	0.433333	0.583333	-0.0222222
VIT_08s0007g04860	AT2G39210	AT2G39210	Major facilitator superfamily protein [Source:TAIR;Acc:AT2G39210]	0.0666667	0.283333	0.0555556	0.483333	0.0111111
VIT_10s0003g01840	AT1G29760	AT1G29760	Putative adipose-regulatory protein (Seipin) [Source:TAIR;Acc:AT1G29760]	-0.0666667	0.216667	0.122222	0.15	0.255556
VIT_18s0001g08200	AT1G58340	ZF14	MATE efflux family protein [Source:TAIR;Acc:AT1G58340]	0.166667	0.0666667	0.0222222	0.1	-0.111111
GSVIVT00024161001	AT3G15500	NAC055	NAC domain-containing protein 55 [Source:UniProtKB/Swiss-Prot;Acc:Q9LDY8]	0.333333	0.1	0.144444	0.216667	0
BQ795624	AT2G23320	WRKY15	Probable WRKY transcription factor 15 [Source:UniProtKB/Swiss-Prot;Acc:O22176]	0.366667	-0.0166667	0.188889	0.163889	0.314815
VIT_09s0054g00800	AT1G78895	RTNLB22	Reticulon-like protein B22 [Source:UniProtKB/Swiss-Prot;Acc:Q8GWH5]	0.366667	-0.0666667	0.2	0.7	0.122222
VIT_08s0056g01310	AT2G36900	MEMB11	Membrin-11 [Source:UniProtKB/Swiss-Prot;Acc:Q9SJL6]	-0.5	-0.166667	0.477778	0.966667	0.155556
VIT_02s0012g00150	AT5G47070	AT5G47070	Probable receptor-like protein kinase At5g47070 [Source:UniProtKB/Swiss-Prot;Acc:Q9LTC0]	1.03333	-0.383333	1	1.45	0.366667
VIT_01s0011g03070	AT1G25560	TEM1	AP2/ERF and B3 domain-containing transcription repressor TEM1 [Source:UniProtKB/Swiss-Prot;Acc:Q9C6M5]	0.6	-1.35	0.955556	0.233333	-0.233333
VIT_05s0020g01830	AT4G15610	AT4G15610	CASP-like protein 1D1 [Source:UniProtKB/Swiss-Prot;Acc:Q9FE29]	3.36667	0.8	-0.733333	-2.48333	-2.73333
VIT_07s0005g00870	AT5G64260	EXL2	Protein EXORDIUM-like 2 [Source:UniProtKB/Swiss-Prot;Acc:Q9FE06]	3.43333	1.21667	2.48889	0.0833333	0.477778
VIT_06s0004g06830	AT3G47340	ASN1/DIN6	Asparagine synthetase [glutamine-hydrolyzing] 1 [Source:UniProtKB/Swiss-Prot;Acc:P49078]	2.9	2.03333	2.02222	1.23333	0.8
VIT_08s0007g01930	AT5G01210	AT5G01210	HXXXD-type acyl-transferase family protein [Source:TAIR;Acc:AT5G01210]	0.833333	1.33333	2.84444	0.7	0.177778
VIT_06s0009g01110	AT5G17860	CCX1	Cation/calcium exchanger 1 [Source:UniProtKB/Swiss-Prot;Acc:Q9FKP1]	0.966667	0.266667	2.44444	1.01667	-0.3
VIT_06s0004g07230	AT2G30140	UGT87A2	UDP-glycosyltransferase 87A2 [Source:UniProtKB/Swiss-Prot;Acc:O64733]	1.3	0.816667	0.166667	2.26667	2.12222
VIT_02s0025g02170	AT4G24040	TRE1	Trehalase [Source:UniProtKB/Swiss-Prot;Acc:Q9SU50]	-0.0666667	0.383333	1.9	1.71667	0.6
VIT_08s0007g05800	AT5G04040	SDP1	Triacylglycerol lipase SDP1 [Source:UniProtKB/Swiss-Prot;Acc:Q9LZA6]	0.566667	0.366667	1.4	2.35	0.6
VIT_00s0684g00030	AT4G35770	STR15	Rhodanese-like domain-containing protein 15, chloroplastic [Source:UniProtKB/Swiss-Prot;Acc:Q38853]	0.2	0.211111	1.42963	2.18333	1.12222
VIT_18s0001g10730	AT5G44250	AT5G44250	Protein of unknown function DUF829, transmembrane 53 [Source:TAIR;Acc:AT5G44250]	0.633333	0.416667	1.3	2.03333	1.54444
VIT_07s0005g01050	AT3G62650	AT3G62650	unknown protein; BEST Arabidopsis thaliana protein match is: unknown protein (TAIR:AT2G47485.1); Has 35333 Blast hits to 34131 proteins in 2444 species: Archae - 798; Bacteria - 22429; Metazoa - 974; Fungi - 991; Plants - 531; Viruses - 0; Other Euk /.../s - 9610 (source: NCBI BLink). [Source:TAIR;Acc:AT3G62650]	-0.15	1.43333	1.80556	1.36667	1.5
VIT_11s0037g00390	AT5G57910	AT5G57910	unknown protein; BEST Arabidopsis thaliana protein match is: unknown protein (TAIR:AT4G30630.1); Has 30201 Blast hits to 17322 proteins in 780 species: Archae - 12; Bacteria - 1396; Metazoa - 17338; Fungi - 3422; Plants - 5037; Viruses - 0; Other Eu /.../es - 2996 (source: NCBI BLink). [Source:TAIR;Acc:AT5G57910]	0.2	1.46667	1.57778	1.28333	0.644444
VIT_06s0061g00590	AT2G28120	AT2G28120	Major facilitator superfamily protein [Source:TAIR;Acc:AT2G28120]	-0.0666667	1.08889	1.58148	1.25	0.844444
VIT_04s0210g00030	AT3G51430	SSL5	Protein STRICTOSIDINE SYNTHASE-LIKE 5 [Source:UniProtKB/Swiss-Prot;Acc:Q9CAZ7]	0.0166667	0.945833	1.26667	1.4875	1.18056
VIT_10s0003g00500	AT1G28520	VOZ1	Transcription factor VOZ1 [Source:UniProtKB/Swiss-Prot;Acc:Q9SGQ0]	0.3	1.03333	1.16667	1.35	1.36667
VIT_15s0046g02460	AT1G01650	SPPL4	Signal peptide peptidase-like 4 [Source:UniProtKB/Swiss-Prot;Acc:Q0WMJ8]	0.533333	0.816667	1.23333	1.43333	1.27778
VIT_03s0038g02610	AT4G38540	AT4G38540	FAD/NAD(P)-binding oxidoreductase family protein [Source:TAIR;Acc:AT4G38540]	0.716667	1.69167	1.93333	1.68333	1.88333
VIT_05s0077g01100	AT3G17000	UBC32	Ubiquitin-conjugating enzyme E2 32 [Source:UniProtKB/Swiss-Prot;Acc:Q9LSP7]	0.583333	1.41667	1.64444	2.01667	1.66111
VIT_01s0026g01590	AT2G02710	TLP1	Protein TWIN LOV 1 [Source:UniProtKB/Swiss-Prot;Acc:O64511]	0.316667	1.21667	1.42222	2.00833	1.87778
VIT_14s0060g01970	AT5G27920	AT5G27920	F-box family protein [Source:TAIR;Acc:AT5G27920]	0.233333	1.2	1.6	1.76667	1.65556
VIT_18s0072g00840	AT1G34370	STOP1	Protein SENSITIVE TO PROTON RHIZOTOXICITY 1 [Source:UniProtKB/Swiss-Prot;Acc:Q9C8N5]	0.5	1.03333	2.2	1.88333	0.855556
VIT_14s0108g01280	AT1G13960	WRKY4	Probable WRKY transcription factor 4 [Source:UniProtKB/Swiss-Prot;Acc:Q9XI90]	0.588889	1.15556	1.83704	1.73333	1.35556
VIT_06s0004g00160	AT3G01170	AT3G01170	Ribosomal protein L34e superfamily protein [Source:TAIR;Acc:AT3G01170]	0.516667	0.908333	1.61111	1.74167	0.911111
VIT_12s0028g03580	AT4G04960	LECRK71	L-type lectin-domain containing receptor kinase VII.1 [Source:UniProtKB/Swiss-Prot;Acc:Q9S9U1]	0.816667	1.36667	1.7	1.76667	0.861111
VIT_18s0001g07380	AT5G49700	AHL17	AT-hook motif nuclear-localized protein 17 [Source:UniProtKB/Swiss-Prot;Acc:Q9LTA2]	0.466667	1	2.5	2.03333	1.72222
VIT_16s0013g02030	AT4G25170	AT4G25170	Uncharacterised conserved protein (UCP012943) [Source:TAIR;Acc:AT4G25170]	0.633333	1.28333	1.00556	0.75	1.4
VIT_14s0036g00520	AT1G08630	THA1	Probable low-specificity L-threonine aldolase 1 [Source:UniProtKB/Swiss-Prot;Acc:Q8RXU4]	0.633333	1.28333	1.12222	1	0.922222
VIT_07s0104g01780	AT3G62770	ATG18A	Autophagy-related protein 18a [Source:UniProtKB/Swiss-Prot;Acc:Q93VB2]	1.08	1.52	1.40667	1.28667	1.31111
VIT_00s0586g00030	AT4G27450	AT4G27450	Aluminium induced protein with YGL and LRDR motifs [Source:TAIR;Acc:AT4G27450]	0.877778	0.827778	1.71111	1.76111	1.17407
VIT_18s0001g00490	AT1G76150	ECH2	Enoyl-CoA hydratase 2, peroxisomal [Source:UniProtKB/Swiss-Prot;Acc:Q8VYI3]	1.16667	0.95	1.77778	1.5	1.25556
VIT_10s0042g01250	AT5G45110	NPR3	Regulatory protein NPR3 [Source:UniProtKB/Swiss-Prot;Acc:Q8L746]	1.08333	1.075	1.38889	1.56667	1.33889
VIT_06s0004g01790	AT3G12630	SAP5	Zinc finger A20 and AN1 domain-containing stress-associated protein 5 [Source:UniProtKB/Swiss-Prot;Acc:Q9LHJ8]	1.3	0.961111	1.21481	1.17222	1.18519
VIT_09s0018g00620	AT1G80920	ATJ8	Chaperone protein dnaJ 8, chloroplastic [Source:UniProtKB/Swiss-Prot;Acc:Q9SAG8]	1.61667	1.025	1.73333	1.60833	0.75
VIT_01s0026g00280	AT1G60140	TPS10	Probable alpha,alpha-trehalose-phosphate synthase [UDP-forming] 10 [Source:UniProtKB/Swiss-Prot;Acc:O80738]	2.06667	1.425	1.77778	1.39167	0.594444
VIT_09s0002g01150	AT1G54130	RSH3	Probable GTP diphosphokinase RSH3, chloroplastic [Source:UniProtKB/Swiss-Prot;Acc:Q9SYH1]	1.93333	1.45	1.46667	1.2	1.13333
VIT_02s0025g02560	AT1G64660	MGL	Methionine gamma-lyase [Source:UniProtKB/Swiss-Prot;Acc:Q9SGU9]	1.4	1.70833	1.49444	2.025	1.45
VIT_00s0916g00010	AT4G03510	RMA1	E3 ubiquitin-protein ligase RMA1 [Source:UniProtKB/Swiss-Prot;Acc:O64425]	1.73333	1.275	1.73889	2.025	1.64444
VIT_19s0014g05190	AT5G54730	ATG18F	Autophagy-related protein 18f [Source:UniProtKB/Swiss-Prot;Acc:Q9FH32]	1.46667	1.58333	2.27778	2.41667	1.86667
VIT_12s0028g00710	AT1G06570	PDS1	phytoene desaturation 1 [Source:TAIR;Acc:AT1G06570]	1.5	2.08333	2.46667	2.2	1.37778
VIT_08s0007g07120	AT2G44130	AT2G44130	F-box/kelch-repeat protein At2g44130 [Source:UniProtKB/Swiss-Prot;Acc:O80582]	1.3	2.35	1.72222	1.73333	2.87778
VIT_18s0001g08410	AT4G37790	HAT22	Homeobox-leucine zipper protein HAT22 [Source:UniProtKB/Swiss-Prot;Acc:P46604]	0.833333	2.83333	2.31111	2.23333	2.27778
VIT_19s0014g01800	AT5G54080	HGO	Homogentisate 1,2-dioxygenase [Source:UniProtKB/Swiss-Prot;Acc:Q9ZRA2]	0.933333	1.25	3.24444	4.33333	3.37778
VIT_08s0007g07320	AT3G03870	AT3G03870	unknown protein; BEST Arabidopsis thaliana protein match is: unknown protein (TAIR:AT5G18130.1); Has 47 Blast hits to 47 proteins in 13 species: Archae - 0; Bacteria - 0; Metazoa - 2; Fungi - 0; Plants - 45; Viruses - 0; Other Eukaryotes - 0 (source /.../ BLink). [Source:TAIR;Acc:AT3G03870]	2.3	1.71667	2.74444	3.43333	3
VIT_02s0025g03660	AT3G48990	AAE3	Oxalate--CoA ligase [Source:UniProtKB/Swiss-Prot;Acc:Q9SMT7]	1.63333	2.12778	3.2963	3.53889	3.12222
VIT_03s0038g04580	AT3G48530	KING1	SNF1-related protein kinase regulatory subunit gamma-1 [Source:UniProtKB/Swiss-Prot;Acc:Q8LBB2]	1.31111	1.9	2.54444	3.00556	2.62222
VIT_06s0080g00790	AT5G04760	AT5G04760	Duplicated homeodomain-like superfamily protein [Source:TAIR;Acc:AT5G04760]	1.3	3.01667	3.84444	3.69167	2.40556
VIT_11s0016g03180	AT4G26080	ABI1	Protein phosphatase 2C 56 [Source:UniProtKB/Swiss-Prot;Acc:P49597]	2.43333	3.38889	2.80741	2.91667	2.45556
VIT_18s0076g00330	AT1G43700	VIP1	Transcription factor VIP1 [Source:UniProtKB/Swiss-Prot;Acc:Q9MA75]	2	2.6	2.63333	2.65	2.77778
VIT_03s0017g01210	AT5G09440	EXL4	Protein EXORDIUM-like 4 [Source:UniProtKB/Swiss-Prot;Acc:Q9FY71]	2.63333	2.81667	2.58889	2.13333	2.43333
VIT_08s0007g01360	AT5G02020	SIS	Encodes a protein involved in salt tolerance, names SIS (Salt Induced Serine rich). [Source:TAIR;Acc:AT5G02020]	2.8	2.91667	2.8	2.5	1.51111
VIT_13s0067g00260	AT2G40000	HSPRO2	Nematode resistance protein-like HSPRO2 [Source:UniProtKB/Swiss-Prot;Acc:O04203]	3.9	2.75	3.48889	3.1	2.05556
VIT_10s0003g00580	AT5G47220	ERF2	Ethylene-responsive transcription factor 2 [Source:UniProtKB/Swiss-Prot;Acc:O80338]	3.46667	3.5	4.43333	3.15	2.9
VIT_07s0104g00930	AT3G63010	GID1B	Gibberellin receptor GID1B [Source:UniProtKB/Swiss-Prot;Acc:Q9LYC1]	2.98333	3.85	4.41667	4.1	3.50556
VIT_10s0003g00090	AT1G28330	DYL1	dormancy-associated protein-like 1 [Source:TAIR;Acc:AT1G28330]	2.61111	3.36111	3.33704	3.89444	3.6
VIT_02s0012g01400	AT1G32700	AT1G32700	PLATZ transcription factor family protein [Source:TAIR;Acc:AT1G32700]	3.15556	3.37778	3.00741	3.58333	3.48889
VIT_18s0001g08430	AT1G10070	BCAT2	Branched-chain-amino-acid aminotransferase 2, chloroplastic [Source:UniProtKB/Swiss-Prot;Acc:Q9M439]	2.5	3.86667	2.55556	2.71667	4.28889
VIT_18s0122g00320	AT1G21000	AT1G21000	PLATZ transcription factor family protein [Source:TAIR;Acc:AT1G21000]	2.6	3.58333	5.3	5.68333	5.66667
VIT_19s0014g03290	AT4G27410	NAC072/RD26	NAC domain-containing protein 72 [Source:UniProtKB/Swiss-Prot;Acc:Q93VY3]	5.85556	5.62778	7.55185	6.96667	5.07778
VIT_01s0026g02710	AT1G69490	NAP/NAC029	NAC transcription factor 29 [Source:UniProtKB/Swiss-Prot;Acc:O49255]	4.83333	5.38333	7.26667	6.56667	5.53333
VIT_08s0007g04000	AT3G10020	AT3G10020	unknown protein; FUNCTIONS IN: molecular_function unknown; INVOLVED IN: response to oxidative stress, anaerobic respiration; LOCATED IN: cellular_component unknown; EXPRESSED IN: 23 plant structures; EXPRESSED DURING: 13 growth stages; Has 47 Blast /.../o 47 proteins in 12 species: Archae - 0; Bacteria - 0; Metazoa - 1; Fungi - 0; Plants - 46; Viruses - 0; Other Eukaryotes - 0 (source: NCBI BLink…	5.56667	5.7	5.62222	4.96667	3.93333

## Sheet: Vi_GRNIV
Vitis ortholog	Arabidopsis ID	Arabidopsis NAME	DESCRIPTION	Log (JUL / APR)	Log (SEP / APR)	Log (NOV / APR)	Log (JAN / APR)	Log (MAR / APR)
VIT_00s0203g00040	AT4G21450	PVA42	Vesicle-associated protein 4-2 [Source:UniProtKB/Swiss-Prot;Acc:Q8VYN2]	-1.83333	-2.9	-3.08889	-3.04444	-2.51852
VIT_02s0025g04210	AT1G12780	UGE1	Bifunctional UDP-glucose 4-epimerase and UDP-xylose 4-epimerase 1 [Source:UniProtKB/Swiss-Prot;Acc:Q42605]	-0.7	-2.61667	-3.17778	-3.26667	-2.73333
VIT_03s0038g01790	AT3G19860	BHLH121	Transcription factor bHLH121 [Source:UniProtKB/Swiss-Prot;Acc:Q9LT23]	-1.2	-0.633333	-0.222222	0.333333	-0.166667
VIT_06s0004g04360	AT2G39570	ACR9	ACT domain-containing protein ACR9 [Source:UniProtKB/Swiss-Prot;Acc:O80644]	-0.0833333	-0.275	-0.483333	-0.325	0.883333
VIT_03s0038g00840	AT2G21240	BPC4	Protein BASIC PENTACYSTEINE4 [Source:UniProtKB/Swiss-Prot;Acc:Q8S8C6]	0.6	0.516667	0	0	0.755556
CB343548	AT5G10860	CBSX3	CBS domain-containing protein CBSX3, mitochondrial [Source:UniProtKB/Swiss-Prot;Acc:Q9LEV3]	0.166667	0.391667	-0.00555556	-0.308333	0.372222
VIT_17s0000g10070	AT1G24440	AT1G24440	RING/U-box superfamily protein [Source:TAIR;Acc:AT1G24440]	0.566667	0.283333	-0.555556	-0.716667	0.155556
VIT_08s0040g00320	AT3G10740	ASD1	Alpha-L-arabinofuranosidase 1 [Source:UniProtKB/Swiss-Prot;Acc:Q9SG80]	0.9	0.283333	-0.844444	-0.4	0.2
VIT_08s0105g00270	AT5G06370	AT5G06370	NC domain-containing protein-related [Source:TAIR;Acc:AT5G06370]	-0.133333	0.183333	0.433333	0.583333	-0.0222222
VIT_16s0098g00590	AT3G49590	AT3G49590	Autophagy-related protein 13 [Source:TAIR;Acc:AT3G49590]	0	-0.1	0.333333	0.433333	0.166667
VIT_04s0023g03580	AT5G66160	RMR1	Receptor homology region, transmembrane domain- and RING domain-containing protein 1 [Source:UniProtKB/Swiss-Prot;Acc:Q9M622]	0.0333333	-0.183333	0.3	0.616667	-0.155556
VIT_07s0005g02200	AT3G15580	ATG8I	Autophagy-related protein 8i [Source:UniProtKB/Swiss-Prot;Acc:Q9LRP7]	0.466667	-0.1	0.0222222	0.3	-0.222222
VIT_13s0019g04360	AT2G39000	AT2G39000	Acyl-CoA N-acyltransferases (NAT) superfamily protein [Source:TAIR;Acc:AT2G39000]	0.15	-0.0166667	-0.0111111	0.2	0.105556
VIT_09s0002g04140	AT3G16190	AT3G16190	Probable inactive nicotinamidase At3g16190 [Source:UniProtKB/Swiss-Prot;Acc:Q93Z51]	0.0833333	0.333333	0.1	0.275	0.244444
VIT_10s0003g01840	AT1G29760	AT1G29760	Putative adipose-regulatory protein (Seipin) [Source:TAIR;Acc:AT1G29760]	-0.0666667	0.216667	0.122222	0.15	0.255556
VIT_16s0100g00290	AT5G51970	SDH	Sorbitol dehydrogenase [Source:UniProtKB/Swiss-Prot;Acc:Q9FJ95]	0.075	0.195833	0.222222	0.0958333	0.111111
VIT_07s0005g04950	AT2G20230	TOM2AH2	Tetraspanin-18 [Source:UniProtKB/Swiss-Prot;Acc:Q93XY5]	0.216667	0.166667	0.288889	-0.05	0.294444
VIT_07s0031g02770	AT4G08330	AT4G08330	Uncharacterized protein At4g08330, chloroplastic [Source:UniProtKB/Swiss-Prot;Acc:Q9STN5]	0.183333	0.0916667	-0.0722222	-0.025	-0.4
VIT_11s0016g00110	AT2G24240	AT2G24240	BTB/POZ domain-containing protein At2g24240 [Source:UniProtKB/Swiss-Prot;Acc:Q9ZUH1]	0.0666667	0.466667	0.2	0.0166667	-0.466667
VIT_07s0005g04360	AT3G04350	AT3G04350	Plant protein of unknown function (DUF946) [Source:TAIR;Acc:AT3G04350]	0.25	0.0666667	0.438889	0.241667	-0.633333
VIT_00s0181g00010	AT1G11260	STP1	Sugar transport protein 1 [Source:UniProtKB/Swiss-Prot;Acc:P23586]	0.466667	-0.366667	-0.233333	-0.283333	-0.733333
VIT_18s0001g03110	AT1G44770	AT1G44770	unknown protein; BEST Arabidopsis thaliana protein match is: unknown protein (TAIR:AT5G49710.3); Has 81 Blast hits to 81 proteins in 17 species: Archae - 0; Bacteria - 0; Metazoa - 0; Fungi - 0; Plants - 81; Viruses - 0; Other Eukaryotes - 0 (source /.../ BLink). [Source:TAIR;Acc:AT1G44770]	0.366667	-0.166667	0	-0.4	-0.2
VIT_10s0003g01710	AT1G53400	AT1G53400	Ubiquitin domain-containing protein [Source:TAIR;Acc:AT1G53400]	0.416667	-0.15	-0.383333	-0.4	-0.111111
VIT_04s0023g03250	AT5G66250	AT5G66250	kinectin-related [Source:TAIR;Acc:AT5G66250]	-0.133333	-0.133333	-0.188889	-0.0166667	0.0444444
VIT_05s0020g03550	AT2G32090	AT2G32090	Lactoylglutathione lyase / glyoxalase I family protein [Source:TAIR;Acc:AT2G32090]	0.1	-0.2	-0.5	-0.0333333	0.0666667
VIT_03s0038g00280	AT4G39090	RD19A	Cysteine proteinase RD19a [Source:UniProtKB/Swiss-Prot;Acc:P43296]	-0.133333	-0.42	-0.488889	-0.065	-0.165556
VIT_05s0020g02180	AT5G18850	AT5G18850	unknown protein; FUNCTIONS IN: molecular_function unknown; INVOLVED IN: biological_process unknown; LOCATED IN: endomembrane system; EXPRESSED IN: 23 plant structures; EXPRESSED DURING: 13 growth stages; Has 1807 Blast hits to 1807 proteins in 277 s /.../: Archae - 0; Bacteria - 0; Metazoa - 736; Fungi - 347; Plants - 385; Viruses - 0; Other Eukaryotes - 339 (source: NCBI BLink). [Source:TAIR;Acc…	-0.2	-0.133333	-0.177778	-1	-0.588889
VIT_03s0063g00290	AT4G34030	MCCB	Methylcrotonoyl-CoA carboxylase beta chain, mitochondrial [Source:UniProtKB/Swiss-Prot;Acc:Q9LDD8]	-0.2	-0.0333333	-0.166667	-0.383333	-0.4
VIT_14s0006g02900	AT5G16120	AT5G16120	alpha/beta-Hydrolases superfamily protein [Source:TAIR;Acc:AT5G16120]	-0.766667	-0.45	-0.0666667	-0.6	-0.366667
VIT_06s0004g00190	AT1G55510	BCDH BETA1	2-oxoisovalerate dehydrogenase subunit beta 1, mitochondrial [Source:UniProtKB/Swiss-Prot;Acc:Q9SAV3]	-0.4	-0.516667	0.0666667	-0.283333	0.155556
VIT_11s0016g03400	AT1G77210	STP14	Sugar transport protein 14 [Source:UniProtKB/Swiss-Prot;Acc:Q8GW61]	0.583333	-0.9	-0.588889	0.125	-0.35
VIT_05s0077g00750	AT3G17100	BHLH147	Transcription factor bHLH147 [Source:UniProtKB/Swiss-Prot;Acc:Q9LSN7]	0.133333	-0.75	-1.03333	-0.566667	-0.177778
VIT_05s0020g03190	AT2G32150	AT2G32150	Haloacid dehalogenase-like hydrolase (HAD) superfamily protein [Source:TAIR;Acc:AT2G32150]	1.33333	-1.01667	-1.05556	-0.75	-1.85556
VIT_02s0488g00020	AT3G60340	AT3G60340	alpha/beta-Hydrolases superfamily protein [Source:TAIR;Acc:AT3G60340]	0.283333	-0.666667	-1.26667	-1.38333	-1.42222
VIT_18s0122g00460	AT1G76560	CP12-3	Calvin cycle protein CP12-3, chloroplastic [Source:UniProtKB/Swiss-Prot;Acc:Q9C9K2]	0.3	-0.166667	-0.6	-1.16667	-1.05556
VIT_04s0023g01950	AT2G18280	TULP2	Tubby-like F-box protein 2 [Source:UniProtKB/Swiss-Prot;Acc:Q8GVE5]	-0.466667	-0.1	-0.777778	-0.933333	-0.855556
VIT_19s0090g01300	AT1G16240	SYP51	Syntaxin-51 [Source:UniProtKB/Swiss-Prot;Acc:Q9SA23]	-0.466667	-0.483333	-0.555556	-0.9	-0.822222
VIT_08s0007g04560	AT1G76590	AT1G76590	PLATZ transcription factor family protein [Source:TAIR;Acc:AT1G76590]	-0.6	-0.733333	-0.966667	-0.75	-0.933333
VIT_04s0008g03760	AT2G20740	TOM2AH3	Tetraspanin-19 [Source:UniProtKB/Swiss-Prot;Acc:Q940P5]	-0.4	-0.6	-1.27778	-1.38333	-0.983333
VIT_06s0004g00730	AT3G13550	COP10	Constitutive photomorphogenesis protein 10 [Source:UniProtKB/Swiss-Prot;Acc:Q9LJD7]	-0.866667	-0.966667	-1.02222	-1.41667	-0.911111
VIT_08s0058g01020	AT3G51730	AT3G51730	saposin B domain-containing protein [Source:TAIR;Acc:AT3G51730]	-0.916667	-1.39167	-1.36111	-1.28333	-1.12778
VIT_01s0011g00250	AT1G13700	PGL1	Probable 6-phosphogluconolactonase 1 [Source:UniProtKB/Swiss-Prot;Acc:Q9LMX8]	-0.633333	-1.2	-1.5	-1.26667	-1.33333
VIT_01s0011g05410	AT1G14890	AT1G14890	Plant invertase/pectin methylesterase inhibitor superfamily protein [Source:TAIR;Acc:AT1G14890]	-0.7	-1.21667	-1.76667	-1.46667	-1.47778
VIT_13s0019g03280	AT3G55770	WLIM2B	LIM domain-containing protein WLIM2b [Source:UniProtKB/Swiss-Prot;Acc:Q9M047]	-0.366667	-1.58333	-2	-2.03333	-1.43333
VIT_05s0094g01590	AT3G59940	SKIP20	F-box/kelch-repeat protein SKIP20 [Source:UniProtKB/Swiss-Prot;Acc:Q9M1Y1]	1.76667	-0.433333	-2.17778	-2.75	-0.0888889
VIT_07s0005g00870	AT5G64260	EXL2	Protein EXORDIUM-like 2 [Source:UniProtKB/Swiss-Prot;Acc:Q9FE06]	3.43333	1.21667	2.48889	0.0833333	0.477778
VIT_06s0004g06830	AT3G47340	ASN1/DIN6	Asparagine synthetase [glutamine-hydrolyzing] 1 [Source:UniProtKB/Swiss-Prot;Acc:P49078]	2.9	2.03333	2.02222	1.23333	0.8
VIT_01s0026g00280	AT1G60140	TPS10	Probable alpha,alpha-trehalose-phosphate synthase [UDP-forming] 10 [Source:UniProtKB/Swiss-Prot;Acc:O80738]	2.06667	1.425	1.77778	1.39167	0.594444
VIT_09s0018g00620	AT1G80920	ATJ8	Chaperone protein dnaJ 8, chloroplastic [Source:UniProtKB/Swiss-Prot;Acc:Q9SAG8]	1.61667	1.025	1.73333	1.60833	0.75
VIT_13s0073g00690	AT3G52060	AT3G52060	Core-2/I-branching beta-1,6-N-acetylglucosaminyltransferase family protein [Source:TAIR;Acc:AT3G52060]	1.86667	2.3	1.44444	0.583333	0.777778
VIT_06s0061g00710	AT5G22920	AT5G22920	CHY-type/CTCHY-type/RING-type Zinc finger protein [Source:TAIR;Acc:AT5G22920]	1.63333	2.025	0.683333	0.441667	0.711111
VIT_06s0009g01930	AT5G21170	KINB1	SNF1-related protein kinase regulatory subunit beta-1 [Source:UniProtKB/Swiss-Prot;Acc:Q84VQ1]	1.23333	1.46667	1.21111	0.7	1
VIT_00s0338g00030	AT4G35750	AT4G35750	SEC14 cytosolic factor family protein / phosphoglyceride transfer family protein [Source:TAIR;Acc:AT4G35750]	1.71667	1.35833	0.588889	0.858333	1.23889
VIT_01s0026g02540	AT1G26800	AT1G26800	RING/U-box superfamily protein [Source:TAIR;Acc:AT1G26800]	2.56667	0.55	0.544444	0.633333	0.788889
VIT_06s0061g01250	AT2G27830	AT2G27830	unknown protein; BEST Arabidopsis thaliana protein match is: unknown protein (TAIR:AT4G22758.1); Has 131 Blast hits to 131 proteins in 17 species: Archae - 0; Bacteria - 0; Metazoa - 0; Fungi - 0; Plants - 131; Viruses - 0; Other Eukaryotes - 0 (sou /.../CBI BLink). [Source:TAIR;Acc:AT2G27830]	1.93333	0.516667	0.322222	0.233333	0.8
VIT_06s0004g02830	AT5G60680	AT5G60680	Protein of unknown function, DUF584 [Source:TAIR;Acc:AT5G60680]	1.86667	1.06667	0.255556	0.4	1.1
VIT_12s0057g01330	AT2G04240	XERICO	Probable E3 ubiquitin-protein ligase XERICO [Source:UniProtKB/Swiss-Prot;Acc:Q9SI09]	2.2	1.38333	0.0666667	0.0666667	0.322222
VIT_08s0058g00930	AT2G38400	AGT3	Alanine--glyoxylate aminotransferase 2 homolog 2, mitochondrial [Source:UniProtKB/Swiss-Prot;Acc:Q94AL9]	0.9	1.23333	-0.277778	-0.05	-0.111111
VIT_13s0019g01660	AT2G41430	ERD15	Protein EARLY RESPONSIVE TO DEHYDRATION 15 [Source:UniProtKB/Swiss-Prot;Acc:Q39096]	1.43333	0.866667	-0.511111	-0.283333	0.188889
VIT_18s0001g14440	AT4G36040	ATJ11	Chaperone protein dnaJ 11, chloroplastic [Source:UniProtKB/Swiss-Prot;Acc:Q9FYB5]	2.33333	0.516667	-0.777778	-0.6	-0.355556
VIT_02s0154g00390	AT4G16520	ATG8F	Autophagy-related protein 8f [Source:UniProtKB/Swiss-Prot;Acc:Q8VYK7]	0.2	-0.733333	0.866667	0.9	0.333333
VIT_08s0056g01310	AT2G36900	MEMB11	Membrin-11 [Source:UniProtKB/Swiss-Prot;Acc:Q9SJL6]	-0.5	-0.166667	0.477778	0.966667	0.155556
VIT_12s0059g01650	AT2G04550	IBR5	Protein-tyrosine-phosphatase IBR5 [Source:UniProtKB/Swiss-Prot;Acc:Q84JU4]	-0.4	0.0833333	0.533333	0.9	0.511111
VIT_13s0074g00590	AT3G52240	AT3G52240	unknown protein; Has 220 Blast hits to 193 proteins in 66 species: Archae - 0; Bacteria - 15; Metazoa - 53; Fungi - 33; Plants - 66; Viruses - 0; Other Eukaryotes - 53 (source: NCBI BLink). [Source:TAIR;Acc:AT3G52240]	-0.2	0.3	0.622222	1.05	0.477778
VIT_18s0001g13280	AT1G06060	AT1G06060	LisH and RanBPM domains containing protein [Source:TAIR;Acc:AT1G06060]	0.166667	0.233333	0.244444	0.7	0.4
VIT_00s0120g00010	AT1G01820	PEX11C	Peroxisomal membrane protein 11C [Source:UniProtKB/Swiss-Prot;Acc:Q9LQ73]	0.0666667	0.133333	0.394444	0.408333	0.538889
VIT_12s0028g00630	AT1G53580	GLY3	Persulfide dioxygenase ETHE1 homolog, mitochondrial [Source:UniProtKB/Swiss-Prot;Acc:Q9C8L4]	0.0333333	0.616667	0.45	0.383333	0.561111
VIT_03s0091g00360	AT2G14910	AT2G14910	unknown protein; LOCATED IN: chloroplast; EXPRESSED IN: 24 plant structures; EXPRESSED DURING: 15 growth stages; BEST Arabidopsis thaliana protein match is: unknown protein (TAIR:AT5G14970.1); Has 605 Blast hits to 425 proteins in 102 species: Archa /.../ Bacteria - 300; Metazoa - 25; Fungi - 0; Plants - 89; Viruses - 0; Other Eukaryotes - 191 (source: NCBI BLink). [Source:TAIR;Acc:AT2G14910]	0.266667	0.25	0.677778	0.9	0.888889
VIT_02s0025g01660	AT3G61790	SINAT3	E3 ubiquitin-protein ligase SINAT3 [Source:UniProtKB/Swiss-Prot;Acc:Q84JL3]	0.266667	0.443333	0.764444	1.05333	0.546667
VIT_14s0083g00710	AT3G02340	AT3G02340	RING/U-box superfamily protein [Source:TAIR;Acc:AT3G02340]	0.466667	0.666667	0.877778	1.1	0.733333
VIT_18s0001g04010	AT1G36980	AT1G36980	unknown protein; CONTAINS InterPro DOMAIN/s: Uncharacterised protein family UPF0220 (InterPro:IPR007919); Has 424 Blast hits to 424 proteins in 159 species: Archae - 0; Bacteria - 0; Metazoa - 228; Fungi - 120; Plants - 62; Viruses - 0; Other Eukary /.../ 14 (source: NCBI BLink). [Source:TAIR;Acc:AT1G36980]	0.333333	0.566667	0.8	1.2	0.933333
VIT_02s0087g00800	AT4G19160	AT4G19160	unknown protein; Has 35333 Blast hits to 34131 proteins in 2444 species: Archae - 798; Bacteria - 22429; Metazoa - 974; Fungi - 991; Plants - 531; Viruses - 0; Other Eukaryotes - 9610 (source: NCBI BLink). [Source:TAIR;Acc:AT4G19160]	0.133333	0.233333	0.877778	1.48333	1.15556
VIT_06s0004g03140	AT3G45300	IVD	Isovaleryl-CoA dehydrogenase, mitochondrial [Source:UniProtKB/Swiss-Prot;Acc:Q9SWG0]	-0.0833333	0.141667	1.01111	1.2	0.755556
VIT_00s0203g00150	AT4G05150	AT4G05150	Octicosapeptide/Phox/Bem1p family protein [Source:TAIR;Acc:AT4G05150]	0.9	1.35	0.888889	0.55	0.0333333
VIT_01s0011g05010	AT2G01490	PAHX	Phytanoyl-CoA dioxygenase [Source:UniProtKB/Swiss-Prot;Acc:Q9ZVF6]	0.466667	1	1.21111	0.666667	0.433333
VIT_18s0001g13520	AT1G75540	BBX21	B-box zinc finger protein 21 [Source:UniProtKB/Swiss-Prot;Acc:Q9LQZ7]	0.866667	0.633333	1.17778	0.633333	0.344444
VIT_07s0005g02960	AT4G03030	OR23	F-box/kelch-repeat protein OR23 [Source:UniProtKB/Swiss-Prot;Acc:Q0V7S6]	1.1	0.783333	0.933333	1.2	0.588889
GSVIVT00019366001	AT2G36320	SAP4	Zinc finger A20 and AN1 domain-containing stress-associated protein 4 [Source:UniProtKB/Swiss-Prot;Acc:Q9SJM6]	0.95	0.616667	0.994444	0.8	0.816667
VIT_19s0014g01850	AT3G15070	AT3G15070	RING/U-box superfamily protein [Source:TAIR;Acc:AT3G15070]	0.733333	0.6	1.03333	1.11667	0.655556
VIT_19s0090g00580	AT1G62040	ATG8C	Autophagy-related protein 8c [Source:UniProtKB/Swiss-Prot;Acc:Q8S927]	0.833333	0.966667	1.15556	0.983333	0.766667
VIT_14s0108g01350	AT3G29240	AT3G29240	Protein of unknown function (DUF179) [Source:TAIR;Acc:AT3G29240]	0.6	0.816667	1.25556	1.25	0.966667
VIT_06s0004g06350	AT5G05710	AT5G05710	Pleckstrin homology (PH) domain superfamily protein [Source:TAIR;Acc:AT5G05710]	0.7	0.6	0.977778	1.3	1.06667
VIT_01s0011g05830	AT3G16857	ARR1	Two-component response regulator ARR1 [Source:UniProtKB/Swiss-Prot;Acc:Q940D0]	0.333333	1.23333	1.45	0.933333	1.01667
VIT_16s0013g02030	AT4G25170	AT4G25170	Uncharacterised conserved protein (UCP012943) [Source:TAIR;Acc:AT4G25170]	0.633333	1.28333	1.00556	0.75	1.4
VIT_18s0001g03560	AT4G13530	AT4G13530	unknown protein; BEST Arabidopsis thaliana protein match is: unknown protein (TAIR:AT4G10080.1); Has 70 Blast hits to 69 proteins in 14 species: Archae - 0; Bacteria - 0; Metazoa - 0; Fungi - 0; Plants - 70; Viruses - 0; Other Eukaryotes - 0 (source /.../ BLink). [Source:TAIR;Acc:AT4G13530]	0.666667	0.775	0.6	0.466667	0.75
VIT_07s0031g01940	AT4G09830	AT4G09830	Uncharacterised conserved protein UCP009193 [Source:TAIR;Acc:AT4G09830]	0.591667	0.9375	0.719444	0.7125	0.936111
VIT_18s0001g03290	AT1G21920	AT1G21920	Histone H3 K4-specific methyltransferase SET7/9 family protein [Source:TAIR;Acc:AT1G21920]	0.466667	1.1	0.533333	1.05	1.03333
VIT_06s0080g00210	AT1G08460	HDA8	Histone deacetylase 8 [Source:UniProtKB/Swiss-Prot;Acc:Q94EJ2]	0.6	0.966667	0.4	0.85	1.55556
VIT_18s0001g02680	AT1G21780	AT1G21780	BTB/POZ domain-containing protein At1g21780 [Source:UniProtKB/Swiss-Prot;Acc:Q9XHZ8]	1.06667	0.933333	0.311111	0.65	1.41111
VIT_01s0026g01630	AT1G07040	AT1G07040	unknown protein; INVOLVED IN: biological_process unknown; LOCATED IN: chloroplast; EXPRESSED IN: 24 plant structures; EXPRESSED DURING: 14 growth stages; BEST Arabidopsis thaliana protein match is: unknown protein (TAIR:AT1G27030.1); Has 540 Blast h /.../ 538 proteins in 187 species: Archae - 0; Bacteria - 333; Metazoa - 0; Fungi - 0; Plants - 67; Viruses - 0; Other Eukaryotes - 140 (source: NCBI…	0.9	0.566667	0.366667	0.833333	1.2
VIT_06s0004g04350	AT5G59960	AT5G59960	unknown protein; FUNCTIONS IN: molecular_function unknown; INVOLVED IN: biological_process unknown; LOCATED IN: nucleus; EXPRESSED IN: 24 plant structures; EXPRESSED DURING: 15 growth stages; Has 30201 Blast hits to 17322 proteins in 780 species: Ar /.../ 12; Bacteria - 1396; Metazoa - 17338; Fungi - 3422; Plants - 5037; Viruses - 0; Other Eukaryotes - 2996 (source: NCBI BLink). [Source:TAIR;Acc:…	1.43333	0.55	0.233333	0.833333	0.222222
VIT_09s0002g05080	AT1G80440	AT1G80440	F-box/kelch-repeat protein At1g80440 [Source:UniProtKB/Swiss-Prot;Acc:Q9M8L2]	1.1	0.35	0.366667	0.233333	0.788889
VIT_15s0046g02280	AT1G63800	UBC5	Ubiquitin-conjugating enzyme E2 5 [Source:UniProtKB/Swiss-Prot;Acc:P42749]	0.833333	0.283333	0.0777778	0.266667	0.722222
VIT_03s0038g02390	AT1G64230	UBC28	Ubiquitin-conjugating enzyme E2 28 [Source:UniProtKB/Swiss-Prot;Acc:Q94F47]	0.718518	0.444444	0.333333	0.483333	0.634568
VIT_05s0029g00500	AT4G13830	ATJ20	Chaperone protein dnaJ 20, chloroplastic [Source:UniProtKB/Swiss-Prot;Acc:Q9SDN0]	0.7	0.2	0.466667	0.566667	0.322222
VIT_08s0007g05400	AT3G10250	AT3G10250	Plant protein 1589 of unknown function [Source:TAIR;Acc:AT3G10250]	0.966667	0.4	0.144444	0.6	0.355556
VIT_01s0113g00540	AT1G26670	VTI12	Vesicle transport v-SNARE 12 [Source:UniProtKB/Swiss-Prot;Acc:Q9SEL5]	0.533333	0.683333	0.677778	0.333333	0.433333
VIT_00s0341g00010	AT2G35680	DSP8	Putative dual specificity protein phosphatase DSP8 [Source:UniProtKB/Swiss-Prot;Acc:Q9ZQP1]	0.666667	0.483333	0.577778	0.425	0.411111
VIT_06s0004g00890	AT5G19860	AT5G19860	Protein of unknown function, DUF538 [Source:TAIR;Acc:AT5G19860]	0.883333	0.666667	0.666667	0.691667	0.361111
VIT_05s0020g01790	AT5G18640	AT5G18640	alpha/beta-Hydrolases superfamily protein [Source:TAIR;Acc:AT5G18640]	0.6	0.633333	0.611111	0.783333	0.333333
VIT_13s0067g02160	AT2G40410	CAN2	Staphylococcal-like nuclease CAN2 [Source:UniProtKB/Swiss-Prot;Acc:F4IH31]	0.466667	0.65	0.333333	0.533333	0.0666667
VIT_02s0025g01680	AT4G10925	SKIP8	F-box protein SKIP8 [Source:UniProtKB/Swiss-Prot;Acc:Q93YV9]	0.866667	0.666667	0.177778	0.133333	0.0666667
VIT_14s0128g00770	AT1G55000	AT1G55000	F-box protein At1g55000 [Source:UniProtKB/Swiss-Prot;Acc:Q9FZ32]	0.866667	0.466667	0.0333333	0.183333	0.0666667
VIT_19s0027g01680	AT1G56090	AT1G56090	Tetratricopeptide repeat (TPR)-like superfamily protein [Source:TAIR;Acc:AT1G56090]	0.566667	0.05	0.833333	0.766667	0.144444
CF404767	AT1G78890	AT1G78890	unknown protein; BEST Arabidopsis thaliana protein match is: unknown protein (TAIR:AT1G16840.1); Has 30201 Blast hits to 17322 proteins in 780 species: Archae - 12; Bacteria - 1396; Metazoa - 17338; Fungi - 3422; Plants - 5037; Viruses - 0; Other Eu /.../es - 2996 (source: NCBI BLink). [Source:TAIR;Acc:AT1G78890]	0.866667	0.366667	0.844444	0.383333	-0.0555556
VIT_15s0046g02370	AT4G00355	AT4G00355	unknown protein; BEST Arabidopsis thaliana protein match is: unknown protein (TAIR:AT2G45980.1); Has 100 Blast hits to 97 proteins in 16 species: Archae - 0; Bacteria - 0; Metazoa - 0; Fungi - 0; Plants - 100; Viruses - 0; Other Eukaryotes - 0 (sour /.../BI BLink). [Source:TAIR;Acc:AT4G00355]	1.03333	0.0833333	0.833333	1.31667	0.133333
VIT_14s0066g01920	AT2G04690	AT2G04690	Pyridoxamine 5'-phosphate oxidase family protein [Source:TAIR;Acc:AT2G04690]	1.33333	-0.133333	0.966667	1.1	0.155556
VIT_08s0007g05800	AT5G04040	SDP1	Triacylglycerol lipase SDP1 [Source:UniProtKB/Swiss-Prot;Acc:Q9LZA6]	0.566667	0.366667	1.4	2.35	0.6
VIT_02s0087g00790	AT5G45360	SKIP31	F-box protein SKIP31 [Source:UniProtKB/Swiss-Prot;Acc:Q9FHK0]	0.0333333	0.433333	0.777778	1.76667	1.67778
VIT_00s0684g00030	AT4G35770	STR15	Rhodanese-like domain-containing protein 15, chloroplastic [Source:UniProtKB/Swiss-Prot;Acc:Q38853]	0.2	0.211111	1.42963	2.18333	1.12222
VIT_03s0091g00480	AT1G49850	AT1G49850	RING/U-box superfamily protein [Source:TAIR;Acc:AT1G49850]	0.233333	0.533333	1.23333	1.81667	1.23333
VIT_18s0001g10730	AT5G44250	AT5G44250	Protein of unknown function DUF829, transmembrane 53 [Source:TAIR;Acc:AT5G44250]	0.633333	0.416667	1.3	2.03333	1.54444
VIT_01s0026g01590	AT2G02710	TLP1	Protein TWIN LOV 1 [Source:UniProtKB/Swiss-Prot;Acc:O64511]	0.316667	1.21667	1.42222	2.00833	1.87778
VIT_09s0054g00610	AT1G51550	AT1G51550	F-box/kelch-repeat protein At1g51550 [Source:UniProtKB/Swiss-Prot;Acc:Q9C8K7]	0.333333	1	1.08889	1.76667	1.5
VIT_01s0010g02420	AT1G13450	GT-1	Trihelix transcription factor GT-1 [Source:UniProtKB/Swiss-Prot;Acc:Q9FX53]	0.458333	1.1875	1.37222	1.40833	1.425
VIT_04s0008g02550	AT4G31410	AT4G31410	Protein of unknown function (DUF1644) [Source:TAIR;Acc:AT4G31410]	0.55	0.925	1.45	1.575	1.23333
VIT_15s0048g00210	AT3G60590	AT3G60590	unknown protein; BEST Arabidopsis thaliana protein match is: unknown protein (TAIR:AT1G48460.1); Has 35333 Blast hits to 34131 proteins in 2444 species: Archae - 798; Bacteria - 22429; Metazoa - 974; Fungi - 991; Plants - 531; Viruses - 0; Other Euk /.../s - 9610 (source: NCBI BLink). [Source:TAIR;Acc:AT3G60590]	0.933333	1.06667	1.23333	1.46667	1.31111
VIT_00s0586g00030	AT4G27450	AT4G27450	Aluminium induced protein with YGL and LRDR motifs [Source:TAIR;Acc:AT4G27450]	0.877778	0.827778	1.71111	1.76111	1.17407
VIT_18s0122g00660	AT1G76460	AT1G76460	RNA-binding (RRM/RBD/RNP motifs) family protein [Source:TAIR;Acc:AT1G76460]	0.633333	0.991667	1.53333	1.95	1.00556
VIT_07s0005g00340	AT4G02440	EID1	Phytochrome A-associated F-box protein [Source:UniProtKB/Swiss-Prot;Acc:Q8LEA8]	0.1	0.808333	1.90556	2.56667	1.91667
VIT_11s0065g01210	AT2G18670	ATL56	RING-H2 finger protein ATL56 [Source:UniProtKB/Swiss-Prot;Acc:Q9ZV51]	0.166667	1.13333	2.2	2.2	1.08889
VIT_08s0105g00460	AT3G51840	ACX4	Acyl-coenzyme A oxidase 4, peroxisomal [Source:UniProtKB/Swiss-Prot;Acc:Q96329]	-0.1	1.28333	2.33333	1.975	1.31667
VIT_02s0087g00560	AT5G45310	AT5G45310	unknown protein; LOCATED IN: endomembrane system; EXPRESSED IN: stem, inflorescence meristem, root, leaf; EXPRESSED DURING: LP.04 four leaves visible; Has 30201 Blast hits to 17322 proteins in 780 species: Archae - 12; Bacteria - 1396; Metazoa - 173 /.../ngi - 3422; Plants - 5037; Viruses - 0; Other Eukaryotes - 2996 (source: NCBI BLink). [Source:TAIR;Acc:AT5G45310]	-0.366667	1.33333	1.98889	1.83333	1.37778
VIT_07s0005g01050	AT3G62650	AT3G62650	unknown protein; BEST Arabidopsis thaliana protein match is: unknown protein (TAIR:AT2G47485.1); Has 35333 Blast hits to 34131 proteins in 2444 species: Archae - 798; Bacteria - 22429; Metazoa - 974; Fungi - 991; Plants - 531; Viruses - 0; Other Euk /.../s - 9610 (source: NCBI BLink). [Source:TAIR;Acc:AT3G62650]	-0.15	1.43333	1.80556	1.36667	1.5
VIT_18s0001g08430	AT1G10070	BCAT2	Branched-chain-amino-acid aminotransferase 2, chloroplastic [Source:UniProtKB/Swiss-Prot;Acc:Q9M439]	2.5	3.86667	2.55556	2.71667	4.28889
VIT_03s0063g01380	AT2G15890	MEE14	maternal effect embryo arrest 14 [Source:TAIR;Acc:AT2G15890]	1.8	3.21667	3.73333	3.96667	3.2
VIT_04s0008g00610	AT2G19810	AT2G19810	Zinc finger CCCH domain-containing protein 20 [Source:UniProtKB/Swiss-Prot;Acc:O82199]	2.14444	3.45556	3.28518	3.25556	3.43704
VIT_10s0003g00090	AT1G28330	DYL1	dormancy-associated protein-like 1 [Source:TAIR;Acc:AT1G28330]	2.61111	3.36111	3.33704	3.89444	3.6
VIT_02s0012g01400	AT1G32700	AT1G32700	PLATZ transcription factor family protein [Source:TAIR;Acc:AT1G32700]	3.15556	3.37778	3.00741	3.58333	3.48889
VIT_09s0002g08270	AT1G15740	AT1G15740	Leucine-rich repeat family protein [Source:TAIR;Acc:AT1G15740]	2.98889	3.75	3.93704	4.23889	4.0037
VIT_01s0127g00250	AT1G23390	AT1G23390	F-box/kelch-repeat protein At1g23390 [Source:UniProtKB/Swiss-Prot;Acc:Q9LDE3]	1.96667	2.9	4.13333	3.46667	1.94444
VIT_15s0046g01050	AT1G01360	PYL9	Abscisic acid receptor PYL9 [Source:UniProtKB/Swiss-Prot;Acc:Q84MC7]	1.26667	2.6	2.86667	3.25	3.04444
VIT_15s0046g01660	AT2G46220	AT2G46220	Uncharacterized conserved protein (DUF2358) [Source:TAIR;Acc:AT2G46220]	1.63333	2.2	2.91111	3.3	2.07778
VIT_11s0016g01760	AT4G29820	CFIS1	Pre-mRNA cleavage factor Im 25 kDa subunit 1 [Source:UniProtKB/Swiss-Prot;Acc:Q94AF0]	1.4	2.68333	2.78889	2.35	2.33333
VIT_00s0360g00020	AT3G07310	AT3G07310	Protein of unknown function (DUF760) [Source:TAIR;Acc:AT3G07310]	1.3	2.35	2.62778	2.825	2.29444
VIT_03s0038g04580	AT3G48530	KING1	SNF1-related protein kinase regulatory subunit gamma-1 [Source:UniProtKB/Swiss-Prot;Acc:Q8LBB2]	1.31111	1.9	2.54444	3.00556	2.62222
VIT_09s0054g01590	AT3G13062	AT3G13062	Polyketide cyclase/dehydrase and lipid transport superfamily protein [Source:TAIR;Acc:AT3G13062]	0.766667	2.2	2.63333	2.76667	2.68889
VIT_05s0029g00040	AT2G32710	KRP4	Cyclin-dependent kinase inhibitor 4 [Source:UniProtKB/Swiss-Prot;Acc:Q8GYJ3]	0.483333	2.16667	2.82222	2.575	2.08333
VIT_11s0016g04990	AT1G15400	AT1G15400	Uncharacterized protein At1g15400 [Source:UniProtKB/Swiss-Prot;Acc:Q9XI29]	2.73333	2.1	2.83333	2.46667	2.35556
GSVIVT00009997001	AT5G25280	AT5G25280	serine-rich protein-related [Source:TAIR;Acc:AT5G25280]	2.46667	2.95833	2.95556	2.55833	2.65
VIT_17s0000g04850	AT5G60850	DOF5.4	Dof zinc finger protein DOF5.4 [Source:UniProtKB/Swiss-Prot;Acc:Q8LDR0]	2.4	3.2	2.73333	2.86667	2.56667
VIT_00s0291g00050	AT3G26510	AT3G26510	Octicosapeptide/Phox/Bem1p family protein [Source:TAIR;Acc:AT3G26510]	2.21333	2.09667	2.60444	2.62667	3.01333
VIT_18s0076g00330	AT1G43700	VIP1	Transcription factor VIP1 [Source:UniProtKB/Swiss-Prot;Acc:Q9MA75]	2	2.6	2.63333	2.65	2.77778
VIT_18s0001g02050	AT1G21680	AT1G21680	DPP6 N-terminal domain-like protein [Source:TAIR;Acc:AT1G21680]	1.83333	2.16667	1.94444	2.73333	2.57778
VIT_08s0007g07320	AT3G03870	AT3G03870	unknown protein; BEST Arabidopsis thaliana protein match is: unknown protein (TAIR:AT5G18130.1); Has 47 Blast hits to 47 proteins in 13 species: Archae - 0; Bacteria - 0; Metazoa - 2; Fungi - 0; Plants - 45; Viruses - 0; Other Eukaryotes - 0 (source /.../ BLink). [Source:TAIR;Acc:AT3G03870]	2.3	1.71667	2.74444	3.43333	3
VIT_08s0007g01360	AT5G02020	SIS	Encodes a protein involved in salt tolerance, names SIS (Salt Induced Serine rich). [Source:TAIR;Acc:AT5G02020]	2.8	2.91667	2.8	2.5	1.51111
VIT_16s0100g00520	AT3G61060	PP2A13	F-box protein PP2-A13 [Source:UniProtKB/Swiss-Prot;Acc:Q9LEX0]	2.7	3.01667	2.07222	1.3	2.16667
VIT_00s2269g00010	AT3G01400	AT3G01400	ARM repeat superfamily protein [Source:TAIR;Acc:AT3G01400]	1.63333	3.36667	2.06667	2.05	2.32222
VIT_08s0007g07120	AT2G44130	AT2G44130	F-box/kelch-repeat protein At2g44130 [Source:UniProtKB/Swiss-Prot;Acc:O80582]	1.3	2.35	1.72222	1.73333	2.87778
VIT_15s0046g00260	AT2G46550	AT2G46550	unknown protein; BEST Arabidopsis thaliana protein match is: unknown protein (TAIR:AT1G01240.3); Has 72 Blast hits to 68 proteins in 13 species: Archae - 0; Bacteria - 0; Metazoa - 1; Fungi - 0; Plants - 71; Viruses - 0; Other Eukaryotes - 0 (source /.../ BLink). [Source:TAIR;Acc:AT2G46550]	2.13333	2.03333	1.92963	1.60556	2.0963
VIT_07s0197g00080	AT5G66880	SRK2I	Serine/threonine-protein kinase SRK2I [Source:UniProtKB/Swiss-Prot;Acc:Q39193]	1.8	2.06667	1.46667	2.05	1.7
VIT_00s0231g00050	AT4G13030	AT4G13030	P-loop containing nucleoside triphosphate hydrolases superfamily protein [Source:TAIR;Acc:AT4G13030]	1.8	1.28333	1.46667	1.33333	1.46667
VIT_01s0011g01830	AT4G19860	LCAT4	Lecithin-cholesterol acyltransferase-like 4 [Source:UniProtKB/Swiss-Prot;Acc:Q71N54]	1.61667	1.8	1.86667	1.58333	1.59444
VIT_12s0142g00100	AT1G29400	ML5	Protein MEI2-like 5 [Source:UniProtKB/Swiss-Prot;Acc:Q8VWF5]	1.38333	1.59167	1.53889	1.68333	1.48889
VIT_05s0049g00960	AT1G04400	CRY2	Cryptochrome-2 [Source:UniProtKB/Swiss-Prot;Acc:Q96524]	1.16667	1.50833	1.43889	1.54167	1.87222
VIT_15s0046g01820	AT4G00335	RHB1A	RING-H2 finger B1A [Source:TAIR;Acc:AT4G00335]	1.66667	1.56667	2.03333	2.06667	1.36667
VIT_00s0916g00010	AT4G03510	RMA1	E3 ubiquitin-protein ligase RMA1 [Source:UniProtKB/Swiss-Prot;Acc:O64425]	1.73333	1.275	1.73889	2.025	1.64444
VIT_15s0046g03180	AT3G61260	AT3G61260	Uncharacterized protein At3g61260 [Source:UniProtKB/Swiss-Prot;Acc:Q9M2D8]	1.43333	1.25	2.16667	1.7	1.9
VIT_03s0063g00650	AT2G15695	AT2G15695	Protein of unknown function DUF829, transmembrane 53 [Source:TAIR;Acc:AT2G15695]	0.966667	1.46667	1.85556	2.11667	1.92222
VIT_19s0014g04730	AT5G54540	AT5G54540	Uncharacterised conserved protein (UCP012943) [Source:TAIR;Acc:AT5G54540]	0.9	1.625	1.67222	2.03333	2.30556
VIT_12s0028g00710	AT1G06570	PDS1	phytoene desaturation 1 [Source:TAIR;Acc:AT1G06570]	1.5	2.08333	2.46667	2.2	1.37778
VIT_19s0015g01740	AT5G56180	ARP8	Actin-related protein 8 [Source:UniProtKB/Swiss-Prot;Acc:Q9FKT0]	1.23333	2.16667	1.81111	1.75	0.688889
VIT_12s0028g02140	AT2G42620	MAX2	F-box protein MAX2 [Source:UniProtKB/Swiss-Prot;Acc:Q9SIM9]	0.583333	1.98333	1.99444	1.575	1.47222
VIT_18s0001g01060	AT5G42200	ATL23	E3 ubiquitin-protein ligase ATL23 [Source:UniProtKB/Swiss-Prot;Acc:Q8L9W3]	-0.0666667	1.16667	3.43333	3.6	2.75556
VIT_00s0532g00030	AT1G11530	CXXS1	Thioredoxin-like protein CXXS1 [Source:UniProtKB/Swiss-Prot;Acc:Q8LDI5]	0.683333	0.816667	2.56111	3.4	2.93889
VIT_19s0014g01800	AT5G54080	HGO	Homogentisate 1,2-dioxygenase [Source:UniProtKB/Swiss-Prot;Acc:Q9ZRA2]	0.933333	1.25	3.24444	4.33333	3.37778
VIT_18s0122g00320	AT1G21000	AT1G21000	PLATZ transcription factor family protein [Source:TAIR;Acc:AT1G21000]	2.6	3.58333	5.3	5.68333	5.66667
VIT_08s0007g04000	AT3G10020	AT3G10020	unknown protein; FUNCTIONS IN: molecular_function unknown; INVOLVED IN: response to oxidative stress, anaerobic respiration; LOCATED IN: cellular_component unknown; EXPRESSED IN: 23 plant structures; EXPRESSED DURING: 13 growth stages; Has 47 Blast /.../o 47 proteins in 12 species: Archae - 0; Bacteria - 0; Metazoa - 1; Fungi - 0; Plants - 46; Viruses - 0; Other Eukaryotes - 0 (source: NCBI BLink…	5.56667	5.7	5.62222	4.96667	3.93333
VIT_04s0023g03130	AT2G18050	HIS1-3	histone H1-3 [Source:TAIR;Acc:AT2G18050]	4.7	4.90833	4.95	5.36667	5.40556
VIT_01s0026g02710	AT1G69490	NAP/NAC029	NAC transcription factor 29 [Source:UniProtKB/Swiss-Prot;Acc:O49255]	4.83333	5.38333	7.26667	6.56667	5.53333
